# Supplementary material for: Diagnostic classification of childhood cancer using multiscale transcriptomics
Source: Nat Med. 2023 Mar 17;29(3):656–66. doi: 10.1038/s41591-023-02221-x (PMC10033451; doi:10.1038/s41591-023-02221-x)
Supplement: Supplementary file 3 — Supplementary tables 1–8. [file 41591_2023_2221_MOESM3_ESM.xlsx]

## Sheet: Information
Supplemental Table 1: RACCOON clusters. Summary of per cluster information across the full hierarchy built by RACCOON
Supplemental Table 2: Per sample clinical data and class assignment for the reference cohort
Supplemental Table 2a: Reference cohort clinical information
Supplemental Table 2b: One-hot-encoded RACCOON class assignment on the reference cohort.
Supplemental Table 3: Intra-class entropy as a function of age
Only classes with at least 10 samples in each age bracket were considered.
The table includes log2-fold change (adult vs pediatric), the p-value and the population for the investigated classes; leaf classes are marked with an asterisk. P-values below the limits of the scikit-learn function are reported as zero.
Supplemental Table 4: Gene expression, DeepLIFT score and GSEA analyses for selected tumour types.
Supplemental Table 4a: DeepLIFT and entropy scores for T032 CNS BCORmut/PNET
Supplemental Table 4b: DeepLIFT and entropy scores for T004 EWING
Supplemental Table 4c: GSEA based on the ranked DeepLIFT scores for T032 CNS BCORmut/PNET. . False discovery rates of the one-sided hypergeometric test are also reported
Supplemental Table 4d: GSEA based on the ranked DeepLIFT scores for T004 EWING. False discovery rates of the one-sided hypergeometric test are also reported.
Supplemental Table 5: Fusion events in a set of 10 divergent Ewing sarcomas by clustering.
Supplemental Table 6: Comparison of OTTER with classifiers in literature
An equivalent score was calculated on our dataset based on the closest matching classes to those used in each respective publication.
When no overall score was provided, an average over each class was taken, and similarly, in the case of multiple, independent, single-class classifiers, the results were averaged for each model/class.
Works that focused on a single tumor type or a particularly specific subset of tumor types were not included in this comparison.
Supplemental Table 7: Summary of OTTER classification results on the KiCS and ZCC CNS cohorts.
Supplemental Table 7a: Summary of OTTER classification results on the KiCS cohort.
Supplemental Table 7b: Summary of OTTER classification results on the ZCC CNS cohort.
For each sample, we report the best matching classes and their confidence score.
The best matching classes were identified by setting confidence cut-offs at different levels according to the following list and then identifying the deepest class along the hierarchy respecting these confidence cut-offs. When multiple classes from different branches are identified by this rule, all are reported.
level 1
level 2
level 3
level 6+
If not classes were identified according to this role, the highest probability class with at least >.05 of confidence was assigned.
Supplemental Table 8: GSEA and single sample GSEA analyses comparing pediatric and adult tumors.
Supplemental Table 8a: GSEA comparing pediatric and adult tumours based on ranked median entropy values. False discovery rates of the one-sided hypergeometric test are also reported.
Supplemental Table 8b: single sample GSEA comparing pediatric and adult tumours based on gene expression and two-sided Mann-Whitney U test p-values.

## Sheet: tabS1_clusters_hierarchy
Supplemental Table 1: RACCOON clusters. Summary of per cluster information across the full hierarchy built by RACCOON
	Code	Short Name	Name	Population Count	Parent	Children	Hierarchy Level	Age Median	S Median	S MAD
0	N000	NORM	GTEx Normals	1735		N001, N002, N003, N004, N005, N006, N007, N008, N009, N010, N011, N012, N013, N014, N015, N016, N017, N018, N019, N020, N021	1	54.5	1	0.0756993
1	T000	CNS	Central nervous system tumor	927		T026, T027	1	32	1.04017	0.113669
2	T001	NEBLA	Neuroblastoma	180		T062, T063, T064, T065	1	2.91	1.0475	0.149798
3	T002	MESODM STEMlow	Mesodermal tumor, low stemness	565		T066, T067	1	56	1.06472	0.103986
4	T003	MESODM STEMhigh	Mesodermal tumor, high stemness	483		T090, T091, T092	1	11	1.14735	0.18796
5	T004	EWING	Ewing sarcoma	70			1	13.5	1.05389	0.164454
6	T005	LEUK	Leukemia	849		T119, T120	1	12.11	1.09329	0.11689
7	T006	LYMPH	Lymphoma	108		T162, T163	1	57	0.993613	0.0983437
8	T007	THCA	Thyroid carcinoma	514		T168, T169	1	46	0.9452	0.104572
9	T008	THYM	Thymoma	112		T185, T186	1	59	0.992433	0.113827
10	T009	PCPG	Pheochromocytoma and paraganglioma	189		T189	1	46	0.954204	0.0766569
11	T010	GI	Gastrointestinal tumor	884		T196, T197	1	67	1.02636	0.114295
12	T011	LUAD	Lung adenocarcinoma	542		T217, T218	1	66	1.03387	0.12193
13	T012	SCC/BLCA	Squamous cell or bladder carcinoma	1722		T233, T234	1	64	1.04354	0.113609
14	T013	MELA	Melanoma	539		T280, T281	1	58	1.0538	0.125216
15	T014	BRCA noBAS	Breast cancer, non-basal	907		T296, T297	1	59	1.02244	0.14693
16	T015	BRCA BAS	Breast cancer, basal-like	181		T313, T314	1	53	1.0523	0.153611
17	T016	HEPAC	Hepatocellular carcinoma and cholangioma	423		T319, T320, T321, T322	1	61	0.999286	0.0688214
18	T017	PAAD	Pancreatic ductal adenocarcinoma	178		T333, T334	1	65	0.944754	0.0903556
19	T018	ACC	Adrenocortical carcinoma	80		T343, T344, T345, T346	1	50	1.01443	0.0982497
20	T019	KICC	Clear cell renal carcinoma	503		T347, T348	1	61	0.963178	0.109063
21	T020	KIPCC	Papillary cell renal carcinoma	297		T357, T358	1	61	1.00098	0.107771
22	T021	KICH	Kidney chromophobe and other renal carcinoma	76		T364, T365	1	51	0.964234	0.0934296
23	T022	UCEC/CECC	Uterine tumor	260		T366, T367	1	62	1.03622	0.11232
24	T023	OV	Ovarian cystadenocarcinoma	423		T375, T376, T377, T378	1	59	1.0723	0.171895
25	T024	PRAD	Prostate adenocarcinoma	496		T390, T391	1	61.5	0.952593	0.100492
26	T025	TGCT SEM	Testicular germ cell tumor, seminoma	74			1	31.5	0.956721	0.110055
27	N001	TESTIS	Testis	35	N000		2	54.5	0.903971	0.0716221
28	N002	BRAIN	Brain or central nervous system	398	N000	N022, N023, N024	2	54.5	0.936034	0.0584214
29	N003	ARTERY+ADIPOSE	Artery or adipose tissue	203	N000	N029, N030, N031	2	54.5	0.931877	0.0576467
30	N004	LUNG	Lung	37	N000		2	44.5	0.96235	0.0924779
31	N005	LIVER	Liver	38	N000		2	54.5	0.932659	0.0540622
32	N006	SKIN	Skin	75	N000	N034, N035	2	54.5	0.901327	0.0492775
33	N007	OVARY+UTERUS	Ovaries, uterus or fallopian tubes	92	N000	N036, N037	2	54.5	0.894243	0.0517912
34	N008	MUCOSA+GLANDS	Mucosa or gland tissue	161	N000	N038, N039, N040, N041, N042	2	54.5	0.923139	0.0494562
35	N009	CEREBELLUM	Cerebellum	74	N000		2	54.5	0.937012	0.0822881
36	N010	DIGESTIVE	Digestive system	192	N000	N043, N044, N045, N046	2	54.5	0.92909	0.057713
37	N011	THYROID	Thyroid	37	N000		2	54.5	0.904519	0.0725927
38	N012	NERVE	Nerve (tibial)	37	N000		2	54.5	0.914825	0.0751827
39	N013	MUSCLE	Muscle (skeletal)	37	N000		2	54.5	0.959682	0.0680462
40	N014	HEART	Cardiac tissue	74	N000	N047, N048	2	54.5	0.920247	0.0457691
41	N015	ADRENAL GLAND	Adrenal gland	37	N000		2	54.5	0.885832	0.0496228
42	N016	SPLEEN	Spleen	36	N000		2	54.5	0.867119	0.0427242
43	N017	BLOOD	Whole blood	37	N000		2	54.5	1.00015	0.0828777
44	N018	SALIVARY GLAND	Minor salivary gland	32	N000		2	54.5	0.877483	0.0334273
45	N019	STOMACH	Stomach	29	N000		2	54.5	0.884334	0.0338624
46	N020	PANCREAS	Pancreas	37	N000		2	44.5	0.894817	0.0412785
47	N021	PITUARY GLAND	Pituary gland	37	N000		2	64.5	0.883937	0.0474002
48	N022	CORPUS STRIATUM	Nucleus accumbens, caudate nucleus or putamen	96	N002		3	54.5	0.924662	0.0604627
49	N023	CORTEX+HIPPC+AMYGD	Hippocampus, amygdala, or cortex	193	N002		3	54.5	0.933583	0.061155
50	N024	SPINALC+HYPTM+SNIG	Spinal cord, hypothalamus or substantia nigra	109	N002	N025, N026	3	64.5	0.921349	0.0507493
51	N025	SPINALC+SNIG	Spinal cord or substantia nigra	79	N024	N027, N028	4	64.5	0.912655	0.0456597
52	N026	HYPOTHALAMUS	Hypothalamus	30	N024		4	64.5	0.910119	0.0560165
53	N027	SPINAL CORD	Spinal cord	51	N025		5	64.5	0.899597	0.0418736
54	N028	SUBSTANTIA NIGRA	Substantia nigra	28	N025		5	64.5	0.918617	0.0528822
55	N029	ARTERY TRUNK	Artery coronary or aorta	78	N003	N032, N033	3	54.5	0.916423	0.0460574
56	N030	ADIPOSE	Mixed adipose tissue	91	N003		3	54.5	0.91821	0.0582506
57	N031	ARTERY PERIPHERAL	Artery peripheral (tibial)	34	N003		3	54.5	0.917111	0.063455
58	N032	ARTERY CORONARY	Artery coronary	42	N029		4	54.5	0.922921	0.0482047
59	N033	ARTERY AORTA	Artery aorta	36	N029		4	54.5	0.894648	0.0463538
60	N034	SKIN DERMAL FAT	Skin with dermal fat	51	N006		3	54.5	0.902235	0.0481781
61	N035	SKIN NO FAT	Skin without dermal fat	24	N006		3	49.5	0.892204	0.0554317
62	N036	UTERUS	Uterus, fallopian tube, cervix	52	N007		3	54.5	0.887305	0.0498913
63	N037	OVARY	Ovary	40	N007		3	54.5	0.881899	0.051933
64	N038	PROSTATE+BLADDER	Prostate or bladder	37	N008		3	54.5	0.87951	0.0449399
65	N039	ESOPHAGUS MUCOSA	Esophagous mucosa or glands	39	N008		3	54.5	0.896123	0.0419496
66	N040	BREAST	Mammary tissue, fallopian tubes, cervix	26	N008		3	44.5	0.905685	0.0586118
67	N041	KIDNEY	Kidney cortex	27	N008		3	54.5	0.911976	0.0417004
68	N042	VAGINA	Vagina	32	N008		3	54.5	0.897222	0.0486136
69	N043	COLON SIGMOID	Colon sigmoid	54	N010		3	54.5	0.881839	0.0441182
70	N044	ESOPHAGUS MUSCOLARIS	Esophagus muscolaris, esophageal junction or other smooth muscle	82	N010		3	54.5	0.937111	0.0632216
71	N045	COLON TRANSVERSE	Colon transverse	27	N010		3	54.5	0.886167	0.0458183
72	N046	SMALL INTESTINE	Small intestine	29	N010		3	54.5	0.878841	0.0433724
73	N047	HEART ATRIAL	Atrial appendage	36	N014		3	54.5	0.894622	0.0401458
74	N048	HEART VENTRICLE	Left ventricle	38	N014		3	54.5	0.931156	0.0529113
75	T026	CNS A	Central nervous system, mix A	894	T000	T028, T029	2	40	1.03106	0.111077
76	T027	MLBLA	Medulloblastoma	29	T000	T058, T059	2	7	1.03675	0.13155
77	T028	CNS IDHwt	Central nervous system tumors, IDH wild type	406	T026	T030, T031, T032	3	48.5	1.07243	0.130324
78	T029	CNS IDHmut	Central nervous system tumors, IDH-mutant	488	T026	T044, T045	3	38	0.967172	0.0961469
79	T030	GLI IDHwt	Glioma, IDH wild-type	364	T028	T033, T034	4	51	1.03095	0.118719
80	T031	CNS BCORmut/PNET	Central nervous system with BCOR alterations, primitive neuroectodermal tumors	12	T028		4	4.5	1.06727	0.22136
81	T032	EPDY	Ependymoma	30	T028		4	3.3	1.0721	0.101964
82	T033	GLI LG PED	Glioma, low-grade pediatric	63	T030		5	9	1.04734	0.158366
83	T034	GLI HG	Glioma, high-grade	301	T030	T035, T036	5	56	1.01581	0.112148
84	T035	GLI HG C7/C10	Glioma, high-grade, Chr7 gain and Chr10 loss	236	T034	T037, T038	6	58	0.997401	0.105332
85	T036	GLI HG PRON	Glioma, high-grade, proneural subtype	65	T034	T042, T043	6	35	1.03127	0.13919
86	T037	GLI HG NEUR DIFFhigh	Glioma, high-grade, neural differentiation	93	T035		7	58	0.973095	0.106126
87	T038	GLI HG/GBM MES/CLASS	Glioma, high-grade, or glioblastoma, mesenchymal or classical subtype	143	T035	T039, T040, T041	7	58	0.996152	0.101653
88	T039	GLI HG/GBM CLASS	Glioma, high-grade, or glioblastoma, classical subtype	37	T038		8	60.5	0.916568	0.0812313
89	T040	GLI HG/GBM MES	Glioma, high-grade, or glioblastoma, mesenchymal subtype	36	T038		8	57.5	1.00836	0.114846
90	T041	GLI HG/GBM NEUR	Glioma, high-grade, or glioblastoma, neural subtype	57	T038		8	49	0.991009	0.109295
91	T042	GLI HG/GBM PRON	Glioma, high-grade, or glioblastoma, proneural subtype	46	T036		7	40.5	1.02384	0.143453
92	T043	GLI HG PED H3.3mut	Glioma, high-grade, pediatric, H3.3 mutant	19	T036		7	5.85	0.958489	0.0909658
93	T044	GLI IDHmut CODEL	Glioblastoma, IDH-mutant 1p19q codeletion	270	T029	T046, T047	4	40	0.976373	0.106631
94	T045	GLI IDHmut noCODEL	Glioblastoma, IDH-mutant without 1p19q codeletion	218	T029	T054, T055, T056, T057	4	36	0.931883	0.081126
95	T046	GLI IDHmut CODEL/DNET	Glioma, IDH-mutant, 1p19q codeletion or dysembryoplastic neuroepithelial tumors	30	T044		5	14.115	0.906343	0.0562179
96	T047	GLI IDHmut CODEL A	Glioblastoma, IDH-mutant 1p19q codeletion mix A	240	T044	T048, T049	5	41	0.965454	0.0991166
97	T048	GLI IDHmut MULTICELL NET	Glioma, IDH-mutant, multicellular network	67	T047	T050, T051	6	35	0.960041	0.092421
98	T049	GLI IDHmut CODEL B	Glioblastoma, IDH-mutant 1p19q codeletion mix B	173	T047	T052, T053	6	44	0.946934	0.0910253
99	T050	GLI IDHmut MULTICELL NET OLIGOD	Glioma, IDH-mutant, multicellular network, oligodendroglioma	31	T048		7	34.5	0.952965	0.0978607
100	T051	GLI IDHmut MULTICELL NET ASTROC	Glioma, IDH-mutant, multicellular network, astrocytoma	36	T048		7	36	0.942579	0.086759
101	T052	GLI IDHmut CODEL NOTCH1	Glioblastoma, IDH-mutant 1p19q codeletion NOTCH1 mutant	89	T049		7	47	0.942061	0.0918002
102	T053	GLI IDHmut CODEL OLIGOAST	Glioblastoma, IDH-mutant 1p19q codeletion oligoastrocytoma	84	T049		7	42	0.929442	0.0831638
103	T054	GLI IDHmut noCODEL OLIGOC	Glioblastoma, IDH-mutant without 1p19q codeletion oligodendrocytes	99	T045		5	35	0.915103	0.0764314
104	T055	GLI IDHmut noCODEL NEUR DIFFhigh	Glioma, IDH-mutant, no codeletion, neural development	30	T045		5	40	0.904247	0.0784354
105	T056	GLI IDHmut noCODEL MES	Glioma, IDH-mutant, no codeletion, mesenchymal	24	T045		5	33.5	0.96136	0.10695
106	T057	GLI IDHmut noCODEL H3demet	Glioma, IDH-mutant, no codeletion, H3 demethylation	47	T045		5	34.5	0.913712	0.0824943
107	T058	MLBLA G3/G4	Medulloblastoma, G3 or G4	24	T027	T060, T061	3	7	1.00837	0.118995
108	T059	MLBLA WNT/SHH	Medulloblastoma, WNT or SHH	5	T027		3	9	0.950618	0.141728
109	T060	MLBLA G4	Medulloblastoma, G4	9	T058		4	7.5	0.956604	0.116225
110	T061	MLBLA G3	Medulloblastoma, G3	15	T058		4	4.5	1.00566	0.120981
111	T062	NEBLA MES ERBB2	Neuroblastoma, mesenchymal, ERBB2 overexpression	18	T001		2	3.49	1.00416	0.146831
112	T063	NEBLA ADR NTRK1	Neuroblastoma, mesenchymal, NTRK1 overexpression	49	T001		2	1.74	1.00425	0.151424
113	T064	NEBLA MYCN	Neuroblastoma, mesenchymal, MYCN amplification	35	T001		2	2.69	1.04018	0.143126
114	T065	NEBLA ADR TERT	Neuroblastoma, mesenchymal, TERT overexpression without MYCN amplification	46	T001		2	3.57	1.00908	0.164069
115	T066	MESODM STEMlow A	Mesodermal tumor, low stemness except leiomyosarcoma	487	T002	T068, T069, T070	2	55	1.06297	0.106296
116	T067	LMS	Leiomyosarcoma	78	T002	T087, T088, T089	2	58	0.98718	0.097158
117	T068	OSARC	Osteosarcoma	131	T066	T071, T072, T073, T074	3	15	1.0968	0.152757
118	T069	SARC STEMlow	Sarcoma, low stemness	275	T066	T075, T076	3	60	1.03548	0.0954137
119	T070	MPM	Malignant pleural mesothelioma	81	T066	T083, T084	3	62.5	0.949813	0.08357
120	T071	OSARC OSSIF	Osteosarcoma, ossified	32	T068		4	15.645	1.00659	0.121152
121	T072	OSARC CHOND	Osteosarcoma, chondroblastic differentiation	38	T068		4	15	1.10454	0.160821
122	T073	OSARC OSBLA	Osteosarcoma, osteoblastic differentiation	37	T068		4	13.66	1.05347	0.140884
123	T074	OSARC OSCL	Osteosarcoma, osteoclastic infiltrate	11	T068		4	22.57	1.00198	0.12081
124	T075	SARC STEMlow A	Sarcoma, low stemness without chromosomal instability	218	T069	T077, T078, T079, T080	4	57	1.04043	0.0982137
125	T076	SARC CIN	Sarcoma, chromosomal instability	57	T069	T081, T082	4	65	0.975414	0.0886763
126	T077	SARC HYPOX	Sarcoma, hypoxic expression	58	T075		5	60	1.01519	0.111605
127	T078	SARC EPITH/KIT	Sarcoma, epithelial differentiation or c-KIT overexpression	71	T075		5	24	1.01866	0.100196
128	T079	SARC CARCN	Sarcoma or carcinoma with sarcomatoid components	41	T075		5	60	0.997129	0.103708
129	T080	SARC IMMhigh	Sarcoma, high immune activity	30	T075		5	62	0.938391	0.06468
130	T081	UPS/MFS CIN	Undifferentiated pleomorphic sarcoma or myxofibrosarcoma, chromosomal instability	33	T076		5	66	0.964192	0.094578
131	T082	DDLPS CIN	Dedifferentiated liposarcoma, chromosomal instability	24	T076		5	63	0.957654	0.0896143
132	T083	MPM BP1 LOH	Malignant pleural mesothelioma, loss of heterozigosity of BP1	58	T070	T085, T086	4	62	0.947027	0.0853241
133	T084	MPM EPITH	Malignant pleural mesothelioma, epithelial	23	T070		4	64	0.922036	0.0793898
134	T085	MPM BP1 LOH BIPH	Malignant pleural mesothelioma, loss of heterozigosity of BP1 with biphasic and epithelial morphology	22	T083		5	66	0.937962	0.0856888
135	T086	MPM BP1 LOH EPITH	Malignant pleural mesothelioma, loss of heterozigosity of BP1 with epithelial morphology	23	T083		5	60	0.925558	0.0902269
136	T087	ULMS	Uterine Leiomyosarcoma	18	T067		3	56	0.985155	0.111248
137	T088	STLMS ABD	Soft tissue leiomyosarcoma of the abdomen or retroperitoneum	23	T067		3	56	0.965858	0.0958729
138	T089	STLMS EXT	Soft tissue leiomyosarcoma of the extremities	29	T067		3	63	0.93752	0.085506
139	T090	MYOGEN	Myogenic tumor	152	T003	T093, T094	2	7	1.14893	0.220046
140	T091	MESODM STEMhigh A	Mesodermal tumor, high stemness non-myogenic	212	T003	T100, T101, T102, T103, T104, T105	2	31	1.08243	0.139207
141	T092	WILMS	Wilms tumor metanephric	119	T003	T114, T115, T116, T117, T118	2	4.12	1.01346	0.156477
142	T093	MYOGEN FUS-	Myogenic tumor, FOX1-PAX3/7 fusion-negative	106	T090	T095, T096	3	6	1.12986	0.213313
143	T094	RMSARC ALV FUS+	Alveolar rhabdomyosarcoma FOX1-PAX3/7 fusion-positive	46	T090		3	12	1.12704	0.234533
144	T095	MYOGEN SARC FUS-	Myogenic sarcoma, FOX1-PAX3/7 fusion-negative	93	T093	T097, T098, T099	4	6.5	1.12966	0.218124
145	T096	WILMS MYO	Wilms striated-muscle-like	13	T093		4	6	0.981824	0.141341
146	T097	RMSARC EMB MYO	Embryonal rhabdomyosarcoma well-differentiated	30	T095		5	5	1.10544	0.227986
147	T098	RMSARC EMB MYOD1mut	Embryonal rhabdomyosarcoma, MYOD1 mutant	35	T095		5	5	1.10811	0.213695
148	T099	UCS MYO	Uterine carcinoma myogenic	19	T095		5	63	0.989245	0.119914
149	T100	SYSARC	Synovial sarcoma	35	T091		3	25	0.99335	0.118363
150	T101	TGCT nonSEM MAT/YOLK	Testicular germ cell tumor non-seminoma, mature teratoma or yolk sac tumor	45	T091	T106, T107, T108, T109	3	28	1.02163	0.130238
151	T102	CPC	Choroid plexus carcinoma	7	T091		3	3	1.0452	0.100437
152	T103	SARC NF1low	Sarcoma, NF1 underexpression	62	T091	T110, T111	3	65	1.03544	0.126377
153	T104	SARC CICr	Sarcoma, CIC rearrangement	11	T091		3	12	1.07432	0.183221
154	T105	TGCT nonSEM EMB	Testicular germ cell tumor non-seminoma embryonal carcinoma rich	45	T091	T112, T113	3	27	0.924712	0.0862184
155	T106	TGCT nonSEM MAT H	Testicular germ cell tumor non-seminoma mature high	13	T101		4	24	1.00165	0.128421
156	T107	TGCT nonSEM YOLK I	Testicular germ cell tumor non-seminoma yolk sac intermediate	9	T101		4	24	1.02282	0.169992
157	T108	TGCT nonSEM YOLK H	Testicular germ cell tumor non-seminoma yolk sac high	13	T101		4	30.5	0.929859	0.0977273
158	T109	TGCT nonSEM MAT I	Testicular germ cell tumor non-seminoma mature interemediate	10	T101		4	32.5	0.880189	0.0698129
159	T110	SARC NF1mut	Sarcoma, NF1 mutation	25	T103		4	60	1.0546	0.134421
160	T111	UCS	Uterine carcinosarcoma	37	T103		4	67.5	0.984072	0.116806
161	T112	TGCT nonSEM EMB I	Testicular germ cell tumor non-seminoma embryonal carcionma intermediate	20	T105		4	27.5	0.913507	0.0747603
162	T113	TGCT nonSEM EMB H	Testicular germ cell tumor non-seminoma embryonal carcinoma high	25	T105		4	26.5	0.923232	0.0910399
163	T114	WILMS PI3K/MTOR	Wilms tumor high PI3K/MTOR and vasculogenesis	11	T092		3	4.38	0.942513	0.127031
164	T115	WILMS OXYPHO	Wilms tumor high oxidative phosphorilation	28	T092		3	5	0.998089	0.145515
165	T116	WILMS EMT	Wilms tumor high EMT	26	T092		3	4	0.947298	0.122851
166	T117	WILMS KDEV	Wilms tumor high kidney development by estrogen and NOTCH	23	T092		3	4	1.00586	0.156744
167	T118	WILMS E2F	Wilms tumor high E2F proliferation	26	T092		3	5	0.952953	0.122161
168	T119	ALL	Acute lymphoblastic leukemia	334	T005	T121, T122	2	7.3	1.08671	0.118364
169	T120	AML	Acute myeloid leukemia	472	T005	T140, T141, T142, T143, T144, T145, T146, T147, T148	2	16.4	1.07585	0.108882
170	T121	ALL INF MLLr	Infant acute lymphoblastic leukemia, MLL rearrangement	14	T119		3	0.725	1.09106	0.110611
171	T122	ALL A	Acute lymphoblastic leukemia mix A	320	T119	T123, T124	3	7.53	1.08232	0.11797
172	T123	ALL B	Acute lymphoblastic leukemia mix B	127	T122	T125, T126	4	13.17	1.03537	0.0964128
173	T124	ALL TRG	Acute lymphoblastic leukemia (TARGET)	193	T122	T133, T134, T135, T136	4	6.41	1.08371	0.127131
174	T125	ALL C	Acute lymphoblastic leukemia mix C	107	T123	T127, T128	5	14.5	1.03906	0.0953148
175	T126	ALL ETV6-RUNX1	Acute lymphoblastic leukemia, ETV6-RUNX1 fusion	20	T123		5	4.46	0.968971	0.0909935
176	T127	ALL Ph-like	Acute lymphoblastic leukemia, Philadelphia-like	71	T125	T129, T130	6	13.5	1.05003	0.0990118
177	T128	ALL ERGdel	Acute lymphoblastic leukemia, ERG deletion	36	T125		6	15.74	0.979176	0.0937646
178	T129	ALL Ph-like A	Acute lymphoblastic leukemia, Philadelphia-like mixed alterations A	41	T127	T131, T132	7	13.5	1.03556	0.103609
179	T130	ALL Ph-like IKZF1/JAK2	Acute lymphoblastic leukemia, Philadelphia-like, IKZF1 or JAK2 fusion	29	T127		7	12.75	1.01714	0.101963
180	T131	ALL Ph-like JAK/STAT	Acute lymphoblastic leukemia, Philadelphia-like, BCR-ABL or other JAK/STAT	23	T129		8	13.165	1.01752	0.106182
181	T132	ALL Ph+/Ph-like EPOR	Acute lymphoblastic leukemia Philadelphia-like, EPOR fusion	12	T129		8	14.33	0.956412	0.0886782
182	T133	ALL TRG A	Acute lymphoblastic leukemia (TARGET) mix A	110	T124	T137, T138, T139	5	6.42	1.07946	0.128024
183	T134	ALL TRG ZNF384	Acute lymphoblastic leukemia (TARGET) ZNF384 rearrangement	14	T124		5	13.225	1.02302	0.120664
184	T135	ALL TRG TCF3	Acute lymphoblastic leukemia (TARGET) TCF3 rearrangment	30	T124		5	6.5	1.07775	0.137074
185	T136	ALL TRG ETV6-RUNX1	Acute lymphoblastic leukemia (TARGET) ETV6-RUNX1 fusion	27	T124		5	3.1	1.01607	0.118178
186	T137	ALL TRG Ph+/Ph-like CRLF2	Acute lymphoblastic leukemia (TARGET), Philadelphia-like CRLF2 rearrangement or BCR-ABL	29	T133		6	12.6	1.04923	0.122884
187	T138	ALL TRG HYPERDIP	Acute lymphoblastic leukemia (TARGET), hyperdiploid	21	T133		6	3.59	1.01999	0.111412
188	T139	ALL TRG Ph-like EPOR	Acute lymphoblastic leukemia (TARGET), Philadelphia-like, EPOR fusion	22	T133		6	7.2	1.02646	0.11737
189	T140	AML MLLr	Acute myeloid leukemia, MLL rearrangement	52	T120	T149, T150	3	60	0.95857	0.0772971
190	T141	AML BM	Acute myeloid leukemia, bone marrow contamination	35	T120		3	8.1	1.05058	0.101886
191	T142	AML MATlow	Acute myeloid leukemia, low maturation	105	T120	T151, T152	3	57	0.961134	0.0713959
192	T143	AMKL	Acute megakarioblastic leukemia	49	T120	T155, T156	3	1.67	1.07329	0.118318
193	T144	AML TRG	Acute myeloid leukemia (TARGET)	163	T120	T157, T158	3	9.36	1.07752	0.120741
194	T145	AML CBFB-MYH11	Acute myeloid leukemia CBFB-MYH11 fusion	14	T120		3	52	0.948549	0.0933061
195	T146	AML TRG IDH2low	Acute myeloid leukemia (TARGET), IDH2 underexpression	23	T120		3		0.983042	0.0950472
196	T147	APML	Acute promyelocytic leukemia	14	T120		3	50	0.896018	0.0640537
197	T148	AML RUNX1-RUNX1T1	Acute myeloid leukemia, RUNX1-RUNX1T1 fusion	13	T120		3	26	0.978619	0.116028
198	T149	AML MLLr 11q23	Infant acute lymphoblastic leukemia, MLL rearrangement chr11q23	8	T140		4	28.055	0.941801	0.0868196
199	T150	AML MLL NPM1/FLT3	Infant acute lymphoblastic leukemia, MLL rearrangement, NPM1 or FLT3 mutant	44	T140		4	62	0.954001	0.0777429
200	T151	AML MATlow NPM1mut	Acute myeloid leukemia, low maturation, NPM1 mutant	34	T142		4	53.5	0.973915	0.0842126
201	T152	AML MATlow noNPM1	Acute myeloid leukemia, low maturation, no NPM1 mutation	71	T142	T153, T154	4	60	0.945475	0.0695854
202	T153	AML FLT3-ITD	Acute myeloid leukemia, CEBPA mutation	58	T152		5	63	0.930264	0.068519
203	T154	AML CEBPA	Acute myeloid leukemia CEBPA mutated	13	T152		5	32.5	0.972579	0.105256
204	T155	AMKL CBFA2T3-GLIS2	Megakaryoblastic leukemia, CBFA2T3-GLIS2 fusion	12	T143		4	0.965	1.04994	0.119964
205	T156	AMKL HOX	Acute megakarioblastic leukemia with HOX expression program	37	T143		4	2.17	1.05274	0.112133
206	T157	AML TRG A	Acute myeloid leukemia (TARGET) mixture A	130	T144	T159, T160, T161	4	9.7	1.06887	0.117489
207	T158	AML TRG MLLr	Acute myeloid leukemia (TARGET), MLL rearrangement	33	T144		4	7.65	1.04429	0.12034
208	T159	AML TRG KMT2Ar/MPAL	Acute myeloid leukemia (TARGET), KMT2A rearrangement or mixed-phenotype acute leukemia	65	T157		5	9.5	1.06845	0.12095
209	T160	AML TRG CFB-MYH11	Acute myeloid leukemia (TARGET), CFB-MYH11 fusion	36	T157		5	10.95	1.01763	0.117108
210	T161	AML TRG RUNX-RUNX1T1	Acute myeloid leukemia (TARGET), RUNX1-RUNX1T1 fusion	29	T157		5	9.42	1.0568	0.115931
211	T162	DLBC	Diffuse large b-cell lymphoma	92	T006	T164, T165, T166, T167	2	61	0.990077	0.0986921
212	T163	BURKITT	Burkitt's lymphoma	16	T006		2	10.5	0.916719	0.074176
213	T164	FLYMPH	Follicular lymphoma	21	T162		3	59.5	0.905768	0.0675437
214	T165	PELYMPH	Primary effusion lymphoma	10	T162		3	66	0.904621	0.0712556
215	T166	DLBC ABC	Diffuse large b-cell lymphoma, activated b cell	29	T162		3	61	0.954454	0.0871501
216	T167	DLBC GCB	Diffuse large b-cell lymphoma, germinal center b cell	20	T162		3	57	0.950077	0.0768326
217	T168	THCA BRAF	Thyroid carcinoma, BRAF-like	387	T007	T170, T171, T172, T173, T174	2	46	0.922946	0.094387
218	T169	THCA RAS	Thyroid carcinoma, RAS-like	127	T007	T183, T184	2	48	0.970268	0.120558
219	T170	THCA BRAF 1	Thyroid carcinoma, BRAF-like subtype 1	52	T168	T175, T176	3	41	0.900747	0.0831117
220	T171	THCA BRAF 2	Thyroid carcinoma, BRAF-like subtype 2	101	T168	T177, T178, T179	3	45	0.913644	0.0943802
221	T172	THCA BRAF 3	Thyroid carcinoma, BRAF-like subtype 3	31	T168		3	42	0.909088	0.101459
222	T173	THCA BRAF 4	Thyroid carcinoma, BRAF-like subtype 4	167	T168	T180, T181, T182	3	50	0.919128	0.0957986
223	T174	THCA BRAF 5	Thyroid carcinoma, BRAF-like subtype 5	20	T168		3	45	0.858073	0.0694713
224	T175	THCA RAS 1	Thyroid carcinoma, ras-like	36	T170		4	41	0.884596	0.0761754
225	T176	THCA RAS 2	Thyroid carcinoma, ras-like	11	T170		4	47	0.836901	0.061675
226	T177	THCA 4	Thyroid carcinoma	46	T171		4	46.5	0.889468	0.0838412
227	T178	THCA 5	Thyroid carcinoma	16	T171		4	48.5	0.923987	0.0832277
228	T179	THCA 6	Thyroid carcinoma	39	T171		4	39	0.864153	0.0691202
229	T180	THCA BRAF 1	Thyroid carcinoma	75	T173		4	44	0.910887	0.0911342
230	T181	THCA BRAF 2	Thyroid carcinoma, braf-like	36	T173		4	40.5	0.908231	0.0957239
231	T182	THCA BRAF 3	Thyroid carcinoma, braf-like	56	T173		4	58	0.905212	0.085406
232	T183	THCA RAS 1	Thyroid carcinoma, RAS-like subtype 1	73	T169		3	46	0.967693	0.125723
233	T184	THCA ESRRA	Thyroid carcinoma, ESRRA overexpression	54	T169		3	55	0.952331	0.108173
234	T185	THYM AAB	Thymoma, type a+ab	64	T008		2	61.5	0.970358	0.116501
235	T186	THYM B123	Thymoma, type b1+b2+b3	48	T008	T187, T188	2	52	0.978749	0.105083
236	T187	THYM B12	Thymoma, type b1+b2	27	T186		3	49.5	0.960238	0.096374
237	T188	THYM B32	Thymoma, type b3+b2	21	T186		3	53	0.950345	0.103525
238	T189	PCPG	Pheochromocytoma and paraganglioma	179	T009	T190, T191	2	46	0.94756	0.0747997
239	T190	PCPG PDHYPOX	Pheochromocytoma and paraganglioma, pseudohypoxia	63	T189		3	41	0.936863	0.0720058
240	T191	PC NON-PDHYPOX	Pheochromocytoma, non-pseudohypoxia	116	T189	T192, T193	3	47	0.942419	0.0755654
241	T192	PC KIN+CRTAMIX	Pheochromocytoma, kinase signaling + cortical admixture	106	T191	T194, T195	4	46	0.940205	0.0761273
242	T193	PC WNT	Pheochromocytoma, wnt-altered	10	T191		4	56.5	0.917971	0.0735929
243	T194	PC KIN	Pheochromocytoma, kinase signaling	87	T192		5	47	0.933418	0.0724741
244	T195	PC CRTAMIX	Pheochromocytoma, cortical admixture	19	T192		5	45	0.945977	0.0994854
245	T196	COAD/READ	Colorectal adenocarcinoma	392	T010	T198, T199, T200, T201, T202, T203, T204, T205	2	67	0.950975	0.0748283
246	T197	STAD/ESAD	Stomach and esophagous adenocarcinoma	492	T010	T206, T207	2	67	1.04248	0.1341
247	T198	COAD/READ 1	Colorectal adenocarcinoma	85	T196		3	61	0.924624	0.0773575
248	T199	COAD/READ 2	Colorectal adenocarcinoma	25	T196		3	65	0.919144	0.0625104
249	T200	COAD/READ 3	Colorectal adenocarcinoma	49	T196		3	65	0.906247	0.0682403
250	T201	COAD/READ 4	Colorectal adenocarcinoma	105	T196		3	66	0.96042	0.0822029
251	T202	COAD/READ 5	Colorectal adenocarcinoma	41	T196		3	69	0.916663	0.0617849
252	T203	COAD/READ 6	Colorectal adenocarcinoma	17	T196		3	70	0.899167	0.0755179
253	T204	COAD/READ 7	Colorectal adenocarcinoma	29	T196		3	68	0.936117	0.0839901
254	T205	COAD/READ 8	Colorectal adenocarcinoma	11	T196		3	74	0.922677	0.0757769
255	T206	STAD	Stomach adenocarcinoma	456	T197	T208, T209, T210, T211, T212, T213, T214	3	67	1.04226	0.133873
256	T207	ESAD	Esophageal adenocarcinoma	36	T197		3	65.5	1.00997	0.140587
257	T208	STAD CIN 1	Gastric adenocarcinoma, chromosomal instability	39	T206		4	64	1.02435	0.160776
258	T209	STAD GS	Gastric adenocarcinoma, genomically stable, diffuse	76	T206		4	60	0.967259	0.112755
259	T210	STAD 1	Gastric adenocarcinoma	166	T206	T215, T216	4	68	1.01997	0.135395
260	T211	STAD CIN 2	Gastric adenocarcinoma, chromosomal instability	59	T206		4	68	1.02488	0.147975
261	T212	STAD MSI	Gastric adenocarcinoma, microsatellite instability	48	T206		4	69	1.01118	0.141578
262	T213	STAD EBV	Gastric adenocarcinoma, epstein–barr virus-positive	32	T206		4	64.5	1.00818	0.136095
263	T214	STAD CIN 3	Gastric adenocarcinoma, chromosomal instability	17	T206		4	68	1.02907	0.156497
264	T215	STAD 2	Gastric adenocarcinoma	49	T210		5	70.5	1.01967	0.138633
265	T216	STAD 3	Gastric adenocarcinoma	117	T210		5	67	1.00833	0.132377
266	T217	LUAD TRU+PI	Lung adenocarcinoma, terminal respiratory unit and proximal-inflammatory	344	T011	T219, T220	2	66	1.02399	0.118705
267	T218	LUAD PP	Lung adenocarcinoma, proximal-proliferative	198	T011	T230, T231, T232	2	65	1.03224	0.134183
268	T219	LUAD TRU+PI 1	Lung adenocarcinoma, terminal respiratory unit and proximal-inflammatory	326	T217	T221, T222, T223	3	65	1.02352	0.119565
269	T220	LUAD TRU 1	Lung adenocarcinoma, terminal respiratory unit	18	T217		3	73	0.964596	0.123402
270	T221	LUAD TRU 2	Lung adenocarcinoma, terminal respiratory unit	138	T219	T224, T225	4	68	1.01083	0.113797
271	T222	LUAD PI 1	Lung adenocarcinoma, proximal-inflammatory	50	T219	T226, T227	4	65	1.01049	0.145054
272	T223	LUAD PI 2	Lung adenocarcinoma, proximal-inflammatory	45	T219	T228, T229	4	68	1.01034	0.134585
273	T224	LUAD TRU 4	Lung adenocarcinoma, terminal respiratory unit	45	T221		5	61	1.01186	0.127713
274	T225	LUAD TRU 5	Lung adenocarcinoma, terminal respiratory unit	93	T221		5	70	0.987752	0.113289
275	T226	LUAD PI 3	Lung adenocarcinoma, proximal-inflammatory	19	T222		5	66	0.966053	0.130948
276	T227	LUAD PI 4	Lung adenocarcinoma, proximal-inflammatory	31	T222		5	63	1.01207	0.152479
277	T228	LUAD PI 5	Lung adenocarcinoma, proximal-inflammatory	32	T223		5	69	0.997758	0.130311
278	T229	LUAD PI 6	Lung adenocarcinoma, proximal-inflammatory	13	T223		5	67	0.993364	0.13359
279	T230	LUAD PP 1	Lung adenocarcinoma, proximal-proliferative	72	T218		3	61	1.01939	0.136007
280	T231	LUAD PP 2	Lung adenocarcinoma, proximal-proliferative	80	T218		3	67	1.01774	0.129753
281	T232	LUAD TRU 3	Lung adenocarcinoma, terminal respiratory unit	46	T218		3	69	0.991873	0.136969
282	T233	SCC	Squamous cell carcinoma	1442	T012	T235, T236, T237, T238	2	62	1.03685	0.116947
283	T234	BLCA LUM	Bladder carcinoma, luminal	280	T012	T270, T271	2	69	1.01169	0.0954511
284	T235	LUSC	Lung squamous cell carcinoma	573	T233	T239, T240, T241, T242, T243, T244	3	67	1.03497	0.132208
285	T236	HNSC/ESCC	Head and neck squamous cell carcinoma	525	T233	T251, T252, T253	3	61	1.00808	0.100305
286	T237	CESCC	Cervical and endocervical squamous cell carcinoma, keratin-high	242	T233	T262, T263	3	51	1.00905	0.113155
287	T238	BLCA BAS-SQ	Bladder carcinoma, basal-squamous	90	T233	T266, T267	3	61	0.995365	0.0952739
288	T239	LUSC BAS+SEC	Lung squamous cell carcinoma, basal + secretory	200	T235	T245, T246, T247	4	69	1.00719	0.12225
289	T240	LUSC SEC	Lung squamous cell carcinoma, secretory	41	T235		4	66	0.999771	0.124196
290	T241	LUSC CL	Lung squamous cell carcinoma, classical	121	T235	T248, T249	4	68	1.0006	0.133006
291	T242	LUSC CL/HNSC	Lung squamous cell carcinoma, classical, or head and neck squam. c.c. or esophageal ca.	157	T235	T250	4	62	1.01517	0.132554
292	T243	LUSC PRI 1	Lung squamous cell carcinoma, primitive	12	T235		4	61.5	0.982805	0.136441
293	T244	LUSC PRI 2	Lung squamous cell carcinoma, primitive	14	T235		4	71.5	1.02713	0.17325
294	T245	LUSC MIX	Lung squamous cell carcinoma, mix	85	T239		5	71	0.998644	0.122711
295	T246	LUSC SEC	Lung squamous cell carcinoma, secretory	52	T239		5	68	0.98202	0.119704
296	T247	LUSC BAS	Lung squamous cell carcinoma, basal	40	T239		5	70	0.96487	0.115826
297	T248	LUSC CL 1	Lung squamous cell carcinoma, classical	72	T241		5	68.5	0.993177	0.129478
298	T249	LUSC CL 2	Lung squamous cell carcinoma, classical	49	T241		5	68	0.992161	0.135488
299	T250	ESCC1	Esophageal squamous cell carcinoma, type 1	21	T242		5	57	0.97084	0.135438
300	T251	HNSC 1	Head and neck squamous cell carcinoma	60	T236	T254, T255, T256	4	58.5	0.943514	0.0746934
301	T252	HNSC/ESCC2	Head and neck or esophageal (type 2) squamous cell carcinoma	366	T236	T257, T258, T259	4	61	1.02012	0.107377
302	T253	HNSC MES	Head and neck squamous cell carcinoma, mesenchymal	61	T236	T260, T261	4	61	0.960977	0.091989
303	T254	HNSC 2	Head and neck squamous cell carcinoma	25	T251		5	54	0.944228	0.0748406
304	T255	HNSC 3	Head and neck squamous cell carcinoma	14	T251		5	58	0.884352	0.0651469
305	T256	HNSC 4	Head and neck squamous cell carcinoma	16	T251		5	62	0.917734	0.0813391
306	T257	HNSC BAS	Head and neck squamous cell carcinoma, basal	245	T252		5	63	0.995528	0.0931794
307	T258	HNSC CL+ATYP	Head and neck squamous cell carcinoma, classical + atypical	86	T252		5	59	0.991984	0.104034
308	T259	ESCC2	Esophageal squamous cell carcinoma, type 2	35	T252		5	58	1.02168	0.152377
309	T260	HNSC MES 1	Head and neck squamous cell carcinoma, mesenchymal	35	T253		5	56	0.964786	0.100668
310	T261	HNSC MES 2	Head and neck squamous cell carcinoma, mesenchymal	26	T253		5	64	0.932388	0.0789273
311	T262	CESCC K-high 1	Cervical and endocervical squamous carcinoma, keratin-high	188	T237		4	49	1.00739	0.114873
312	T263	HNSC ATYP	Head and neck squamous cell carcinoma, atypical	54	T237	T264, T265	4	55	0.980715	0.108113
313	T264	HNSC ATYP 1	Head and neck squamous cell carcinoma, atypical	29	T263		5	54	0.954028	0.0914247
314	T265	HNSC ATYP 2	Head and neck squamous cell carcinoma, atypical	25	T263		5	57	0.98107	0.123047
315	T266	BLCA BAS-SQUAM 1	Bladder carcinoma, basal-squamous	55	T238	T268, T269	4	66	0.986742	0.0964833
316	T267	CESCC K-low	Cervical and endocervical squamous carcinoma, keratin-low	35	T238		4	45	0.982321	0.0976837
317	T268	BLCA BAS-SQ 2	Bladder carcinoma, basal-squamous	41	T266		5	69	0.9733	0.0918911
318	T269	BLCA BAS-SQ 3	Bladder carcinoma, basal-squamous	14	T266		5	60	0.971871	0.113708
319	T270	BLCA LUM-PAP	Bladder carcinoma, luminal papillary	86	T234	T272, T273, T274	3	65	1.00538	0.0904865
320	T271	BLCA NON-PAP	Bladder carcinoma, non-papillary	194	T234	T275, T276, T277, T278, T279	3	70	1.00379	0.0995553
321	T272	BLCA LUM-PAP 1	Bladder carcinoma, luminal papillary	52	T270		4	61	0.989377	0.0893494
322	T273	BLCA LUM-PAP 2	Bladder carcinoma, luminal papillary	15	T270		4	66	1.00584	0.11192
323	T274	BLCA LUM-PAP 3	Bladder carcinoma, luminal papillary	19	T270		4	69	0.953911	0.0719915
324	T275	BLCA LUM-PAP 4	Bladder carcinoma, luminal papillary	29	T271		4	71	0.992493	0.106775
325	T276	BLCA LUM-INF	Bladder carcinoma, luminal infiltrated	42	T271		4	69	0.965749	0.0952407
326	T277	BLCA LUM+NEU	Bladder carcinoma, luminal + neuronal	32	T271		4	73.5	0.985349	0.106899
327	T278	BLCA BAS-SQ 4	Bladder carcinoma, basal-squamous	26	T271		4	69	0.979802	0.0947105
328	T279	BLCA BAS-SQ 5	Bladder carcinoma, basal-squamous	31	T271		4	69	0.973244	0.097052
329	T280	SKCM	Skin cutaneous melanoma	454	T013	T282, T283	2	58	1.04679	0.126242
330	T281	UVM	Uveal melanoma	85	T013	T290, T291	2	60	0.990318	0.0875219
331	T282	SKCM MET	Skin cutaneous melanoma, metastasis	390	T280	T284, T285, T286, T287	3	57	1.04923	0.12693
332	T283	SKCM PRIM KER	Skin cutaneous melanoma, primary, keratin	64	T280	T288, T289	3	63	1.01397	0.120903
333	T284	SKCM MET MITFL	Skin cutaneous melanoma, metastasis, mitf-low	49	T282		4	51.5	1.0005	0.115591
334	T285	SKCM MET KER	Skin cutaneous melanoma, metastasis, keratin	139	T282		4	61	1.05332	0.141191
335	T286	SKCM MET IMM	Skin cutaneous melanoma, metastasis, immune	72	T282		4	51.5	0.976373	0.0997858
336	T287	SKCM MET IMM+MITFL	Skin cutaneous melanoma, metastasis, immune + mitf-low	72	T282		4	55	1.03618	0.134432
337	T288	SKCM PRIM 1	Skin cutaneous melanoma, primary, keratin	30	T283		4	60.5	0.985382	0.114965
338	T289	SKCM PRIM 2	Skin cutaneous melanoma, primary, keratin	23	T283		4	61	0.956014	0.0813443
339	T290	UVM D3	Uveal melanoma, d3	42	T281	T292, T293	3	58.5	0.984978	0.0828211
340	T291	UVM M3	Uveal melanoma, m3 raf1-down	43	T281	T294, T295	3	62	0.971303	0.0870752
341	T292	UVM D3 c1	Uveal melanoma, d3 c1	21	T290		4	57	0.925013	0.0798761
342	T293	UVM D3 c2	Uveal melanoma, d3 c2	21	T290		4	60	0.968009	0.0727405
343	T294	UVM M3 c4	Uveal melanoma, m3 c4	27	T291		4	60	0.918497	0.076527
344	T295	UVM M3 c3	Uveal melanoma, m3 c3	16	T291		4	64	0.942488	0.0677284
345	T296	BRCA LUM	Breast cancer, luminal	825	T014	T298, T299	2	59	1.01774	0.145979
346	T297	BRCA HER2	Breast cancer, her2-positive	82	T014	T311, T312	2	58.5	1.01191	0.145238
347	T298	BRCA LUM 1	Breast cancer, luminal	804	T296	T300, T301, T302, T303, T304, T305, T306, T307, T308, T309, T310	3	59	1.01706	0.147221
348	T299	BRCA OTH LUMA	Breast cancer, other or luminal a	21	T296		3	71	0.962056	0.107377
349	T300	BRCA LUMA+NORM ILC	Breast cancer, luminal a + normal, invasive lobular carcinoma	168	T298		4	60	0.983759	0.133367
350	T301	BRCA LUMB IDC 1	Breast cancer, luminal b, invasive ductal carcinoma	34	T298		4	54	1.00433	0.168239
351	T302	BRCA LUMB IDC 2	Breast cancer, luminal b, invasive ductal carcinoma	44	T298		4	64.5	1.00147	0.158542
352	T303	BRCA LUMA+B IDC 1	Breast cancer, luminal a+b, invasive ductal carcinoma	39	T298		4	62	1.01001	0.159503
353	T304	BRCA LUMB IDC 3	Breast cancer, luminal b, invasive ductal carcinoma	121	T298		4	58	1.01777	0.152893
354	T305	BRCA LUMA+B IDC 2	Breast cancer, luminal a+b, invasive ductal carcinoma	66	T298		4	64.5	0.984459	0.139594
355	T306	BRCA LUMA IDC	Breast cancer, luminal a invasive ductal carcinoma	79	T298		4	51	0.962544	0.130825
356	T307	BRCA LUMA+B IDC 3	Breast cancer, luminal a+b, invasive ductal carcinoma	20	T298		4	52.5	0.972365	0.135699
357	T308	BRCA LUMB IDC 4	Breast cancer, luminal b, invasive ductal carcinoma	43	T298		4	66	1.00175	0.14821
358	T309	BRCA LUMA+B IDC 4	Breast cancer, luminal a+b, invasive ductal carcinoma	14	T298		4	63	0.937399	0.120152
359	T310	BRCA LUM OTH	Breast cancer, luminal other	15	T298		4	64	0.939846	0.115926
360	T311	BRCA HER2 1	Breast cancer, her2-positive	34	T297		3	57.5	0.969832	0.112333
361	T312	BRCA HER2 2	Breast cancer, her2-positive	48	T297		3	59	1.00364	0.14518
362	T313	BRCA BAS 1	Breast cancer, basal	143	T015	T315, T316	2	53	1.04932	0.156775
363	T314	BRCA BAS 2	Breast cancer, basal	38	T015	T317, T318	2	51	1.02123	0.148373
364	T315	BRCA BAS 3	Breast cancer, basal	50	T313		3	53.5	1.00036	0.135248
365	T316	BRCA BAS 4	Breast cancer, basal	93	T313		3	53	1.03821	0.156166
366	T317	BRCA BAS 5	Breast cancer, basal	20	T314		3	53	1.00192	0.153915
367	T318	BRCA BAS 6	Breast cancer, basal	14	T314		3	56.5	0.964304	0.126938
368	T319	HEPCFL 2	Fibrolamellar hepatocellular carcinoma	15	T016		2	22	0.930924	0.0572488
369	T320	CHOL	Cholangioma and cholangioma-like hepatocellular carcinoma	143	T016	T323, T324	2	57	1.00627	0.0873771
370	T321	HEPC NON-CTNNB1	Hepatocellular carcinoma, non-ctnnb1	207	T016	T327, T328, T329, T330	2	63.5	0.972066	0.0591501
371	T322	HEPC CTNNB1	Hepatocellular carcinoma, ctnnb1	58	T016	T331, T332	2	65.5	0.970201	0.0731244
372	T323	CHOL-L HC	Cholangioma-like hepatocellular carcinoma, non-stem cell	81	T320	T325, T326	3	52	0.988348	0.0765588
373	T324	CHOL HS	Cholangioma and cholangioma-like hepatocellular carcinoma, stem cell	62	T320		3	61.5	0.986297	0.0924595
374	T325	CHOL-L CTNNB1	Cholangioma-like hepatocellular carcinoma, non-stem cell, ctnnb1	23	T323		4	52	0.986657	0.0877066
375	T326	CHOL-L PRO	Cholangioma-like hepatocellular carcinoma, non-stem cell, proliferation	58	T323		4	52	0.977336	0.0719934
376	T327	HEPC NON-CTNBB1 1	Hepatocellular carcinoma, non-ctnnb1	24	T321		3	60	0.957197	0.056766
377	T328	HEPC NON-CTNBB1 2	Hepatocellular carcinoma, non-ctnnb1 proliferation	87	T321		3	63	0.965727	0.0635806
378	T329	HEPC NON-CTNBB1 3	Hepatocellular carcinoma, non-ctnnb1 proliferation	51	T321		3	64	0.966753	0.0703071
379	T330	HEPC NON-CTNBB1 4	Hepatocellular carcinoma, non-ctnnb1 polisomy 7	12	T321		3	71.5	0.94397	0.0716663
380	T331	HEPC CTNNB1 1	Hepatocellular carcinoma, non-ctnnb1 proliferation	27	T322		3	66	0.97005	0.0805103
381	T332	HEPC CTNNB1 2	Hepatocellular carcinoma, ctnnb1	31	T322		3	65	0.950816	0.0725619
382	T333	PAAD	Pancreatic ductal adenocarcinoma, non- aberrantly differentiated endocrine exocrine	130	T017	T335, T336	2	65	0.946307	0.0899145
383	T334	PAAD ADEX	Pancreatic ductal adenocarcinoma, aberrantly differentiated endocrine exocrine	27	T017		2	65	0.930675	0.100807
384	T335	PAAD NON-EX	Pancreatic ductal adenocarcinoma, non-exocrine	85	T333	T337, T338	3	66	0.96196	0.0932813
385	T336	PAAD EX	Pancreatic ductal adenocarcinoma, exocrine	45	T333	T341, T342	3	64	0.906723	0.0832397
386	T337	PAAD IMG	Pancreatic ductal adenocarcinoma, immunogenic	19	T335		4	66.5	0.925462	0.114835
387	T338	PAAD NON-IMG	Pancreatic ductal adenocarcinoma, non-immunogenic	66	T335	T339, T340	4	65.5	0.952969	0.0881505
388	T339	PAAD SQUA	Pancreatic ductal adenocarcinoma, squamous (basal, classical)	25	T338		5	64	0.920092	0.074798
389	T340	PAAD PROG	Pancreatic ductal adenocarcinoma, progenitor (non-basal, 3qm)	41	T338		5	66	0.958081	0.097996
390	T341	PAAD EX SQUA	Pancreatic ductal adenocarcinoma, exocrine squamous (basal)	23	T336		4	61	0.916934	0.103474
391	T342	PAAD EX PROG	Pancreatic ductal adenocarcinoma, exocrine progenitor+squamous	18	T336		4	68.5	0.869669	0.0550052
392	T343	ACC C1A PRO	Adrenocortical carcinoma, c1a coc3 high steroid and proliferation	16	T018		2	40	1.027	0.12398
393	T344	ACC C1B LOWST	Adrenocortical carcinoma, c1b coc1 low steroid	20	T018		2	54	0.964278	0.0757751
394	T345	ACC C1A	Adrenocortical carcinoma, c1a coc2+coc3 high steroid	25	T018		2	53	0.97596	0.0988275
395	T346	ACC C1B	Adrenocortical carcinoma, c1b coc1	10	T018		2	39.5	0.932384	0.0768258
396	T347	KICC 1	Clear cell renal carcinoma	488	T019	T349, T350, T351	2	61	0.963724	0.110429
397	T348	KICC 2	Clear cell renal carcinoma	15	T019		2	65	0.870312	0.0725701
398	T349	KICC ccB	Clear cell renal carcinoma, ccb	136	T347	T352, T353, T354	3	62	0.964293	0.101209
399	T350	KICC ccA	Clear cell renal carcinoma, cca	300	T347	T355, T356	3	60	0.947721	0.109769
400	T351	KICC other	Clear cell renal carcinoma, other	40	T347		3	59	0.943473	0.10779
401	T352	KICC ccB 1	Clear cell renal carcinoma, ccb	77	T349		4	63	0.951102	0.0964976
402	T353	KICC ccB 2	Clear cell renal carcinoma, ccb	41	T349		4	60	0.941426	0.100594
403	T354	KICC ccB 3	Clear cell renal carcinoma, ccb	18	T349		4	60	0.921912	0.0755707
404	T355	KICC ccA 1	Clear cell renal carcinoma, cca	229	T350		4	60	0.93987	0.105341
405	T356	KICC ccA 2	Clear cell renal carcinoma, cca	71	T350		4	61	0.917739	0.0786927
406	T357	KIPCC t1+t2+u	Papillary cell renal carcinoma, type 1 + type 2 + unclassified	278	T020	T359, T360	2	62	0.996873	0.107622
407	T358	KIPCC t2 CIMP	Papillary cell renal carcinoma, type 2 cimp-associated	19	T020		2	51	0.959027	0.110408
408	T359	KIPCC t1+t2+u 1	Papillary cell renal carcinoma, type 1 + type 2 + unclassified	257	T357	T361, T362, T363	3	62	0.992823	0.106645
409	T360	KIPCC t2 1	Papillary cell renal carcinoma, type 2	21	T357		3	59	0.970577	0.10968
410	T361	KIPCC t1 1	Papillary cell renal carcinoma, type 1	83	T359		4	60	0.954213	0.0919224
411	T362	KIPCC t2 2	Papillary cell renal carcinoma, type 2	99	T359		4	66	1.00543	0.110507
412	T363	KIPCC t1 2	Papillary cell renal carcinoma, type 1	65	T359		4	59.5	0.963537	0.105301
413	T364	KICH 1	Kidney chromophobe and other renal carcinoma	45	T021		2	51	0.948108	0.0869215
414	T365	KICH 2	Kidney chromophobe and other renal carcinoma	22	T021		2	49	0.948171	0.0902858
415	T366	UCEC/UCS	Uterine corpus endometrial carcinoma and uterine carcinosarcoma	214	T022	T368, T369	2	65	1.02138	0.107262
416	T367	CECC ADC	Cervical and endocervical adenocarcinoma, non-ucec-like	46	T022		2	44	1.01246	0.123975
417	T368	UCEC/UCS CN-high	Uterine corpus endometrial carcinoma and uterine carcinosarcoma, copy-number high	101	T366	T370, T371, T372	3	68	1.01532	0.113342
418	T369	UCEC HORM	Uterine corpus endometrial carcinoma, hormonal	113	T366	T373, T374	3	61	1.0069	0.10116
419	T370	UCEC/UCS CN-high 1	Uterine corpus endometrial carcinoma and uterine carcinosarcoma, copy-number high , immunoreactive	24	T368		4	66.5	0.9896	0.103967
420	T371	UCEC/UCS CN-high 2	Uterine corpus endometrial carcinoma and uterine carcinosarcoma, copy-number high, mitotic	50	T368		4	70	0.984345	0.0979183
421	T372	UCEC/UCS CN-high 3	Uterine corpus endometrial carcinoma and uterine carcinosarcoma, copy-number high	27	T368		4	68	1.02629	0.143727
422	T373	UCEC HORM CN-low	Uterine corpus endometrial carcinoma, copy-number low	59	T369		4	65	0.975403	0.094054
423	T374	UCEC HORM non-CN-low	Uterine corpus endometrial carcinoma, non-copy-number low	31	T369		4	57.5	1.03981	0.129578
424	T375	OV PROF	Ovarian carcinoma, proliferative	77	T023	T379, T380	2	63	1.07167	0.17452
425	T376	OV DIFF	Ovarian carcinoma, differentiated	142	T023	T381, T382, T383	2	56.5	1.08241	0.186818
426	T377	OV MESN	Ovarian carcinoma, mesenchymal	81	T023	T384, T385, T386, T387	2	64	1.02864	0.162682
427	T378	OV IMMR	Ovarian carcinoma, immunoreactive	58	T023	T388, T389	2	54	1.00236	0.153025
428	T379	OV PROF 1	Ovarian carcinoma, proliferative	30	T375		3	63.5	0.997984	0.13476
429	T380	OV PROF 2	Ovarian carcinoma, proliferative	35	T375		3	62	1.0873	0.194156
430	T381	OV DIFF 1	Ovarian carcinoma, differentiated	35	T376		3	56	1.0322	0.164997
431	T382	OV DIFF 2	Ovarian carcinoma, differentiated	52	T376		3	59	1.0659	0.175343
432	T383	OV DIFF 3	Ovarian carcinoma, differentiated	29	T376		3	57	1.02674	0.168006
433	T384	OV MESN 1	Ovarian carcinoma, mesenchymal	15	T377		3	67	0.991846	0.146625
434	T385	OV MESN 2	Ovarian carcinoma, mesenchymal	21	T377		3	61	0.944778	0.130021
435	T386	OV MESN 3	Ovarian carcinoma, mesenchymal	14	T377		3	67	1.0075	0.173249
436	T387	OV MESN 4	Ovarian carcinoma, mesenchymal	10	T377		3	55.5	0.965736	0.156365
437	T388	OV IMMR 1	Ovarian carcinoma, immunoreactive	32	T378		3	52.5	0.977682	0.136156
438	T389	OV IMMR 2	Ovarian carcinoma, immunoreactive	26	T378		3	54	1.00486	0.164829
439	T390	PRAAD 1	Prostate adenocarcinoma	33	T024		2	58	0.926126	0.0923411
440	T391	PRAAD2	Prostate adenocarcinoma	299	T024	T392, T393, T394, T395	2	62	0.934154	0.0921979
441	T392	PRAAD ETS+ ETV	Prostate adenocarcinoma, ets positive, etv1 fusion	24	T391		3	63.5	0.928797	0.107386
442	T393	PRAAD ETS-	Prostate adenocarcinoma, ets negative	111	T391	T396, T397, T398, T399	3	63	0.932599	0.0860952
443	T394	PRAAD ETS+ ERG 1	Prostate adenocarcinoma, ets positive, erg fusion	80	T391	T400, T401	3	60	0.915628	0.0923829
444	T395	PRAAD ETS+ ERG 1	Prostate adenocarcinoma, ets positive, erg fusion	76	T391	T402, T403, T404, T405	3	61	0.924941	0.0895547
445	T396	PRAAD ETS- 1	Prostate adenocarcinoma, ets negative	43	T393		4	64	0.889372	0.0579151
446	T397	PRAAD ETS- 2	Prostate adenocarcinoma, ets negative	24	T393		4	63.5	0.932942	0.124583
447	T398	PRAAD ETS- 3	Prostate adenocarcinoma, ets negative	12	T393		4	54.5	0.881017	0.0773186
448	T399	PRAAD ETS- 4	Prostate adenocarcinoma, ets negative	18	T393		4	65	0.905271	0.0811596
449	T400	PRAAD ETS+ ERG 3	Prostate adenocarcinoma, ets positive, erg fusion	59	T394		4	60	0.903594	0.0797072
450	T401	PRAAD ETS+ ERG 4	Prostate adenocarcinoma, ets positive, erg fusion	21	T394		4	60	0.906831	0.104141
451	T402	PRAAD ETS+ ERG 5	Prostate adenocarcinoma, ets positive, erg fusion	17	T395		4	57	0.901521	0.0804935
452	T403	PRAAD ETS+ ERG 6	Prostate adenocarcinoma, ets positive, erg fusion	16	T395		4	62	0.864984	0.0622854
453	T404	PRAAD ETS+ ERG 7	Prostate adenocarcinoma, ets positive, erg fusion	18	T395		4	62	0.931079	0.0941479
454	T405	PRAAD ETS+ ERG 8	Prostate adenocarcinoma, ets positive, erg fusion	14	T395		4	62	0.923599	0.0937756

## Sheet: tabS2a_clinical_information
Supplemental Table 2a: Reference cohort clinical information
	age_at_diagnosis	sex	pediatric_sample	original_diagnosis	source
SJACT006_D	11.7194	female	1	Adrenocortical Carcinoma	St. Jude Hospital
SJAMLM7001_D		unknown	1	Acute Megakaryoblastic Leukemia	St. Jude Hospital
SJAMLM7003_D		unknown	1	Acute Megakaryoblastic Leukemia	St. Jude Hospital
SJAMLM7004_D	2.41	male	1	Acute Megakaryoblastic Leukemia	St. Jude Hospital
SJAMLM7005_D	2.17	female	1	Acute Megakaryoblastic Leukemia	St. Jude Hospital
SJAMLM7006_D	1	male	1	Acute Megakaryoblastic Leukemia	St. Jude Hospital
SJAMLM7007_D		unknown	1	Acute Megakaryoblastic Leukemia	St. Jude Hospital
SJAMLM7008_D		unknown	1	Acute Megakaryoblastic Leukemia	St. Jude Hospital
SJAMLM7009_D	1.33	male	1	Acute Megakaryoblastic Leukemia	St. Jude Hospital
SJAMLM7010472_R1		unknown	1	Acute Megakaryoblastic Leukemia	St. Jude Hospital
SJAMLM7010475_D1		male	1	Acute Megakaryoblastic Leukemia	St. Jude Hospital
SJAMLM7010478_D1		unknown	1	Acute Megakaryoblastic Leukemia	St. Jude Hospital
SJAMLM7010479_D1		unknown	1	Acute Megakaryoblastic Leukemia	St. Jude Hospital
SJAMLM7010482_D1		unknown	1	Acute Megakaryoblastic Leukemia	St. Jude Hospital
SJAMLM7010483_R1		unknown	1	Acute Megakaryoblastic Leukemia	St. Jude Hospital
SJAMLM7010956_D1		unknown	1	Acute Megakaryoblastic Leukemia	St. Jude Hospital
SJAMLM7010962_D1		unknown	1	Acute Megakaryoblastic Leukemia	St. Jude Hospital
SJAMLM7010_D	2.75	male	1	Acute Megakaryoblastic Leukemia	St. Jude Hospital
SJAMLM7011108_D1		unknown	1	Acute Megakaryoblastic Leukemia	St. Jude Hospital
SJAMLM7011233_D1		unknown	1	Acute Megakaryoblastic Leukemia	St. Jude Hospital
SJAMLM7011240_D1		unknown	1	Acute Megakaryoblastic Leukemia	St. Jude Hospital
SJAMLM7011242_D1		unknown	1	Acute Megakaryoblastic Leukemia	St. Jude Hospital
SJAMLM7011245_R1		unknown	1	Acute Megakaryoblastic Leukemia	St. Jude Hospital
SJAMLM7011246_D1		unknown	1	Acute Megakaryoblastic Leukemia	St. Jude Hospital
SJAMLM7011248_D1		unknown	1	Acute Megakaryoblastic Leukemia	St. Jude Hospital
SJAMLM7011249_D1		unknown	1	Acute Megakaryoblastic Leukemia	St. Jude Hospital
SJAMLM7011323_D1		unknown	1	Acute Megakaryoblastic Leukemia	St. Jude Hospital
SJAMLM7011_D	1.67	female	1	Acute Megakaryoblastic Leukemia	St. Jude Hospital
SJAMLM7012_D	0.63	female	1	Acute Megakaryoblastic Leukemia	St. Jude Hospital
SJAMLM7013_D	0.56	male	1	Acute Megakaryoblastic Leukemia	St. Jude Hospital
SJAMLM7014_D	0.67	female	1	Acute Megakaryoblastic Leukemia	St. Jude Hospital
SJAMLM7015_D	2.17	male	1	Acute Megakaryoblastic Leukemia	St. Jude Hospital
SJAMLM7026_D		unknown	1	Acute Megakaryoblastic Leukemia	St. Jude Hospital
SJAMLM7027_D		unknown	1	Acute Megakaryoblastic Leukemia	St. Jude Hospital
SJAMLM7028_D		unknown	1	Acute Megakaryoblastic Leukemia	St. Jude Hospital
SJAMLM7029_D		unknown	1	Acute Megakaryoblastic Leukemia	St. Jude Hospital
SJAMLM7030_D		unknown	1	Acute Megakaryoblastic Leukemia	St. Jude Hospital
SJAMLM7031_D		unknown	1	Acute Megakaryoblastic Leukemia	St. Jude Hospital
SJAMLM7032_D		unknown	1	Acute Megakaryoblastic Leukemia	St. Jude Hospital
SJAMLM7033_D		unknown	1	Acute Megakaryoblastic Leukemia	St. Jude Hospital
SJAMLM7041_D		unknown	1	Acute Megakaryoblastic Leukemia	St. Jude Hospital
SJAMLM7042_D		unknown	1	Acute Megakaryoblastic Leukemia	St. Jude Hospital
SJAMLM7043_D		unknown	1	Acute Megakaryoblastic Leukemia	St. Jude Hospital
SJAMLM7045_D		unknown	1	Acute Megakaryoblastic Leukemia	St. Jude Hospital
SJAMLM7046_D		unknown	1	Acute Megakaryoblastic Leukemia	St. Jude Hospital
SJAMLM7047_D		unknown	1	Acute Megakaryoblastic Leukemia	St. Jude Hospital
SJAMLM7048_D		unknown	1	Acute Megakaryoblastic Leukemia	St. Jude Hospital
SJAMLM7049_D		unknown	1	Acute Megakaryoblastic Leukemia	St. Jude Hospital
SJAMLM7050_D		unknown	1	Acute Megakaryoblastic Leukemia	St. Jude Hospital
SJAMLM7051_D		unknown	1	Acute Megakaryoblastic Leukemia	St. Jude Hospital
SJAMLM7052_D		unknown	1	Acute Megakaryoblastic Leukemia	St. Jude Hospital
SJAMLM7053_D		unknown	1	Acute Megakaryoblastic Leukemia	St. Jude Hospital
SJAMLM7054_D		unknown	1	Acute Megakaryoblastic Leukemia	St. Jude Hospital
SJAMLM7055_D		unknown	1	Acute Megakaryoblastic Leukemia	St. Jude Hospital
SJAMLM7056_D		unknown	1	Acute Megakaryoblastic Leukemia	St. Jude Hospital
SJAMLM7058_D		unknown	1	Acute Megakaryoblastic Leukemia	St. Jude Hospital
SJAMLM7059_D		unknown	1	Acute Megakaryoblastic Leukemia	St. Jude Hospital
SJAMLM7060_D		unknown	1	Acute Megakaryoblastic Leukemia	St. Jude Hospital
SJBALL015_D		unknown	1	B-cell Acute Lymphoblastic Leukemia	St. Jude Hospital
SJBALL020013_D1	8.17	female	1	B-cell Acute Lymphoblastic Leukemia	St. Jude Hospital
SJBALL020081_D1		unknown	1	B-cell Acute Lymphoblastic Leukemia	St. Jude Hospital
SJBALL020084_D1		unknown	1	B-cell Acute Lymphoblastic Leukemia	St. Jude Hospital
SJBALL020111_D1		unknown	1	B-cell Acute Lymphoblastic Leukemia	St. Jude Hospital
SJBALL020340_D1	11.5	female	1	B-cell Acute Lymphoblastic Leukemia	St. Jude Hospital
SJBALL020374_D1	13.5	female	1	B-cell Acute Lymphoblastic Leukemia	St. Jude Hospital
SJBALL020383_D1	11.75	female	1	B-cell Acute Lymphoblastic Leukemia	St. Jude Hospital
SJBALL020469_D1	15.42	male	1	B-cell Acute Lymphoblastic Leukemia	St. Jude Hospital
SJBALL020570_D1	16.25	male	1	B-cell Acute Lymphoblastic Leukemia	St. Jude Hospital
SJBALL020595_D1	13.17	male	1	B-cell Acute Lymphoblastic Leukemia	St. Jude Hospital
SJBALL020609_D1	13.17	female	1	B-cell Acute Lymphoblastic Leukemia	St. Jude Hospital
SJBALL020625_D1	14.58	female	1	B-cell Acute Lymphoblastic Leukemia	St. Jude Hospital
SJBALL020649_D1	14.42	female	1	B-cell Acute Lymphoblastic Leukemia	St. Jude Hospital
SJBALL020765_D1		unknown	1	B-cell Acute Lymphoblastic Leukemia	St. Jude Hospital
SJBALL020811_D1		unknown	1	B-cell Acute Lymphoblastic Leukemia	St. Jude Hospital
SJBALL020828_D1	10.58	female	1	B-cell Acute Lymphoblastic Leukemia	St. Jude Hospital
SJBALL020832_D1		unknown	1	B-cell Acute Lymphoblastic Leukemia	St. Jude Hospital
SJBALL020836_D1		unknown	1	B-cell Acute Lymphoblastic Leukemia	St. Jude Hospital
SJBALL020941_D1		unknown	1	B-cell Acute Lymphoblastic Leukemia	St. Jude Hospital
SJBALL020953_D1		unknown	1	B-cell Acute Lymphoblastic Leukemia	St. Jude Hospital
SJBALL020980_D1		unknown	1	B-cell Acute Lymphoblastic Leukemia	St. Jude Hospital
SJBALL020995_D1		unknown	1	B-cell Acute Lymphoblastic Leukemia	St. Jude Hospital
SJBALL021012_D1		unknown	1	B-cell Acute Lymphoblastic Leukemia	St. Jude Hospital
SJBALL021047_D1		unknown	1	B-cell Acute Lymphoblastic Leukemia	St. Jude Hospital
SJBALL021083_D1	17	female	1	B-cell Acute Lymphoblastic Leukemia	St. Jude Hospital
SJBALL021108_D1	19.02	female	1	B-cell Acute Lymphoblastic Leukemia	St. Jude Hospital
SJBALL021124_D1		unknown	1	B-cell Acute Lymphoblastic Leukemia	St. Jude Hospital
SJBALL021130_D1	16.46	female	1	B-cell Acute Lymphoblastic Leukemia	St. Jude Hospital
SJBALL021145_D1		unknown	1	B-cell Acute Lymphoblastic Leukemia	St. Jude Hospital
SJBALL021299_D1	18.25	male	1	B-cell Acute Lymphoblastic Leukemia	St. Jude Hospital
SJBALL021305_D1	12.75	male	1	B-cell Acute Lymphoblastic Leukemia	St. Jude Hospital
SJBALL021324_D1	17.08	male	1	B-cell Acute Lymphoblastic Leukemia	St. Jude Hospital
SJBALL021333_D1	15	male	1	B-cell Acute Lymphoblastic Leukemia	St. Jude Hospital
SJBALL021336_D1	14.42	male	1	B-cell Acute Lymphoblastic Leukemia	St. Jude Hospital
SJBALL021358_D1	12.83	female	1	B-cell Acute Lymphoblastic Leukemia	St. Jude Hospital
SJBALL021372_D1	6	female	1	B-cell Acute Lymphoblastic Leukemia	St. Jude Hospital
SJBALL021405_D1	14.25	female	1	B-cell Acute Lymphoblastic Leukemia	St. Jude Hospital
SJBALL021416_D1		unknown	1	B-cell Acute Lymphoblastic Leukemia	St. Jude Hospital
SJBALL021427_D1	16.67	male	1	B-cell Acute Lymphoblastic Leukemia	St. Jude Hospital
SJBALL021434_D1	4	male	1	B-cell Acute Lymphoblastic Leukemia	St. Jude Hospital
SJBALL021489_D1		unknown	1	B-cell Acute Lymphoblastic Leukemia	St. Jude Hospital
SJBALL021491_D1	16.67	male	1	B-cell Acute Lymphoblastic Leukemia	St. Jude Hospital
SJBALL021492_D1	14.75	male	1	B-cell Acute Lymphoblastic Leukemia	St. Jude Hospital
SJBALL021511_D1	13.42	male	1	B-cell Acute Lymphoblastic Leukemia	St. Jude Hospital
SJBALL021512_D1	13.17	male	1	B-cell Acute Lymphoblastic Leukemia	St. Jude Hospital
SJBALL021514_D1	16.67	female	1	B-cell Acute Lymphoblastic Leukemia	St. Jude Hospital
SJBALL021516_D1	18.42	male	1	B-cell Acute Lymphoblastic Leukemia	St. Jude Hospital
SJBALL021549_D1		unknown	1	B-cell Acute Lymphoblastic Leukemia	St. Jude Hospital
SJBALL021720_D1		unknown	1	B-cell Acute Lymphoblastic Leukemia	St. Jude Hospital
SJBALL021728_D1		unknown	1	B-cell Acute Lymphoblastic Leukemia	St. Jude Hospital
SJBALL021737_D1		unknown	1	B-cell Acute Lymphoblastic Leukemia	St. Jude Hospital
SJBALL021748_D1		unknown	1	B-cell Acute Lymphoblastic Leukemia	St. Jude Hospital
SJBALL021769_D1		unknown	1	B-cell Acute Lymphoblastic Leukemia	St. Jude Hospital
SJBALL021772_D1		unknown	1	B-cell Acute Lymphoblastic Leukemia	St. Jude Hospital
SJBALL021780_D1		unknown	1	B-cell Acute Lymphoblastic Leukemia	St. Jude Hospital
SJBALL021784_D1		unknown	1	B-cell Acute Lymphoblastic Leukemia	St. Jude Hospital
SJBALL021786_D1		unknown	1	B-cell Acute Lymphoblastic Leukemia	St. Jude Hospital
SJBALL021800_D1		unknown	1	B-cell Acute Lymphoblastic Leukemia	St. Jude Hospital
SJBALL021803_D1		unknown	1	B-cell Acute Lymphoblastic Leukemia	St. Jude Hospital
SJBALL021807_D1		unknown	1	B-cell Acute Lymphoblastic Leukemia	St. Jude Hospital
SJBALL021814_D1		unknown	1	B-cell Acute Lymphoblastic Leukemia	St. Jude Hospital
SJBALL021856_D1		unknown	1	B-cell Acute Lymphoblastic Leukemia	St. Jude Hospital
SJBALL021866_D1		unknown	1	B-cell Acute Lymphoblastic Leukemia	St. Jude Hospital
SJBALL021900_D1		unknown	1	B-cell Acute Lymphoblastic Leukemia	St. Jude Hospital
SJBALL022244_D1		unknown	1	B-cell Acute Lymphoblastic Leukemia	St. Jude Hospital
SJBALL022245_D1		unknown	1	B-cell Acute Lymphoblastic Leukemia	St. Jude Hospital
SJBALL022246_D1		unknown	1	B-cell Acute Lymphoblastic Leukemia	St. Jude Hospital
SJBALL102_D	9.17	female	1	B-cell Acute Lymphoblastic Leukemia	St. Jude Hospital
SJBALL230_D	8.82	female	1	B-cell Acute Lymphoblastic Leukemia	St. Jude Hospital
SJBALL231_D	11.25	male	1	B-cell Acute Lymphoblastic Leukemia	St. Jude Hospital
SJBALL237_D		unknown	1	B-cell Acute Lymphoblastic Leukemia	St. Jude Hospital
SJBALL247_D	1.64	male	1	B-cell Acute Lymphoblastic Leukemia	St. Jude Hospital
SJCBF001018_D4	12.19	female	1	Acute Myeloid Leukemia - Core Binding Factor	St. Jude Hospital
SJCBF001018_D8	12.19	female	1	Acute Myeloid Leukemia - Core Binding Factor	St. Jude Hospital
SJCBF004_D	14.05	male	1	Acute Myeloid Leukemia - Core Binding Factor	St. Jude Hospital
SJCBF042_D	10.89	male	1	Acute Myeloid Leukemia - Core Binding Factor	St. Jude Hospital
SJCBF044_D	6.57	female	1	Acute Myeloid Leukemia - Core Binding Factor	St. Jude Hospital
SJCBF091_D	12.4167	female	1	Acute Myeloid Leukemia - Core Binding Factor	St. Jude Hospital
SJCBF108_D	4.33	male	1	Acute Myeloid Leukemia - Core Binding Factor	St. Jude Hospital
SJCBF112_D	8.12	male	1	Acute Myeloid Leukemia - Core Binding Factor	St. Jude Hospital
SJCBF125_D	10.51	male	1	Acute Myeloid Leukemia - Core Binding Factor	St. Jude Hospital
SJCBF145_D	14.03	female	1	Acute Myeloid Leukemia - Core Binding Factor	St. Jude Hospital
SJCPC011756_D1		unknown	1	Choroid Plexus Carcinoma	St. Jude Hospital
SJCPC011762_D1		unknown	1	Choroid Plexus Carcinoma	St. Jude Hospital
SJCPC011768_D1		unknown	1	Choroid Plexus Carcinoma	St. Jude Hospital
SJCPC011770_D1		unknown	1	Choroid Plexus Carcinoma	St. Jude Hospital
SJCPC011777_D1		unknown	1	Choroid Plexus Carcinoma	St. Jude Hospital
SJCPC011777_R1		unknown	1	Choroid Plexus Carcinoma	St. Jude Hospital
SJEPD001517_D1	3.3	female	1	Ependymoma	St. Jude Hospital
SJEPD001528_D1	5.9	female	1	Ependymoma	St. Jude Hospital
SJEPD001530_D1	5	female	1	Ependymoma	St. Jude Hospital
SJEPD001535_R1		unknown	1	Ependymoma	St. Jude Hospital
SJEPD001538_R1		unknown	1	Ependymoma	St. Jude Hospital
SJEPD005_D	2.05	male	1	Ependymoma	St. Jude Hospital
SJEPD006_D	13.13	male	1	Ependymoma	St. Jude Hospital
SJEPD009108_D1		unknown	1	Ependymoma	St. Jude Hospital
SJEPD017_D	2.89	female	1	Ependymoma	St. Jude Hospital
SJEPD019_D	1.93	male	1	Ependymoma	St. Jude Hospital
SJEPD022_D	2.15	male	1	Ependymoma	St. Jude Hospital
SJEPD025_D	2.51	male	1	Ependymoma	St. Jude Hospital
SJEPD029_D	2.75	female	1	Ependymoma	St. Jude Hospital
SJEPD031_R	2.54	male	1	Ependymoma	St. Jude Hospital
SJEPD036_D	1.61	male	1	Ependymoma	St. Jude Hospital
SJEPD037_R	1.66	female	1	Ependymoma	St. Jude Hospital
SJERG005_D	9.36	female	1	Acute Lymphoblastic Leukemia - ERG	St. Jude Hospital
SJERG011_D	4.36	female	1	Acute Lymphoblastic Leukemia - ERG	St. Jude Hospital
SJERG020051_D1	18.65	male	1	Acute Lymphoblastic Leukemia - ERG	St. Jude Hospital
SJERG020052_D1	16.85	male	1	Acute Lymphoblastic Leukemia - ERG	St. Jude Hospital
SJERG020299_D1	17.31	female	1	Acute Lymphoblastic Leukemia - ERG	St. Jude Hospital
SJERG020300_D1	16.39	male	1	Acute Lymphoblastic Leukemia - ERG	St. Jude Hospital
SJERG020302_D1	17.21	male	1	Acute Lymphoblastic Leukemia - ERG	St. Jude Hospital
SJERG020303_D1	16.14	male	1	Acute Lymphoblastic Leukemia - ERG	St. Jude Hospital
SJERG020304_D1		unknown	1	Acute Lymphoblastic Leukemia - ERG	St. Jude Hospital
SJERG020305_D1	19.68	male	1	Acute Lymphoblastic Leukemia - ERG	St. Jude Hospital
SJERG020306_D1		unknown	1	Acute Lymphoblastic Leukemia - ERG	St. Jude Hospital
SJERG020307_D1	16.58	male	1	Acute Lymphoblastic Leukemia - ERG	St. Jude Hospital
SJERG020308_D1	18.02	male	1	Acute Lymphoblastic Leukemia - ERG	St. Jude Hospital
SJERG020309_D1	17.5	female	1	Acute Lymphoblastic Leukemia - ERG	St. Jude Hospital
SJERG030_D	15.74	male	1	Acute Lymphoblastic Leukemia - ERG	St. Jude Hospital
SJETV002_D	8	male	1	Acute Lymphoblastic Leukemia - ETV6-RUNX1	St. Jude Hospital
SJETV010_D	11.45	female	1	Acute Lymphoblastic Leukemia - ETV6-RUNX1	St. Jude Hospital
SJETV026_D	3.72	female	1	Acute Lymphoblastic Leukemia - ETV6-RUNX1	St. Jude Hospital
SJETV027_D	7.13	female	1	Acute Lymphoblastic Leukemia - ETV6-RUNX1	St. Jude Hospital
SJETV032_D	5.76	male	1	Acute Lymphoblastic Leukemia - ETV6-RUNX1	St. Jude Hospital
SJETV041_D	6.18	male	1	Acute Lymphoblastic Leukemia - ETV6-RUNX1	St. Jude Hospital
SJETV043_R	9.74	female	1	Acute Lymphoblastic Leukemia - ETV6-RUNX1	St. Jude Hospital
SJETV047_R	2.06	male	1	Acute Lymphoblastic Leukemia - ETV6-RUNX1	St. Jude Hospital
SJETV070_D	4.86	male	1	Acute Lymphoblastic Leukemia - ETV6-RUNX1	St. Jude Hospital
SJETV077_D	3.27	male	1	Acute Lymphoblastic Leukemia - ETV6-RUNX1	St. Jude Hospital
SJETV078_D	4.06	male	1	Acute Lymphoblastic Leukemia - ETV6-RUNX1	St. Jude Hospital
SJETV088_D	2.92	female	1	Acute Lymphoblastic Leukemia - ETV6-RUNX1	St. Jude Hospital
SJETV092_D	3.69	male	1	Acute Lymphoblastic Leukemia - ETV6-RUNX1	St. Jude Hospital
SJETV093_D	6.52	male	1	Acute Lymphoblastic Leukemia - ETV6-RUNX1	St. Jude Hospital
SJETV096_D	8.59	female	1	Acute Lymphoblastic Leukemia - ETV6-RUNX1	St. Jude Hospital
SJETV098_D	3.16	male	1	Acute Lymphoblastic Leukemia - ETV6-RUNX1	St. Jude Hospital
SJETV136_R	3.58	female	1	Acute Lymphoblastic Leukemia - ETV6-RUNX1	St. Jude Hospital
SJHGG002_D	14.95	female	1	High Grade Glioma	St. Jude Hospital
SJHGG003_D	13.09	male	1	High Grade Glioma	St. Jude Hospital
SJHGG010_D	3.46	male	1	High Grade Glioma	St. Jude Hospital
SJHGG012_D	5.96	male	1	High Grade Glioma	St. Jude Hospital
SJHGG013_D		unknown	1	High Grade Glioma	St. Jude Hospital
SJHGG014_D	10.67	female	1	High Grade Glioma	St. Jude Hospital
SJHGG016_D	0.78	male	1	High Grade Glioma	St. Jude Hospital
SJHGG017_D	9.04	male	1	High Grade Glioma	St. Jude Hospital
SJHGG019_S	7.41	male	1	High Grade Glioma	St. Jude Hospital
SJHGG024_R	4.69	male	1	High Grade Glioma	St. Jude Hospital
SJHGG026_D	7.65	male	1	High Grade Glioma	St. Jude Hospital
SJHGG027_D	12.34	female	1	High Grade Glioma	St. Jude Hospital
SJHGG031_D	14.41	female	1	High Grade Glioma	St. Jude Hospital
SJHGG033_D	14.01	male	1	High Grade Glioma	St. Jude Hospital
SJHGG035_D	7.49	male	1	High Grade Glioma	St. Jude Hospital
SJHGG039_D		unknown	1	High Grade Glioma	St. Jude Hospital
SJHGG041_D	14.78	male	1	High Grade Glioma	St. Jude Hospital
SJHGG042_D	5.85	male	1	High Grade Glioma	St. Jude Hospital
SJHGG043_D	14.28	male	1	High Grade Glioma	St. Jude Hospital
SJHGG081_D	2.88	male	1	High Grade Glioma	St. Jude Hospital
SJHGG082_D	0.1	male	1	High Grade Glioma	St. Jude Hospital
SJHGG087_D		unknown	1	High Grade Glioma	St. Jude Hospital
SJHGG091_D		unknown	1	High Grade Glioma	St. Jude Hospital
SJHGG094_D	17.23	male	1	High Grade Glioma	St. Jude Hospital
SJHGG099_D	3.52	male	1	High Grade Glioma	St. Jude Hospital
SJHGG102_D	4.7	female	1	High Grade Glioma	St. Jude Hospital
SJHGG103_D		unknown	1	High Grade Glioma	St. Jude Hospital
SJHGG107_D	0.35	male	1	High Grade Glioma	St. Jude Hospital
SJHGG112_R	3.28	male	1	High Grade Glioma	St. Jude Hospital
SJHGG127_D		unknown	1	High Grade Glioma	St. Jude Hospital
SJHGG137_D		unknown	1	High Grade Glioma	St. Jude Hospital
SJHGG139_D		unknown	1	High Grade Glioma	St. Jude Hospital
SJHGG140_D		unknown	1	High Grade Glioma	St. Jude Hospital
SJHGG141_D		unknown	1	High Grade Glioma	St. Jude Hospital
SJHGG142_D		unknown	1	High Grade Glioma	St. Jude Hospital
SJHGG145_D		unknown	1	High Grade Glioma	St. Jude Hospital
SJHGG146_D		unknown	1	High Grade Glioma	St. Jude Hospital
SJHYPER025_D		unknown	1	Acute Lymphoblastic Leukemia - Hyperdiploid	St. Jude Hospital
SJHYPO020_D	5.2	male	1	Acute Lymphoblastic Leukemia - Hypodiploid subtype	St. Jude Hospital
SJHYPO121_D		unknown	1	Acute Lymphoblastic Leukemia - Hypodiploid	St. Jude Hospital
SJINF013_D	0.73	female	1	Acute Lymphoblastic Leukemia (Infant)	St. Jude Hospital
SJINF015_D	0.62	female	1	Acute Lymphoblastic Leukemia (Infant)	St. Jude Hospital
SJINF022_D	0.72	female	1	Acute Lymphoblastic Leukemia (Infant)	St. Jude Hospital
SJINF049_D		unknown	1	Acute Lymphoblastic Leukemia (Infant)	St. Jude Hospital
SJINF053_D		unknown	1	Acute Lymphoblastic Leukemia (Infant)	St. Jude Hospital
SJINF060_R	0.166667	female	1	Acute Lymphoblastic Leukemia (Infant)	St. Jude Hospital
SJINF067_D		unknown	1	Acute Lymphoblastic Leukemia (Infant)	St. Jude Hospital
SJLGG001262_D1		unknown	1	Low Grade Glioma	St. Jude Hospital
SJLGG001264_D1		unknown	1	Low Grade Glioma	St. Jude Hospital
SJLGG001278_D1		unknown	1	Low Grade Glioma	St. Jude Hospital
SJLGG004_D	0.42	female	1	Low Grade Glioma	St. Jude Hospital
SJLGG005_D	5.46	female	1	Low Grade Glioma	St. Jude Hospital
SJLGG006_D	1.24	male	1	Low Grade Glioma	St. Jude Hospital
SJLGG010669_D1		unknown	1	Low Grade Glioma	St. Jude Hospital
SJLGG010670_D1		unknown	1	Low Grade Glioma	St. Jude Hospital
SJLGG010671_D1		unknown	1	Low Grade Glioma	St. Jude Hospital
SJLGG010672_D1		unknown	1	Low Grade Glioma	St. Jude Hospital
SJLGG010673_D1		unknown	1	Low Grade Glioma	St. Jude Hospital
SJLGG010674_D1		unknown	1	Low Grade Glioma	St. Jude Hospital
SJLGG010675_D1		unknown	1	Low Grade Glioma	St. Jude Hospital
SJLGG010676_D1		unknown	1	Low Grade Glioma	St. Jude Hospital
SJLGG010677_D1		unknown	1	Low Grade Glioma	St. Jude Hospital
SJLGG010678_D1		unknown	1	Low Grade Glioma	St. Jude Hospital
SJLGG010679_D1		unknown	1	Low Grade Glioma	St. Jude Hospital
SJLGG010680_D1		unknown	1	Low Grade Glioma	St. Jude Hospital
SJLGG011287_D1		unknown	1	Low Grade Glioma	St. Jude Hospital
SJLGG015_D	9.75	female	1	Low Grade Glioma	St. Jude Hospital
SJLGG016_D	13.95	male	1	Low Grade Glioma	St. Jude Hospital
SJLGG030_D	2.81	male	1	Low Grade Glioma	St. Jude Hospital
SJLGG034_D	15.24	male	1	Low Grade Glioma	St. Jude Hospital
SJLGG038_D	12.61	female	1	Low Grade Glioma	St. Jude Hospital
SJLGG053_D		unknown	1	Low Grade Glioma	St. Jude Hospital
SJMB026_D	4.35	female	1	Medulloblastoma	St. Jude Hospital
SJMB087_D		unknown	1	Medulloblastoma	St. Jude Hospital
SJMEL001003_D2	14.25	female	1	Melanoma	St. Jude Hospital
SJMEL001004_D1	16.75	male	1	Melanoma	St. Jude Hospital
SJMEL001005_D1	3.75	male	1	Melanoma	St. Jude Hospital
SJMEL011755_M1		unknown	1	Melanoma	St. Jude Hospital
SJMLL001_D	15.75	female	1	Mixed Lineage Leukemia	St. Jude Hospital
SJMLL002_D	15.42	male	1	Mixed Lineage Leukemia	St. Jude Hospital
SJMLL003_D	16.81	male	1	Mixed Lineage Leukemia	St. Jude Hospital
SJMLL005_D	18.75	female	1	Mixed Lineage Leukemia	St. Jude Hospital
SJMLL006_D	11.96	male	1	Mixed Lineage Leukemia	St. Jude Hospital
SJMLL014_D	14.58	female	1	Mixed Lineage Leukemia	St. Jude Hospital
SJMLL018_D	11.11	female	1	Mixed Lineage Leukemia	St. Jude Hospital
SJMLL020_D	8.84	male	1	Mixed Lineage Leukemia	St. Jude Hospital
SJMLL021_D	10.93	male	1	Mixed Lineage Leukemia	St. Jude Hospital
SJOS001104_M1		male	1	Osteosarcoma	St. Jude Hospital
SJOS001105_D1		female	1	Osteosarcoma	St. Jude Hospital
SJOS001107_M1		male	1	Osteosarcoma	St. Jude Hospital
SJOS001109_D1		female	1	Osteosarcoma	St. Jude Hospital
SJOS001116_M1		unknown	1	Osteosarcoma	St. Jude Hospital
SJOS012_M	16.45	female	1	Osteosarcoma	St. Jude Hospital
SJOS017_D	8.62	male	1	Osteosarcoma	St. Jude Hospital
SJPHALL006_D	6.38	male	1	Acute Lymphoblastic Leukemia - BCR-ABL1	St. Jude Hospital
SJPHALL020034_D1		female	1	Acute Lymphoblastic Leukemia - BCR-ABL1	St. Jude Hospital
SJPHALL020036_D1		male	1	Acute Lymphoblastic Leukemia - BCR-ABL1	St. Jude Hospital
SJPHALL020038_D1		female	1	Acute Lymphoblastic Leukemia - BCR-ABL1	St. Jude Hospital
SJPHALL020043_D1		male	1	Acute Lymphoblastic Leukemia - BCR-ABL1	St. Jude Hospital
SJPHALL020044_D1		male	1	Acute Lymphoblastic Leukemia - BCR-ABL1	St. Jude Hospital
SJPHALL020046_D1	14.33	male	1	Acute Lymphoblastic Leukemia - BCR-ABL1	St. Jude Hospital
SJPHALL020047_D1	16.5	male	1	Acute Lymphoblastic Leukemia - BCR-ABL1	St. Jude Hospital
SJPHALL021_D	11.58	male	1	Acute Lymphoblastic Leukemia - BCR-ABL1	St. Jude Hospital
SJRHB003_D	3.47	female	1	Rhabdomyosarcoma	St. Jude Hospital
SJRHB008_D	16.7	female	1	Rhabdomyosarcoma	St. Jude Hospital
SJRHB012_D	17.31	male	1	Rhabdomyosarcoma	St. Jude Hospital
SJRHB012_R	17.31	male	1	Rhabdomyosarcoma	St. Jude Hospital
SJRHB012_S	17.31	male	1	Rhabdomyosarcoma	St. Jude Hospital
SJRHB013_D	1.37	female	1	Rhabdomyosarcoma	St. Jude Hospital
SJRHB015_D		unknown	1	Rhabdomyosarcoma	St. Jude Hospital
SJRHB028_D	15.26	male	1	Rhabdomyosarcoma	St. Jude Hospital
SJRHB031_D	0.37	female	1	Rhabdomyosarcoma	St. Jude Hospital
SJRHB033_D	13.85	male	1	Rhabdomyosarcoma	St. Jude Hospital
SJRHB034_D	0.12	female	1	Rhabdomyosarcoma	St. Jude Hospital
SJRHB039_D	3.25	male	1	Rhabdomyosarcoma	St. Jude Hospital
SJRHB050_D	7.76	male	1	Rhabdomyosarcoma	St. Jude Hospital
SJRHB056_D	12.92	male	1	Rhabdomyosarcoma	St. Jude Hospital
SRR1069141	30-39	male		Liver	GTEx
SRR1069209	40-49	male		Prostate	GTEx
SRR1069303	50-59	male		Spleen	GTEx
SRR1069734	20-29	male		Testis	GTEx
SRR1069943	60-69	male		Colon - Sigmoid	GTEx
SRR1070738	50-59	male		Breast - Mammary Tissue	GTEx
SRR1070764	60-69	female		Pancreas	GTEx
SRR1071084	50-59	male		Breast - Mammary Tissue	GTEx
SRR1071359	30-39	female		Fallopian Tube	GTEx
SRR1071692	20-29	male		Heart - Left Ventricle	GTEx
SRR1071717	40-49	male		Bladder	GTEx
SRR1071856	40-49	male		Artery - Coronary	GTEx
SRR1071880	50-59	male		Brain - Hypothalamus	GTEx
SRR1072104	40-49	male		Pancreas	GTEx
SRR1073095	40-49	female		Vagina	GTEx
SRR1073507	60-69	male		Spleen	GTEx
SRR1074140	40-49	female		Fallopian Tube	GTEx
SRR1074385	50-59	male		Pancreas	GTEx
SRR1074474	40-49	male		Adrenal Gland	GTEx
SRR1074790	50-59	male		Artery - Coronary	GTEx
SRR1075028	60-69	female		Artery - Aorta	GTEx
SRR1075223	20-29	female		Cervix - Ectocervix	GTEx
SRR1075433	50-59	male		Brain - Caudate (basal ganglia)	GTEx
SRR1075530	50-59	male		Prostate	GTEx
SRR1075603	50-59	male		Esophagus - Mucosa	GTEx
SRR1075874	40-49	female		Stomach	GTEx
SRR1075898	40-49	male		Brain - Putamen (basal ganglia)	GTEx
SRR1076120	30-39	male		Prostate	GTEx
SRR1076441	60-69	male		Breast - Mammary Tissue	GTEx
SRR1076465	50-59	male		Small Intestine - Terminal Ileum	GTEx
SRR1076584	50-59	female		Fallopian Tube	GTEx
SRR1077159	20-29	female		Uterus	GTEx
SRR1077239	40-49	female		Cervix - Endocervix	GTEx
SRR1077405	60-69	male		Brain - Frontal Cortex (BA9)	GTEx
SRR1077728	40-49	male		Small Intestine - Terminal Ileum	GTEx
SRR1077920	50-59	female		Breast - Mammary Tissue	GTEx
SRR1077992	50-59	female		Esophagus - Muscularis	GTEx
SRR1078164	50-59	male		Prostate	GTEx
SRR1078278	20-29	female		Colon - Transverse	GTEx
SRR1078368	50-59	female		Esophagus - Muscularis	GTEx
SRR1078392	40-49	male		Minor Salivary Gland	GTEx
SRR1078465	20-29	male		Artery - Coronary	GTEx
SRR1078562	20-29	female		Esophagus - Muscularis	GTEx
SRR1079404	40-49	female		Artery - Coronary	GTEx
SRR1079408	50-59	female		Uterus	GTEx
SRR1079480	50-59	male		Esophagus - Muscularis	GTEx
SRR1079830	40-49	male		Bladder	GTEx
SRR1080044	40-49	male		Esophagus - Mucosa	GTEx
SRR1080048	50-59	male		Esophagus - Muscularis	GTEx
SRR1080366	50-59	male		Kidney - Cortex	GTEx
SRR1081137	50-59	male		Artery - Aorta	GTEx
SRR1081449	60-69	male		Testis	GTEx
SRR1081589	60-69	female		Minor Salivary Gland	GTEx
SRR1081663	40-49	male		Testis	GTEx
SRR1081765	20-29	male		Bladder	GTEx
SRR1081987	40-49	female		Ovary	GTEx
SRR1082035	50-59	male		Adrenal Gland	GTEx
SRR1082151	40-49	male		Liver	GTEx
SRR1082423	40-49	female		Vagina	GTEx
SRR1082471	60-69	female		Ovary	GTEx
SRR1082520	40-49	female		Fallopian Tube	GTEx
SRR1082859	40-49	female		Breast - Mammary Tissue	GTEx
SRR1083100	50-59	male		Brain - Hypothalamus	GTEx
SRR1083432	40-49	female		Whole Blood	GTEx
SRR1083632	50-59	male		Brain - Cortex	GTEx
SRR1083776	20-29	female		Fallopian Tube	GTEx
SRR1083959	30-39	female		Breast - Mammary Tissue	GTEx
SRR1084649	50-59	male		Brain - Frontal Cortex (BA9)	GTEx
SRR1084674	30-39	male		Breast - Mammary Tissue	GTEx
SRR1084842	40-49	male		Brain - Frontal Cortex (BA9)	GTEx
SRR1085402	20-29	male		Bladder	GTEx
SRR1085662	50-59	male		Brain - Putamen (basal ganglia)	GTEx
SRR1085759	20-29	female		Kidney - Cortex	GTEx
SRR1085900	50-59	male		Esophagus - Gastroesophageal Junction	GTEx
SRR1086236	40-49	female		Bladder	GTEx
SRR1086280	40-49	female		Artery - Coronary	GTEx
SRR1086441	40-49	male		Prostate	GTEx
SRR1086611	20-29	male		Artery - Tibial	GTEx
SRR1086935	20-29	male		Spleen	GTEx
SRR1087173	20-29	male		Artery - Aorta	GTEx
SRR1087850	50-59	female		Skin - Sun Exposed (Lower leg)	GTEx
SRR1088340	20-29	male		Heart - Atrial Appendage	GTEx
SRR1088832	40-49	female		Cervix - Ectocervix	GTEx
SRR1089504	50-59	male		Kidney - Cortex	GTEx
SRR1089562	40-49	female		Cervix - Ectocervix	GTEx
SRR1089833	60-69	female		Cervix - Endocervix	GTEx
SRR1089950	50-59	male		Adrenal Gland	GTEx
SRR1090046	50-59	female		Breast - Mammary Tissue	GTEx
SRR1090674	50-59	male		Breast - Mammary Tissue	GTEx
SRR1090746	60-69	female		Esophagus - Muscularis	GTEx
SRR1091097	60-69	female		Breast - Mammary Tissue	GTEx
SRR1091119	50-59	female		Artery - Coronary	GTEx
SRR1092038	50-59	female		Ovary	GTEx
SRR1092062	50-59	male		Nerve - Tibial	GTEx
SRR1092087	60-69	male		Skin - Sun Exposed (Lower leg)	GTEx
SRR1092208	40-49	female		Bladder	GTEx
SRR1092468	60-69	male		Prostate	GTEx
SRR1092517	50-59	female		Breast - Mammary Tissue	GTEx
SRR1093410	40-49	female		Vagina	GTEx
SRR1093527	50-59	male		Brain - Cerebellum	GTEx
SRR1093930	40-49	female		Bladder	GTEx
SRR1094555	40-49	male		Stomach	GTEx
SRR1095188	50-59	male		Esophagus - Muscularis	GTEx
SRR1095599	60-69	female		Vagina	GTEx
SRR1095816	40-49	female		Breast - Mammary Tissue	GTEx
SRR1096057	50-59	female		Cervix - Endocervix	GTEx
SRR1096432	40-49	male		Esophagus - Gastroesophageal Junction	GTEx
SRR1096547	60-69	female		Breast - Mammary Tissue	GTEx
SRR1096876	50-59	female		Cervix - Ectocervix	GTEx
SRR1096966	60-69	male		Brain - Nucleus accumbens (basal ganglia)	GTEx
SRR1097035	60-69	female		Cervix - Ectocervix	GTEx
SRR1097245	40-49	male		Minor Salivary Gland	GTEx
SRR1097296	50-59	female		Bladder	GTEx
SRR1097344	50-59	male		Prostate	GTEx
SRR1097574	30-39	female		Cervix - Ectocervix	GTEx
SRR1097978	60-69	male		Brain - Hippocampus	GTEx
SRR1098169	50-59	male		Esophagus - Muscularis	GTEx
SRR1098612	40-49	female		Cervix - Endocervix	GTEx
SRR1098712	40-49	male		Adipose - Visceral (Omentum)	GTEx
SRR1099023	50-59	male		Brain - Putamen (basal ganglia)	GTEx
SRR1099402	40-49	male		Prostate	GTEx
SRR1099622	40-49	male		Adipose - Visceral (Omentum)	GTEx
SRR1099957	50-59	male		Bladder	GTEx
SRR1099981	50-59	male		Breast - Mammary Tissue	GTEx
SRR1100496	30-39	female		Adrenal Gland	GTEx
SRR1100728	50-59	female		Adrenal Gland	GTEx
SRR1100893	20-29	male		Breast - Mammary Tissue	GTEx
SRR1101152	20-29	female		Skin - Sun Exposed (Lower leg)	GTEx
SRR1101693	40-49	female		Fallopian Tube	GTEx
SRR1101741	40-49	female		Colon - Transverse	GTEx
SRR1101765	50-59	male		Spleen	GTEx
SRR1101883	40-49	male		Liver	GTEx
SRR1102176	60-69	female		Colon - Transverse	GTEx
SRR1102515	40-49	male		Esophagus - Muscularis	GTEx
SRR1102680	20-29	male		Artery - Coronary	GTEx
SRR1102852	50-59	male		Testis	GTEx
SRR1102899	40-49	female		Liver	GTEx
SRR1102949	50-59	male		Breast - Mammary Tissue	GTEx
SRR1105009	40-49	female		Breast - Mammary Tissue	GTEx
SRR1105174	50-59	male		Spleen	GTEx
SRR1105248	40-49	female		Liver	GTEx
SRR1105272	50-59	male		Kidney - Cortex	GTEx
SRR1120296	30-39	female		Bladder	GTEx
SRR1120961	50-59	male		Testis	GTEx
SRR1121009	60-69	female		Uterus	GTEx
SRR1308860	50-59	male		Prostate	GTEx
SRR1309833	50-59	female		Esophagus - Gastroesophageal Junction	GTEx
SRR1310113	60-69	male		Brain - Substantia nigra	GTEx
SRR1310604	20-29	male		Spleen	GTEx
SRR1310690	30-39	male		Pancreas	GTEx
SRR1310876	30-39	female		Colon - Transverse	GTEx
SRR1311153	60-69	female		Skin - Not Sun Exposed (Suprapubic)	GTEx
SRR1311205	60-69	female		Spleen	GTEx
SRR1311308	50-59	male		Nerve - Tibial	GTEx
SRR1311400	60-69	male		Brain - Cortex	GTEx
SRR1311464	50-59	male		Colon - Transverse	GTEx
SRR1311531	50-59	male		Adrenal Gland	GTEx
SRR1312244	60-69	male		Skin - Not Sun Exposed (Suprapubic)	GTEx
SRR1312310	20-29	male		Adipose - Visceral (Omentum)	GTEx
SRR1312428	60-69	male		Brain - Cortex	GTEx
SRR1312577	50-59	male		Colon - Sigmoid	GTEx
SRR1312666	60-69	male		Colon - Sigmoid	GTEx
SRR1313361	50-59	male		Brain - Nucleus accumbens (basal ganglia)	GTEx
SRR1313384	50-59	male		Esophagus - Mucosa	GTEx
SRR1313642	70-79	male		Brain - Nucleus accumbens (basal ganglia)	GTEx
SRR1313747	60-69	female		Vagina	GTEx
SRR1314767	60-69	male		Brain - Caudate (basal ganglia)	GTEx
SRR1314940	60-69	female		Kidney - Cortex	GTEx
SRR1314958	50-59	female		Brain - Cortex	GTEx
SRR1315434	30-39	male		Artery - Coronary	GTEx
SRR1315799	50-59	male		Brain - Cerebellar Hemisphere	GTEx
SRR1315842	60-69	male		Brain - Cerebellar Hemisphere	GTEx
SRR1315949	50-59	male		Brain - Hypothalamus	GTEx
SRR1315994	60-69	male		Brain - Spinal cord (cervical c-1)	GTEx
SRR1316096	60-69	male		Liver	GTEx
SRR1316254	70-79	male		Brain - Substantia nigra	GTEx
SRR1316392	50-59	male		Brain - Anterior cingulate cortex (BA24)	GTEx
SRR1316420	60-69	male		Adrenal Gland	GTEx
SRR1316535	70-79	male		Brain - Hypothalamus	GTEx
SRR1316553	60-69	female		Stomach	GTEx
SRR1316725	50-59	female		Heart - Atrial Appendage	GTEx
SRR1316747	60-69	male		Skin - Not Sun Exposed (Suprapubic)	GTEx
SRR1316769	60-69	male		Skin - Sun Exposed (Lower leg)	GTEx
SRR1316874	50-59	male		Brain - Cerebellar Hemisphere	GTEx
SRR1316921	50-59	male		Brain - Hypothalamus	GTEx
SRR1316940	60-69	male		Brain - Frontal Cortex (BA9)	GTEx
SRR1316963	50-59	male		Brain - Hypothalamus	GTEx
SRR1317040	50-59	female		Artery - Aorta	GTEx
SRR1317086	50-59	male		Kidney - Cortex	GTEx
SRR1317596	50-59	male		Brain - Hypothalamus	GTEx
SRR1317653	50-59	male		Colon - Sigmoid	GTEx
SRR1317853	60-69	female		Brain - Amygdala	GTEx
SRR1318089	40-49	male		Minor Salivary Gland	GTEx
SRR1318140	30-39	female		Esophagus - Mucosa	GTEx
SRR1318184	50-59	male		Esophagus - Gastroesophageal Junction	GTEx
SRR1318208	20-29	male		Colon - Transverse	GTEx
SRR1318426	60-69	male		Brain - Anterior cingulate cortex (BA24)	GTEx
SRR1319059	30-39	female		Small Intestine - Terminal Ileum	GTEx
SRR1319078	60-69	female		Stomach	GTEx
SRR1319100	50-59	female		Esophagus - Mucosa	GTEx
SRR1319118	20-29	female		Pancreas	GTEx
SRR1319136	60-69	male		Brain - Caudate (basal ganglia)	GTEx
SRR1319485	50-59	male		Artery - Coronary	GTEx
SRR1319608	60-69	male		Testis	GTEx
SRR1319753	60-69	male		Muscle - Skeletal	GTEx
SRR1319991	30-39	female		Uterus	GTEx
SRR1320034	50-59	male		Esophagus - Muscularis	GTEx
SRR1320650	60-69	female		Vagina	GTEx
SRR1320712	50-59	male		Artery - Coronary	GTEx
SRR1320873	50-59	male		Brain - Hypothalamus	GTEx
SRR1320892	60-69	male		Brain - Amygdala	GTEx
SRR1321011	30-39	male		Artery - Tibial	GTEx
SRR1321046	60-69	male		Brain - Putamen (basal ganglia)	GTEx
SRR1321112	30-39	male		Testis	GTEx
SRR1321165	60-69	male		Artery - Aorta	GTEx
SRR1321183	60-69	female		Brain - Nucleus accumbens (basal ganglia)	GTEx
SRR1321244	60-69	male		Brain - Cerebellar Hemisphere	GTEx
SRR1321283	60-69	male		Heart - Left Ventricle	GTEx
SRR1321444	50-59	female		Nerve - Tibial	GTEx
SRR1321483	60-69	male		Small Intestine - Terminal Ileum	GTEx
SRR1321786	50-59	male		Brain - Caudate (basal ganglia)	GTEx
SRR1321829	40-49	male		Esophagus - Gastroesophageal Junction	GTEx
SRR1321897	50-59	male		Minor Salivary Gland	GTEx
SRR1321966	50-59	male		Brain - Spinal cord (cervical c-1)	GTEx
SRR1322028	40-49	male		Pancreas	GTEx
SRR1322070	50-59	male		Colon - Sigmoid	GTEx
SRR1322115	60-69	female		Vagina	GTEx
SRR1322270	60-69	female		Brain - Cerebellar Hemisphere	GTEx
SRR1322456	40-49	male		Brain - Anterior cingulate cortex (BA24)	GTEx
SRR1322747	50-59	female		Adrenal Gland	GTEx
SRR1322816	50-59	male		Pancreas	GTEx
SRR1323174	50-59	male		Brain - Anterior cingulate cortex (BA24)	GTEx
SRR1323215	60-69	male		Colon - Sigmoid	GTEx
SRR1323404	60-69	female		Stomach	GTEx
SRR1323577	50-59	male		Adipose - Visceral (Omentum)	GTEx
SRR1323603	40-49	female		Brain - Spinal cord (cervical c-1)	GTEx
SRR1323699	50-59	male		Prostate	GTEx
SRR1323746	70-79	male		Brain - Cortex	GTEx
SRR1323764	50-59	male		Brain - Nucleus accumbens (basal ganglia)	GTEx
SRR1323807	60-69	female		Brain - Spinal cord (cervical c-1)	GTEx
SRR1323873	40-49	male		Colon - Transverse	GTEx
SRR1324062	30-39	male		Spleen	GTEx
SRR1324085	30-39	female		Adipose - Visceral (Omentum)	GTEx
SRR1324102	60-69	male		Pancreas	GTEx
SRR1325182	50-59	male		Esophagus - Gastroesophageal Junction	GTEx
SRR1325483	50-59	male		Kidney - Cortex	GTEx
SRR1325642	40-49	female		Esophagus - Gastroesophageal Junction	GTEx
SRR1325690	50-59	male		Stomach	GTEx
SRR1326179	60-69	female		Brain - Frontal Cortex (BA9)	GTEx
SRR1326343	50-59	male		Heart - Left Ventricle	GTEx
SRR1326366	60-69	male		Brain - Amygdala	GTEx
SRR1326560	40-49	male		Skin - Not Sun Exposed (Suprapubic)	GTEx
SRR1327454	60-69	male		Colon - Sigmoid	GTEx
SRR1327505	60-69	female		Colon - Sigmoid	GTEx
SRR1327593	20-29	male		Brain - Cortex	GTEx
SRR1327723	50-59	female		Adrenal Gland	GTEx
SRR1328125	60-69	male		Testis	GTEx
SRR1328464	20-29	female		Vagina	GTEx
SRR1328599	60-69	female		Brain - Hypothalamus	GTEx
SRR1328715	50-59	male		Minor Salivary Gland	GTEx
SRR1328845	50-59	male		Adipose - Visceral (Omentum)	GTEx
SRR1328960	60-69	male		Brain - Cortex	GTEx
SRR1329154	50-59	male		Kidney - Cortex	GTEx
SRR1329377	50-59	male		Brain - Caudate (basal ganglia)	GTEx
SRR1329530	50-59	male		Colon - Transverse	GTEx
SRR1329601	40-49	female		Esophagus - Mucosa	GTEx
SRR1329663	60-69	female		Colon - Sigmoid	GTEx
SRR1329726	40-49	male		Stomach	GTEx
SRR1330018	30-39	female		Vagina	GTEx
SRR1330082	60-69	female		Uterus	GTEx
SRR1330346	50-59	male		Brain - Amygdala	GTEx
SRR1330498	60-69	female		Brain - Spinal cord (cervical c-1)	GTEx
SRR1330522	50-59	male		Whole Blood	GTEx
SRR1330546	60-69	male		Brain - Substantia nigra	GTEx
SRR1330656	60-69	female		Brain - Hypothalamus	GTEx
SRR1330746	30-39	male		Pancreas	GTEx
SRR1330770	60-69	female		Colon - Sigmoid	GTEx
SRR1330831	60-69	female		Colon - Sigmoid	GTEx
SRR1330878	50-59	male		Skin - Not Sun Exposed (Suprapubic)	GTEx
SRR1330920	40-49	male		Adipose - Subcutaneous	GTEx
SRR1331109	20-29	male		Esophagus - Mucosa	GTEx
SRR1331466	50-59	male		Brain - Putamen (basal ganglia)	GTEx
SRR1331511	50-59	male		Brain - Caudate (basal ganglia)	GTEx
SRR1331579	60-69	male		Brain - Frontal Cortex (BA9)	GTEx
SRR1331620	60-69	male		Nerve - Tibial	GTEx
SRR1331661	40-49	female		Skin - Sun Exposed (Lower leg)	GTEx
SRR1331818	50-59	male		Artery - Tibial	GTEx
SRR1331900	50-59	male		Adrenal Gland	GTEx
SRR1332856	40-49	female		Brain - Caudate (basal ganglia)	GTEx
SRR1333263	50-59	female		Adrenal Gland	GTEx
SRR1333287	30-39	male		Colon - Sigmoid	GTEx
SRR1333308	40-49	female		Adipose - Visceral (Omentum)	GTEx
SRR1333676	50-59	female		Esophagus - Mucosa	GTEx
SRR1333913	50-59	male		Esophagus - Mucosa	GTEx
SRR1334461	60-69	male		Spleen	GTEx
SRR1334717	60-69	male		Brain - Hypothalamus	GTEx
SRR1334762	50-59	male		Testis	GTEx
SRR1335005	60-69	female		Nerve - Tibial	GTEx
SRR1335089	50-59	female		Vagina	GTEx
SRR1335296	50-59	male		Thyroid	GTEx
SRR1335377	60-69	female		Brain - Cerebellum	GTEx
SRR1335875	60-69	female		Spleen	GTEx
SRR1336113	30-39	male		Thyroid	GTEx
SRR1336292	60-69	male		Brain - Anterior cingulate cortex (BA24)	GTEx
SRR1336481	50-59	male		Brain - Spinal cord (cervical c-1)	GTEx
SRR1336505	50-59	female		Skin - Not Sun Exposed (Suprapubic)	GTEx
SRR1336930	50-59	male		Nerve - Tibial	GTEx
SRR1337010	30-39	female		Adipose - Visceral (Omentum)	GTEx
SRR1337215	50-59	male		Artery - Tibial	GTEx
SRR1337302	60-69	female		Artery - Tibial	GTEx
SRR1337388	40-49	male		Heart - Atrial Appendage	GTEx
SRR1337516	40-49	male		Colon - Sigmoid	GTEx
SRR1337564	40-49	male		Brain - Cortex	GTEx
SRR1337666	60-69	female		Adrenal Gland	GTEx
SRR1337749	60-69	female		Small Intestine - Terminal Ileum	GTEx
SRR1337840	40-49	female		Vagina	GTEx
SRR1337909	50-59	male		Brain - Anterior cingulate cortex (BA24)	GTEx
SRR1337930	60-69	female		Small Intestine - Terminal Ileum	GTEx
SRR1338171	60-69	male		Heart - Atrial Appendage	GTEx
SRR1338468	30-39	female		Uterus	GTEx
SRR1338513	50-59	male		Pancreas	GTEx
SRR1338627	60-69	female		Brain - Amygdala	GTEx
SRR1338705	30-39	male		Stomach	GTEx
SRR1338766	40-49	male		Testis	GTEx
SRR1338836	40-49	male		Adipose - Visceral (Omentum)	GTEx
SRR1339130	30-39	male		Testis	GTEx
SRR1339296	50-59	male		Nerve - Tibial	GTEx
SRR1339413	50-59	male		Thyroid	GTEx
SRR1339699	50-59	female		Ovary	GTEx
SRR1339987	60-69	female		Minor Salivary Gland	GTEx
SRR1340028	60-69	female		Vagina	GTEx
SRR1340441	50-59	female		Heart - Left Ventricle	GTEx
SRR1340508	50-59	male		Brain - Frontal Cortex (BA9)	GTEx
SRR1340553	60-69	female		Artery - Aorta	GTEx
SRR1340700	50-59	male		Brain - Nucleus accumbens (basal ganglia)	GTEx
SRR1341321	30-39	female		Stomach	GTEx
SRR1341480	40-49	female		Adipose - Visceral (Omentum)	GTEx
SRR1341499	60-69	female		Esophagus - Gastroesophageal Junction	GTEx
SRR1341605	60-69	male		Brain - Cerebellum	GTEx
SRR1341721	50-59	male		Colon - Transverse	GTEx
SRR1341763	40-49	male		Brain - Frontal Cortex (BA9)	GTEx
SRR1342758	40-49	male		Breast - Mammary Tissue	GTEx
SRR1342977	60-69	male		Esophagus - Gastroesophageal Junction	GTEx
SRR1343115	20-29	male		Brain - Cerebellar Hemisphere	GTEx
SRR1343393	40-49	female		Cervix - Endocervix	GTEx
SRR1343414	20-29	female		Colon - Sigmoid	GTEx
SRR1343698	40-49	female		Colon - Transverse	GTEx
SRR1343818	50-59	female		Breast - Mammary Tissue	GTEx
SRR1343943	50-59	female		Uterus	GTEx
SRR1344010	50-59	male		Artery - Tibial	GTEx
SRR1344143	50-59	female		Adipose - Visceral (Omentum)	GTEx
SRR1344253	60-69	male		Skin - Sun Exposed (Lower leg)	GTEx
SRR1344294	50-59	male		Prostate	GTEx
SRR1345221	20-29	female		Heart - Left Ventricle	GTEx
SRR1345307	60-69	female		Artery - Tibial	GTEx
SRR1345585	60-69	female		Spleen	GTEx
SRR1345609	50-59	male		Adipose - Subcutaneous	GTEx
SRR1345871	50-59	female		Stomach	GTEx
SRR1346794	60-69	female		Spleen	GTEx
SRR1347082	30-39	male		Stomach	GTEx
SRR1347436	50-59	female		Artery - Tibial	GTEx
SRR1347459	20-29	male		Adipose - Subcutaneous	GTEx
SRR1348021	60-69	male		Brain - Cerebellum	GTEx
SRR1348202	50-59	male		Testis	GTEx
SRR1348424	60-69	female		Brain - Hippocampus	GTEx
SRR1348531	50-59	male		Prostate	GTEx
SRR1348770	30-39	male		Brain - Cerebellum	GTEx
SRR1348861	60-69	male		Brain - Putamen (basal ganglia)	GTEx
SRR1348911	20-29	female		Spleen	GTEx
SRR1349013	50-59	male		Brain - Hippocampus	GTEx
SRR1349056	50-59	female		Brain - Anterior cingulate cortex (BA24)	GTEx
SRR1349479	40-49	male		Liver	GTEx
SRR1349497	40-49	male		Thyroid	GTEx
SRR1349562	50-59	male		Liver	GTEx
SRR1349956	50-59	male		Heart - Left Ventricle	GTEx
SRR1349978	60-69	male		Skin - Not Sun Exposed (Suprapubic)	GTEx
SRR1350175	40-49	male		Skin - Sun Exposed (Lower leg)	GTEx
SRR1350239	40-49	female		Liver	GTEx
SRR1350456	50-59	male		Brain - Anterior cingulate cortex (BA24)	GTEx
SRR1350479	50-59	female		Colon - Sigmoid	GTEx
SRR1350891	60-69	female		Ovary	GTEx
SRR1350979	60-69	male		Prostate	GTEx
SRR1351147	60-69	female		Artery - Coronary	GTEx
SRR1351212	30-39	male		Adipose - Visceral (Omentum)	GTEx
SRR1351325	50-59	male		Brain - Cerebellar Hemisphere	GTEx
SRR1351557	50-59	male		Spleen	GTEx
SRR1351605	60-69	female		Vagina	GTEx
SRR1351907	50-59	female		Small Intestine - Terminal Ileum	GTEx
SRR1351955	40-49	female		Colon - Sigmoid	GTEx
SRR1352256	20-29	male		Testis	GTEx
SRR1352322	50-59	male		Colon - Transverse	GTEx
SRR1352507	50-59	male		Liver	GTEx
SRR1352554	60-69	female		Brain - Amygdala	GTEx
SRR1352639	50-59	male		Spleen	GTEx
SRR1352870	30-39	male		Artery - Tibial	GTEx
SRR1352975	50-59	male		Brain - Anterior cingulate cortex (BA24)	GTEx
SRR1353052	50-59	male		Esophagus - Gastroesophageal Junction	GTEx
SRR1353376	60-69	male		Liver	GTEx
SRR1353418	60-69	male		Prostate	GTEx
SRR1353537	30-39	female		Ovary	GTEx
SRR1353577	50-59	male		Colon - Sigmoid	GTEx
SRR1353686	50-59	female		Uterus	GTEx
SRR1353970	50-59	female		Heart - Left Ventricle	GTEx
SRR1354013	60-69	female		Brain - Hypothalamus	GTEx
SRR1354159	40-49	female		Vagina	GTEx
SRR1354363	60-69	male		Artery - Aorta	GTEx
SRR1354532	20-29	male		Stomach	GTEx
SRR1354620	20-29	female		Artery - Aorta	GTEx
SRR1355373	60-69	female		Brain - Hippocampus	GTEx
SRR1355595	60-69	male		Brain - Amygdala	GTEx
SRR1356057	30-39	male		Minor Salivary Gland	GTEx
SRR1356078	20-29	female		Ovary	GTEx
SRR1356204	50-59	male		Brain - Cerebellum	GTEx
SRR1358060	50-59	female		Artery - Coronary	GTEx
SRR1358126	50-59	female		Uterus	GTEx
SRR1358391	60-69	male		Minor Salivary Gland	GTEx
SRR1358624	60-69	male		Colon - Sigmoid	GTEx
SRR1358665	40-49	male		Esophagus - Muscularis	GTEx
SRR1358779	60-69	male		Heart - Left Ventricle	GTEx
SRR1358826	60-69	male		Brain - Hippocampus	GTEx
SRR1359045	40-49	female		Thyroid	GTEx
SRR1359099	40-49	female		Lung	GTEx
SRR1359123	50-59	male		Brain - Amygdala	GTEx
SRR1359214	60-69	male		Artery - Tibial	GTEx
SRR1359238	50-59	male		Spleen	GTEx
SRR1359346	60-69	male		Esophagus - Muscularis	GTEx
SRR1359649	50-59	male		Brain - Hypothalamus	GTEx
SRR1359821	50-59	male		Stomach	GTEx
SRR1360194	50-59	female		Colon - Sigmoid	GTEx
SRR1360258	50-59	female		Colon - Sigmoid	GTEx
SRR1360321	50-59	female		Small Intestine - Terminal Ileum	GTEx
SRR1360338	20-29	male		Artery - Aorta	GTEx
SRR1360383	60-69	male		Brain - Amygdala	GTEx
SRR1360420	50-59	male		Artery - Coronary	GTEx
SRR1360442	60-69	female		Heart - Left Ventricle	GTEx
SRR1360563	50-59	female		Brain - Frontal Cortex (BA9)	GTEx
SRR1360850	50-59	female		Ovary	GTEx
SRR1361072	60-69	male		Liver	GTEx
SRR1361714	50-59	male		Brain - Cerebellum	GTEx
SRR1361795	60-69	male		Brain - Caudate (basal ganglia)	GTEx
SRR1361814	60-69	male		Colon - Sigmoid	GTEx
SRR1362219	40-49	female		Brain - Anterior cingulate cortex (BA24)	GTEx
SRR1362245	50-59	female		Pituitary	GTEx
SRR1362263	60-69	male		Kidney - Cortex	GTEx
SRR1362287	60-69	male		Pituitary	GTEx
SRR1362417	60-69	female		Brain - Caudate (basal ganglia)	GTEx
SRR1362597	50-59	female		Vagina	GTEx
SRR1362777	50-59	female		Brain - Spinal cord (cervical c-1)	GTEx
SRR1362824	60-69	male		Heart - Atrial Appendage	GTEx
SRR1363654	40-49	male		Esophagus - Mucosa	GTEx
SRR1363947	40-49	male		Nerve - Tibial	GTEx
SRR1363968	60-69	female		Adipose - Subcutaneous	GTEx
SRR1363992	40-49	female		Brain - Spinal cord (cervical c-1)	GTEx
SRR1364676	60-69	male		Brain - Cortex	GTEx
SRR1364739	60-69	male		Brain - Putamen (basal ganglia)	GTEx
SRR1364761	50-59	male		Artery - Tibial	GTEx
SRR1364800	50-59	male		Brain - Cerebellum	GTEx
SRR1365270	30-39	male		Artery - Aorta	GTEx
SRR1365655	60-69	female		Small Intestine - Terminal Ileum	GTEx
SRR1365700	60-69	male		Heart - Atrial Appendage	GTEx
SRR1365722	30-39	male		Esophagus - Muscularis	GTEx
SRR1365767	70-79	male		Small Intestine - Terminal Ileum	GTEx
SRR1366390	60-69	female		Pituitary	GTEx
SRR1366495	60-69	male		Esophagus - Mucosa	GTEx
SRR1366648	20-29	female		Adipose - Subcutaneous	GTEx
SRR1366707	60-69	male		Pituitary	GTEx
SRR1366873	40-49	male		Adrenal Gland	GTEx
SRR1367128	50-59	female		Brain - Amygdala	GTEx
SRR1367825	50-59	female		Adipose - Subcutaneous	GTEx
SRR1368463	50-59	male		Skin - Not Sun Exposed (Suprapubic)	GTEx
SRR1368506	50-59	male		Skin - Sun Exposed (Lower leg)	GTEx
SRR1368616	60-69	male		Heart - Atrial Appendage	GTEx
SRR1368772	60-69	male		Brain - Frontal Cortex (BA9)	GTEx
SRR1368835	60-69	male		Brain - Cerebellar Hemisphere	GTEx
SRR1368856	60-69	male		Brain - Spinal cord (cervical c-1)	GTEx
SRR1368874	20-29	male		Adipose - Visceral (Omentum)	GTEx
SRR1369219	40-49	female		Brain - Spinal cord (cervical c-1)	GTEx
SRR1369241	60-69	female		Esophagus - Muscularis	GTEx
SRR1370240	50-59	female		Brain - Anterior cingulate cortex (BA24)	GTEx
SRR1370262	50-59	female		Brain - Nucleus accumbens (basal ganglia)	GTEx
SRR1370384	60-69	female		Pituitary	GTEx
SRR1370473	40-49	female		Brain - Nucleus accumbens (basal ganglia)	GTEx
SRR1370495	50-59	male		Spleen	GTEx
SRR1370797	60-69	male		Brain - Hippocampus	GTEx
SRR1373879	50-59	male		Spleen	GTEx
SRR1373903	40-49	female		Lung	GTEx
SRR1374221	60-69	male		Brain - Nucleus accumbens (basal ganglia)	GTEx
SRR1374373	50-59	male		Pancreas	GTEx
SRR1374414	60-69	male		Brain - Substantia nigra	GTEx
SRR1374543	50-59	female		Uterus	GTEx
SRR1374585	20-29	male		Pancreas	GTEx
SRR1374647	60-69	male		Whole Blood	GTEx
SRR1374716	60-69	female		Thyroid	GTEx
SRR1374757	50-59	male		Skin - Sun Exposed (Lower leg)	GTEx
SRR1375203	60-69	male		Brain - Nucleus accumbens (basal ganglia)	GTEx
SRR1375329	50-59	female		Adipose - Subcutaneous	GTEx
SRR1375394	40-49	male		Esophagus - Gastroesophageal Junction	GTEx
SRR1375658	20-29	male		Testis	GTEx
SRR1375883	60-69	male		Esophagus - Gastroesophageal Junction	GTEx
SRR1375976	50-59	male		Brain - Cortex	GTEx
SRR1376228	50-59	male		Artery - Coronary	GTEx
SRR1376380	40-49	female		Minor Salivary Gland	GTEx
SRR1376557	60-69	male		Pituitary	GTEx
SRR1376830	60-69	female		Liver	GTEx
SRR1376852	50-59	female		Liver	GTEx
SRR1376963	40-49	female		Vagina	GTEx
SRR1377445	60-69	female		Brain - Cerebellar Hemisphere	GTEx
SRR1377599	60-69	male		Adipose - Visceral (Omentum)	GTEx
SRR1377672	50-59	female		Vagina	GTEx
SRR1377777	20-29	female		Adipose - Visceral (Omentum)	GTEx
SRR1377881	60-69	female		Vagina	GTEx
SRR1378004	50-59	male		Brain - Amygdala	GTEx
SRR1378068	50-59	female		Pituitary	GTEx
SRR1378131	50-59	female		Heart - Atrial Appendage	GTEx
SRR1378199	20-29	female		Small Intestine - Terminal Ileum	GTEx
SRR1378308	60-69	female		Esophagus - Muscularis	GTEx
SRR1379157	40-49	male		Colon - Transverse	GTEx
SRR1379238	60-69	male		Brain - Cortex	GTEx
SRR1379303	50-59	female		Skin - Not Sun Exposed (Suprapubic)	GTEx
SRR1379519	50-59	female		Esophagus - Muscularis	GTEx
SRR1380139	40-49	male		Testis	GTEx
SRR1380293	40-49	male		Adrenal Gland	GTEx
SRR1380358	40-49	male		Small Intestine - Terminal Ileum	GTEx
SRR1380436	50-59	male		Small Intestine - Terminal Ileum	GTEx
SRR1380482	50-59	male		Esophagus - Gastroesophageal Junction	GTEx
SRR1380806	30-39	male		Liver	GTEx
SRR1380869	50-59	female		Ovary	GTEx
SRR1380931	40-49	male		Kidney - Cortex	GTEx
SRR1381185	50-59	male		Minor Salivary Gland	GTEx
SRR1381543	50-59	female		Brain - Caudate (basal ganglia)	GTEx
SRR1381841	50-59	female		Artery - Aorta	GTEx
SRR1381889	40-49	male		Brain - Anterior cingulate cortex (BA24)	GTEx
SRR1382532	60-69	male		Brain - Hypothalamus	GTEx
SRR1382591	40-49	male		Artery - Coronary	GTEx
SRR1382780	50-59	female		Uterus	GTEx
SRR1382956	60-69	female		Brain - Anterior cingulate cortex (BA24)	GTEx
SRR1382978	60-69	male		Minor Salivary Gland	GTEx
SRR1383018	50-59	female		Brain - Spinal cord (cervical c-1)	GTEx
SRR1383103	40-49	male		Skin - Not Sun Exposed (Suprapubic)	GTEx
SRR1383283	50-59	male		Liver	GTEx
SRR1383633	70-79	male		Brain - Cerebellar Hemisphere	GTEx
SRR1383723	50-59	female		Brain - Caudate (basal ganglia)	GTEx
SRR1383937	60-69	female		Heart - Atrial Appendage	GTEx
SRR1384030	50-59	male		Brain - Putamen (basal ganglia)	GTEx
SRR1384049	50-59	male		Liver	GTEx
SRR1384073	70-79	male		Nerve - Tibial	GTEx
SRR1384186	30-39	male		Esophagus - Mucosa	GTEx
SRR1384210	50-59	female		Ovary	GTEx
SRR1384290	30-39	male		Skin - Sun Exposed (Lower leg)	GTEx
SRR1384331	50-59	male		Stomach	GTEx
SRR1384431	50-59	male		Esophagus - Mucosa	GTEx
SRR1384713	50-59	male		Pituitary	GTEx
SRR1384737	60-69	female		Pituitary	GTEx
SRR1384827	60-69	male		Heart - Atrial Appendage	GTEx
SRR1384883	60-69	female		Nerve - Tibial	GTEx
SRR1384986	50-59	male		Skin - Not Sun Exposed (Suprapubic)	GTEx
SRR1385211	70-79	male		Skin - Sun Exposed (Lower leg)	GTEx
SRR1385453	50-59	female		Pituitary	GTEx
SRR1385690	50-59	female		Minor Salivary Gland	GTEx
SRR1386689	60-69	male		Adipose - Subcutaneous	GTEx
SRR1386708	60-69	male		Brain - Frontal Cortex (BA9)	GTEx
SRR1386945	60-69	male		Breast - Mammary Tissue	GTEx
SRR1387013	50-59	female		Adipose - Visceral (Omentum)	GTEx
SRR1387178	60-69	male		Brain - Anterior cingulate cortex (BA24)	GTEx
SRR1387199	50-59	male		Brain - Anterior cingulate cortex (BA24)	GTEx
SRR1387379	60-69	male		Artery - Tibial	GTEx
SRR1387397	60-69	male		Liver	GTEx
SRR1387745	60-69	female		Small Intestine - Terminal Ileum	GTEx
SRR1387921	50-59	male		Adipose - Subcutaneous	GTEx
SRR1387945	50-59	female		Brain - Nucleus accumbens (basal ganglia)	GTEx
SRR1387989	50-59	male		Brain - Spinal cord (cervical c-1)	GTEx
SRR1388234	40-49	female		Pituitary	GTEx
SRR1388257	20-29	female		Uterus	GTEx
SRR1388378	60-69	female		Brain - Anterior cingulate cortex (BA24)	GTEx
SRR1388480	50-59	female		Brain - Cortex	GTEx
SRR1388979	70-79	male		Brain - Putamen (basal ganglia)	GTEx
SRR1389036	50-59	male		Brain - Putamen (basal ganglia)	GTEx
SRR1389059	60-69	male		Brain - Hypothalamus	GTEx
SRR1389218	60-69	female		Brain - Hippocampus	GTEx
SRR1389454	60-69	female		Uterus	GTEx
SRR1389909	30-39	female		Ovary	GTEx
SRR1389955	60-69	female		Minor Salivary Gland	GTEx
SRR1390119	60-69	female		Pituitary	GTEx
SRR1390349	40-49	female		Ovary	GTEx
SRR1390601	50-59	male		Brain - Frontal Cortex (BA9)	GTEx
SRR1391529	60-69	female		Artery - Aorta	GTEx
SRR1391879	50-59	male		Brain - Caudate (basal ganglia)	GTEx
SRR1392055	50-59	male		Adrenal Gland	GTEx
SRR1392593	60-69	female		Artery - Coronary	GTEx
SRR1392637	50-59	male		Brain - Putamen (basal ganglia)	GTEx
SRR1392883	60-69	female		Pituitary	GTEx
SRR1392985	60-69	male		Brain - Cortex	GTEx
SRR1393572	50-59	male		Pancreas	GTEx
SRR1394125	60-69	female		Artery - Coronary	GTEx
SRR1394253	60-69	female		Pituitary	GTEx
SRR1394297	70-79	male		Brain - Amygdala	GTEx
SRR1394366	60-69	female		Artery - Tibial	GTEx
SRR1394566	60-69	female		Brain - Hypothalamus	GTEx
SRR1394613	50-59	male		Skin - Not Sun Exposed (Suprapubic)	GTEx
SRR1394713	50-59	male		Brain - Putamen (basal ganglia)	GTEx
SRR1394836	50-59	male		Adipose - Visceral (Omentum)	GTEx
SRR1395682	50-59	female		Colon - Sigmoid	GTEx
SRR1395874	20-29	female		Uterus	GTEx
SRR1395951	50-59	female		Brain - Amygdala	GTEx
SRR1396123	60-69	female		Brain - Nucleus accumbens (basal ganglia)	GTEx
SRR1396227	50-59	female		Spleen	GTEx
SRR1396700	60-69	male		Kidney - Cortex	GTEx
SRR1397008	60-69	male		Brain - Cortex	GTEx
SRR1397052	30-39	male		Heart - Left Ventricle	GTEx
SRR1397094	60-69	female		Brain - Nucleus accumbens (basal ganglia)	GTEx
SRR1397138	40-49	female		Esophagus - Muscularis	GTEx
SRR1397156	60-69	female		Muscle - Skeletal	GTEx
SRR1397649	40-49	male		Thyroid	GTEx
SRR1397744	50-59	female		Pancreas	GTEx
SRR1397781	20-29	male		Colon - Sigmoid	GTEx
SRR1398057	60-69	male		Pituitary	GTEx
SRR1398230	50-59	female		Ovary	GTEx
SRR1398311	40-49	male		Heart - Atrial Appendage	GTEx
SRR1398430	50-59	female		Small Intestine - Terminal Ileum	GTEx
SRR1398775	30-39	male		Testis	GTEx
SRR1398815	30-39	male		Prostate	GTEx
SRR1399247	40-49	female		Stomach	GTEx
SRR1399291	40-49	male		Colon - Sigmoid	GTEx
SRR1399757	30-39	male		Artery - Aorta	GTEx
SRR1399779	70-79	male		Brain - Frontal Cortex (BA9)	GTEx
SRR1399926	60-69	male		Skin - Not Sun Exposed (Suprapubic)	GTEx
SRR1399990	50-59	female		Heart - Left Ventricle	GTEx
SRR1400100	50-59	male		Prostate	GTEx
SRR1400269	60-69	female		Brain - Putamen (basal ganglia)	GTEx
SRR1400775	50-59	female		Spleen	GTEx
SRR1400931	50-59	male		Minor Salivary Gland	GTEx
SRR1401211	40-49	male		Adipose - Subcutaneous	GTEx
SRR1401252	60-69	female		Adipose - Visceral (Omentum)	GTEx
SRR1401815	40-49	female		Skin - Not Sun Exposed (Suprapubic)	GTEx
SRR1401839	40-49	female		Muscle - Skeletal	GTEx
SRR1401860	40-49	female		Vagina	GTEx
SRR1401909	60-69	male		Artery - Aorta	GTEx
SRR1401933	50-59	male		Spleen	GTEx
SRR1402051	50-59	male		Adrenal Gland	GTEx
SRR1402109	30-39	male		Spleen	GTEx
SRR1402414	50-59	male		Heart - Atrial Appendage	GTEx
SRR1402454	50-59	male		Brain - Caudate (basal ganglia)	GTEx
SRR1402590	60-69	male		Liver	GTEx
SRR1402772	60-69	male		Stomach	GTEx
SRR1402882	70-79	male		Brain - Spinal cord (cervical c-1)	GTEx
SRR1402922	40-49	male		Thyroid	GTEx
SRR1403280	50-59	male		Muscle - Skeletal	GTEx
SRR1403366	60-69	female		Muscle - Skeletal	GTEx
SRR1403565	50-59	male		Pituitary	GTEx
SRR1403831	50-59	male		Brain - Putamen (basal ganglia)	GTEx
SRR1403934	40-49	female		Esophagus - Gastroesophageal Junction	GTEx
SRR1404105	30-39	male		Artery - Aorta	GTEx
SRR1404147	50-59	male		Stomach	GTEx
SRR1404251	50-59	female		Heart - Atrial Appendage	GTEx
SRR1404339	40-49	male		Minor Salivary Gland	GTEx
SRR1404421	60-69	male		Testis	GTEx
SRR1404442	40-49	female		Breast - Mammary Tissue	GTEx
SRR1404623	60-69	female		Ovary	GTEx
SRR1404837	70-79	male		Muscle - Skeletal	GTEx
SRR1405099	60-69	female		Spleen	GTEx
SRR1405147	40-49	female		Minor Salivary Gland	GTEx
SRR1405182	40-49	male		Testis	GTEx
SRR1405374	60-69	male		Pituitary	GTEx
SRR1405461	30-39	male		Colon - Sigmoid	GTEx
SRR1405593	60-69	male		Heart - Left Ventricle	GTEx
SRR1405617	20-29	male		Adipose - Visceral (Omentum)	GTEx
SRR1405641	60-69	male		Pituitary	GTEx
SRR1405660	50-59	male		Adipose - Subcutaneous	GTEx
SRR1405965	20-29	female		Skin - Sun Exposed (Lower leg)	GTEx
SRR1406478	30-39	male		Colon - Sigmoid	GTEx
SRR1406662	50-59	female		Heart - Atrial Appendage	GTEx
SRR1406685	50-59	male		Lung	GTEx
SRR1407179	60-69	male		Liver	GTEx
SRR1407226	60-69	female		Adrenal Gland	GTEx
SRR1407291	20-29	male		Esophagus - Mucosa	GTEx
SRR1407336	50-59	male		Spleen	GTEx
SRR1407428	50-59	female		Adrenal Gland	GTEx
SRR1407492	30-39	male		Artery - Tibial	GTEx
SRR1407560	50-59	male		Brain - Cerebellar Hemisphere	GTEx
SRR1407693	60-69	male		Colon - Transverse	GTEx
SRR1408303	20-29	male		Small Intestine - Terminal Ileum	GTEx
SRR1408415	40-49	female		Ovary	GTEx
SRR1409282	50-59	male		Brain - Amygdala	GTEx
SRR1409790	30-39	male		Liver	GTEx
SRR1409854	70-79	male		Adipose - Subcutaneous	GTEx
SRR1410264	60-69	female		Brain - Caudate (basal ganglia)	GTEx
SRR1410404	40-49	female		Colon - Transverse	GTEx
SRR1410448	60-69	female		Brain - Substantia nigra	GTEx
SRR1410469	60-69	female		Thyroid	GTEx
SRR1410532	50-59	male		Esophagus - Mucosa	GTEx
SRR1410612	50-59	female		Vagina	GTEx
SRR1410699	60-69	female		Colon - Sigmoid	GTEx
SRR1410847	50-59	male		Pituitary	GTEx
SRR1410934	50-59	male		Brain - Cerebellar Hemisphere	GTEx
SRR1410979	30-39	male		Small Intestine - Terminal Ileum	GTEx
SRR1411002	60-69	female		Thyroid	GTEx
SRR1412969	40-49	male		Liver	GTEx
SRR1413008	40-49	female		Liver	GTEx
SRR1413075	40-49	female		Esophagus - Gastroesophageal Junction	GTEx
SRR1413119	50-59	female		Small Intestine - Terminal Ileum	GTEx
SRR1413454	60-69	male		Brain - Hypothalamus	GTEx
SRR1413959	50-59	male		Brain - Substantia nigra	GTEx
SRR1413978	50-59	female		Pituitary	GTEx
SRR1414161	20-29	female		Pancreas	GTEx
SRR1414185	30-39	male		Liver	GTEx
SRR1414314	40-49	female		Muscle - Skeletal	GTEx
SRR1414356	20-29	female		Thyroid	GTEx
SRR1414515	60-69	male		Liver	GTEx
SRR1414771	60-69	male		Pituitary	GTEx
SRR1414812	50-59	male		Skin - Not Sun Exposed (Suprapubic)	GTEx
SRR1414876	60-69	male		Pituitary	GTEx
SRR1414916	70-79	male		Adipose - Visceral (Omentum)	GTEx
SRR1414958	50-59	male		Lung	GTEx
SRR1414982	60-69	female		Heart - Atrial Appendage	GTEx
SRR1415292	50-59	male		Skin - Not Sun Exposed (Suprapubic)	GTEx
SRR1415337	40-49	male		Brain - Substantia nigra	GTEx
SRR1415355	60-69	male		Stomach	GTEx
SRR1415487	50-59	female		Artery - Coronary	GTEx
SRR1415529	40-49	female		Vagina	GTEx
SRR1415591	60-69	female		Esophagus - Gastroesophageal Junction	GTEx
SRR1415708	60-69	male		Esophagus - Muscularis	GTEx
SRR1415872	50-59	female		Lung	GTEx
SRR1415956	50-59	female		Spleen	GTEx
SRR1416074	60-69	female		Pancreas	GTEx
SRR1416141	50-59	male		Minor Salivary Gland	GTEx
SRR1416516	50-59	male		Kidney - Cortex	GTEx
SRR1416538	60-69	female		Small Intestine - Terminal Ileum	GTEx
SRR1416713	60-69	female		Adrenal Gland	GTEx
SRR1416754	60-69	male		Brain - Frontal Cortex (BA9)	GTEx
SRR1416841	30-39	male		Minor Salivary Gland	GTEx
SRR1417318	40-49	male		Skin - Not Sun Exposed (Suprapubic)	GTEx
SRR1417566	40-49	male		Spleen	GTEx
SRR1417656	40-49	male		Small Intestine - Terminal Ileum	GTEx
SRR1417680	30-39	male		Lung	GTEx
SRR1417827	60-69	male		Brain - Cortex	GTEx
SRR1417912	50-59	male		Brain - Cortex	GTEx
SRR1418127	60-69	male		Brain - Frontal Cortex (BA9)	GTEx
SRR1418225	60-69	male		Minor Salivary Gland	GTEx
SRR1418433	30-39	male		Pancreas	GTEx
SRR1418650	50-59	male		Thyroid	GTEx
SRR1418747	60-69	male		Minor Salivary Gland	GTEx
SRR1419015	50-59	female		Adrenal Gland	GTEx
SRR1419039	50-59	female		Uterus	GTEx
SRR1419062	60-69	male		Artery - Coronary	GTEx
SRR1419110	60-69	male		Muscle - Skeletal	GTEx
SRR1419148	60-69	male		Brain - Substantia nigra	GTEx
SRR1419342	60-69	male		Skin - Not Sun Exposed (Suprapubic)	GTEx
SRR1419561	20-29	male		Minor Salivary Gland	GTEx
SRR1419638	30-39	male		Heart - Left Ventricle	GTEx
SRR1419714	60-69	female		Brain - Putamen (basal ganglia)	GTEx
SRR1419893	60-69	male		Brain - Substantia nigra	GTEx
SRR1420006	50-59	male		Artery - Coronary	GTEx
SRR1420043	40-49	male		Spleen	GTEx
SRR1420085	50-59	male		Esophagus - Gastroesophageal Junction	GTEx
SRR1420148	50-59	female		Stomach	GTEx
SRR1420215	60-69	female		Brain - Putamen (basal ganglia)	GTEx
SRR1420259	40-49	female		Vagina	GTEx
SRR1420296	30-39	male		Breast - Mammary Tissue	GTEx
SRR1420493	50-59	female		Brain - Substantia nigra	GTEx
SRR1420625	60-69	male		Brain - Substantia nigra	GTEx
SRR1420649	60-69	male		Kidney - Cortex	GTEx
SRR1420728	20-29	male		Artery - Aorta	GTEx
SRR1420912	50-59	female		Vagina	GTEx
SRR1420984	40-49	male		Brain - Anterior cingulate cortex (BA24)	GTEx
SRR1421048	40-49	female		Pancreas	GTEx
SRR1421140	50-59	male		Brain - Cerebellar Hemisphere	GTEx
SRR1421375	70-79	male		Brain - Spinal cord (cervical c-1)	GTEx
SRR1421444	20-29	female		Artery - Coronary	GTEx
SRR1429144	30-39	male		Small Intestine - Terminal Ileum	GTEx
SRR1429244	50-59	female		Brain - Spinal cord (cervical c-1)	GTEx
SRR1429429	20-29	female		Minor Salivary Gland	GTEx
SRR1429450	70-79	male		Pituitary	GTEx
SRR1429540	30-39	female		Minor Salivary Gland	GTEx
SRR1429579	50-59	male		Testis	GTEx
SRR1429641	60-69	male		Brain - Putamen (basal ganglia)	GTEx
SRR1429770	20-29	male		Esophagus - Gastroesophageal Junction	GTEx
SRR1429802	40-49	female		Heart - Atrial Appendage	GTEx
SRR1429891	50-59	male		Brain - Cerebellar Hemisphere	GTEx
SRR1429912	40-49	female		Pancreas	GTEx
SRR1429935	60-69	female		Brain - Cerebellar Hemisphere	GTEx
SRR1429957	60-69	female		Brain - Caudate (basal ganglia)	GTEx
SRR1430023	50-59	female		Ovary	GTEx
SRR1430088	60-69	female		Colon - Sigmoid	GTEx
SRR1430133	40-49	male		Heart - Atrial Appendage	GTEx
SRR1430157	50-59	male		Whole Blood	GTEx
SRR1430375	40-49	male		Muscle - Skeletal	GTEx
SRR1430507	20-29	female		Ovary	GTEx
SRR1430729	40-49	male		Muscle - Skeletal	GTEx
SRR1430775	50-59	female		Ovary	GTEx
SRR1430991	60-69	female		Pituitary	GTEx
SRR1431037	60-69	female		Adipose - Subcutaneous	GTEx
SRR1431229	60-69	male		Brain - Substantia nigra	GTEx
SRR1431345	60-69	male		Brain - Hypothalamus	GTEx
SRR1431757	50-59	male		Adipose - Subcutaneous	GTEx
SRR1431865	60-69	male		Pituitary	GTEx
SRR1431991	50-59	female		Thyroid	GTEx
SRR1432067	60-69	male		Brain - Hippocampus	GTEx
SRR1432123	60-69	female		Brain - Frontal Cortex (BA9)	GTEx
SRR1432165	40-49	female		Colon - Sigmoid	GTEx
SRR1432207	50-59	male		Esophagus - Mucosa	GTEx
SRR1432343	60-69	male		Brain - Nucleus accumbens (basal ganglia)	GTEx
SRR1432518	40-49	male		Adipose - Subcutaneous	GTEx
SRR1432650	40-49	male		Kidney - Cortex	GTEx
SRR1432719	60-69	female		Adrenal Gland	GTEx
SRR1432823	60-69	female		Brain - Hypothalamus	GTEx
SRR1432868	60-69	male		Minor Salivary Gland	GTEx
SRR1432934	50-59	female		Ovary	GTEx
SRR1433215	50-59	male		Small Intestine - Terminal Ileum	GTEx
SRR1433272	30-39	male		Adrenal Gland	GTEx
SRR1433329	60-69	male		Prostate	GTEx
SRR1433410	60-69	male		Adipose - Subcutaneous	GTEx
SRR1433431	60-69	female		Brain - Anterior cingulate cortex (BA24)	GTEx
SRR1433476	50-59	female		Liver	GTEx
SRR1433600	60-69	male		Brain - Hypothalamus	GTEx
SRR1433644	50-59	male		Brain - Cerebellum	GTEx
SRR1433819	60-69	female		Nerve - Tibial	GTEx
SRR1433884	50-59	male		Esophagus - Gastroesophageal Junction	GTEx
SRR1434586	40-49	female		Ovary	GTEx
SRR1434736	50-59	female		Skin - Not Sun Exposed (Suprapubic)	GTEx
SRR1434782	50-59	male		Brain - Cerebellar Hemisphere	GTEx
SRR1434845	20-29	male		Small Intestine - Terminal Ileum	GTEx
SRR1434934	60-69	male		Brain - Putamen (basal ganglia)	GTEx
SRR1435020	60-69	male		Brain - Frontal Cortex (BA9)	GTEx
SRR1435090	50-59	female		Stomach	GTEx
SRR1435158	50-59	female		Esophagus - Mucosa	GTEx
SRR1435248	60-69	male		Muscle - Skeletal	GTEx
SRR1435330	50-59	male		Artery - Coronary	GTEx
SRR1435460	20-29	female		Small Intestine - Terminal Ileum	GTEx
SRR1435730	60-69	female		Kidney - Cortex	GTEx
SRR1435753	60-69	male		Brain - Substantia nigra	GTEx
SRR1435816	50-59	female		Vagina	GTEx
SRR1435884	60-69	male		Brain - Cerebellar Hemisphere	GTEx
SRR1435901	60-69	female		Brain - Hypothalamus	GTEx
SRR1435923	60-69	male		Testis	GTEx
SRR1436021	50-59	male		Prostate	GTEx
SRR1436106	60-69	male		Brain - Putamen (basal ganglia)	GTEx
SRR1436146	60-69	female		Ovary	GTEx
SRR1436323	40-49	female		Spleen	GTEx
SRR1436468	50-59	male		Minor Salivary Gland	GTEx
SRR1436717	30-39	male		Small Intestine - Terminal Ileum	GTEx
SRR1436781	40-49	female		Ovary	GTEx
SRR1436840	60-69	female		Esophagus - Gastroesophageal Junction	GTEx
SRR1436904	50-59	female		Small Intestine - Terminal Ileum	GTEx
SRR1436925	60-69	female		Skin - Sun Exposed (Lower leg)	GTEx
SRR1436966	60-69	male		Brain - Amygdala	GTEx
SRR1437035	60-69	male		Artery - Coronary	GTEx
SRR1437163	60-69	male		Prostate	GTEx
SRR1437274	40-49	female		Kidney - Cortex	GTEx
SRR1437514	40-49	female		Colon - Transverse	GTEx
SRR1437576	50-59	female		Adrenal Gland	GTEx
SRR1437598	50-59	male		Colon - Sigmoid	GTEx
SRR1439674	60-69	male		Brain - Cerebellar Hemisphere	GTEx
SRR1439785	50-59	male		Whole Blood	GTEx
SRR1439807	50-59	male		Brain - Cortex	GTEx
SRR1439850	60-69	male		Brain - Cerebellar Hemisphere	GTEx
SRR1439873	60-69	male		Brain - Frontal Cortex (BA9)	GTEx
SRR1439958	50-59	male		Heart - Atrial Appendage	GTEx
SRR1439976	60-69	female		Vagina	GTEx
SRR1440058	40-49	male		Brain - Anterior cingulate cortex (BA24)	GTEx
SRR1440119	60-69	male		Brain - Cerebellum	GTEx
SRR1440200	50-59	male		Small Intestine - Terminal Ileum	GTEx
SRR1440332	50-59	female		Spleen	GTEx
SRR1440643	60-69	female		Pituitary	GTEx
SRR1440663	60-69	male		Small Intestine - Terminal Ileum	GTEx
SRR1440721	40-49	male		Esophagus - Mucosa	GTEx
SRR1440809	50-59	male		Colon - Sigmoid	GTEx
SRR1440876	70-79	male		Brain - Substantia nigra	GTEx
SRR1441051	50-59	male		Nerve - Tibial	GTEx
SRR1441118	50-59	male		Brain - Cerebellar Hemisphere	GTEx
SRR1441224	60-69	male		Brain - Cerebellum	GTEx
SRR1441287	50-59	male		Pituitary	GTEx
SRR1441443	30-39	female		Esophagus - Gastroesophageal Junction	GTEx
SRR1441528	70-79	male		Esophagus - Gastroesophageal Junction	GTEx
SRR1441701	60-69	female		Brain - Spinal cord (cervical c-1)	GTEx
SRR1441785	50-59	male		Pituitary	GTEx
SRR1441826	40-49	male		Lung	GTEx
SRR1441868	60-69	male		Artery - Aorta	GTEx
SRR1441913	60-69	male		Colon - Sigmoid	GTEx
SRR1441998	60-69	male		Artery - Aorta	GTEx
SRR1442087	60-69	male		Pituitary	GTEx
SRR1442250	60-69	male		Heart - Left Ventricle	GTEx
SRR1442332	60-69	male		Pituitary	GTEx
SRR1442549	60-69	female		Nerve - Tibial	GTEx
SRR1442630	60-69	female		Artery - Aorta	GTEx
SRR1442754	60-69	male		Muscle - Skeletal	GTEx
SRR1442966	40-49	female		Small Intestine - Terminal Ileum	GTEx
SRR1443092	60-69	male		Kidney - Cortex	GTEx
SRR1443113	50-59	male		Skin - Not Sun Exposed (Suprapubic)	GTEx
SRR1443182	50-59	male		Heart - Atrial Appendage	GTEx
SRR1443224	30-39	female		Vagina	GTEx
SRR1443244	50-59	female		Breast - Mammary Tissue	GTEx
SRR1443308	50-59	female		Minor Salivary Gland	GTEx
SRR1443459	20-29	male		Whole Blood	GTEx
SRR1443544	50-59	female		Ovary	GTEx
SRR1444083	50-59	male		Liver	GTEx
SRR1444179	50-59	male		Pituitary	GTEx
SRR1444242	50-59	male		Small Intestine - Terminal Ileum	GTEx
SRR1444370	40-49	female		Minor Salivary Gland	GTEx
SRR1444598	50-59	female		Esophagus - Gastroesophageal Junction	GTEx
SRR1444932	50-59	male		Brain - Caudate (basal ganglia)	GTEx
SRR1444978	60-69	male		Colon - Transverse	GTEx
SRR1445023	50-59	male		Esophagus - Gastroesophageal Junction	GTEx
SRR1445046	50-59	male		Pituitary	GTEx
SRR1445132	60-69	male		Pituitary	GTEx
SRR1445149	50-59	male		Brain - Cortex	GTEx
SRR1445170	40-49	female		Small Intestine - Terminal Ileum	GTEx
SRR1445194	60-69	male		Minor Salivary Gland	GTEx
SRR1445280	20-29	male		Skin - Not Sun Exposed (Suprapubic)	GTEx
SRR1445532	60-69	male		Brain - Nucleus accumbens (basal ganglia)	GTEx
SRR1445573	20-29	male		Esophagus - Muscularis	GTEx
SRR1445701	50-59	male		Esophagus - Gastroesophageal Junction	GTEx
SRR1445813	30-39	male		Esophagus - Mucosa	GTEx
SRR1445835	60-69	male		Kidney - Cortex	GTEx
SRR1445939	50-59	female		Pancreas	GTEx
SRR1446092	60-69	male		Brain - Hypothalamus	GTEx
SRR1446203	40-49	male		Liver	GTEx
SRR1446499	50-59	female		Ovary	GTEx
SRR1446738	50-59	female		Adipose - Visceral (Omentum)	GTEx
SRR1446828	60-69	male		Brain - Spinal cord (cervical c-1)	GTEx
SRR1446874	60-69	female		Ovary	GTEx
SRR1447124	50-59	female		Stomach	GTEx
SRR1447192	50-59	female		Uterus	GTEx
SRR1447347	60-69	male		Lung	GTEx
SRR1447481	50-59	female		Colon - Transverse	GTEx
SRR1447499	50-59	male		Esophagus - Gastroesophageal Junction	GTEx
SRR1447760	40-49	female		Pancreas	GTEx
SRR1447916	60-69	female		Minor Salivary Gland	GTEx
SRR1447962	50-59	female		Adipose - Visceral (Omentum)	GTEx
SRR1447986	50-59	female		Brain - Cerebellar Hemisphere	GTEx
SRR1448029	50-59	male		Muscle - Skeletal	GTEx
SRR1448140	20-29	male		Artery - Tibial	GTEx
SRR1452010	20-29	male		Esophagus - Mucosa	GTEx
SRR1452246	50-59	female		Adipose - Visceral (Omentum)	GTEx
SRR1452310	60-69	female		Skin - Sun Exposed (Lower leg)	GTEx
SRR1452334	60-69	male		Muscle - Skeletal	GTEx
SRR1452399	30-39	male		Esophagus - Gastroesophageal Junction	GTEx
SRR1452674	60-69	female		Uterus	GTEx
SRR1452696	50-59	male		Muscle - Skeletal	GTEx
SRR1452842	50-59	female		Pituitary	GTEx
SRR1452957	50-59	male		Small Intestine - Terminal Ileum	GTEx
SRR1452981	60-69	male		Skin - Sun Exposed (Lower leg)	GTEx
SRR1453145	60-69	male		Brain - Anterior cingulate cortex (BA24)	GTEx
SRR1453214	60-69	female		Brain - Cerebellum	GTEx
SRR1453277	50-59	male		Pancreas	GTEx
SRR1453528	60-69	male		Skin - Not Sun Exposed (Suprapubic)	GTEx
SRR1453851	60-69	female		Brain - Frontal Cortex (BA9)	GTEx
SRR1453932	50-59	male		Brain - Spinal cord (cervical c-1)	GTEx
SRR1454136	60-69	female		Heart - Atrial Appendage	GTEx
SRR1454177	50-59	male		Spleen	GTEx
SRR1454460	60-69	female		Ovary	GTEx
SRR1454480	40-49	female		Minor Salivary Gland	GTEx
SRR1454589	40-49	female		Ovary	GTEx
SRR1454695	30-39	male		Esophagus - Mucosa	GTEx
SRR1454785	50-59	male		Adrenal Gland	GTEx
SRR1454821	50-59	female		Colon - Sigmoid	GTEx
SRR1455060	60-69	female		Brain - Cerebellar Hemisphere	GTEx
SRR1455171	40-49	female		Brain - Substantia nigra	GTEx
SRR1455413	50-59	male		Prostate	GTEx
SRR1455503	40-49	female		Heart - Atrial Appendage	GTEx
SRR1455677	60-69	female		Brain - Hypothalamus	GTEx
SRR1455698	60-69	female		Brain - Nucleus accumbens (basal ganglia)	GTEx
SRR1455722	60-69	male		Pituitary	GTEx
SRR1455925	20-29	male		Brain - Frontal Cortex (BA9)	GTEx
SRR1456051	60-69	male		Liver	GTEx
SRR1456185	50-59	male		Adipose - Visceral (Omentum)	GTEx
SRR1456469	50-59	female		Small Intestine - Terminal Ileum	GTEx
SRR1456492	60-69	male		Minor Salivary Gland	GTEx
SRR1456634	60-69	female		Vagina	GTEx
SRR1456754	60-69	male		Pituitary	GTEx
SRR1456950	60-69	male		Brain - Nucleus accumbens (basal ganglia)	GTEx
SRR1456991	50-59	female		Spleen	GTEx
SRR1457058	30-39	female		Esophagus - Mucosa	GTEx
SRR1457197	60-69	female		Thyroid	GTEx
SRR1457221	60-69	male		Brain - Caudate (basal ganglia)	GTEx
SRR1457291	60-69	male		Whole Blood	GTEx
SRR1457527	50-59	male		Esophagus - Muscularis	GTEx
SRR1457661	50-59	male		Testis	GTEx
SRR1457949	20-29	female		Vagina	GTEx
SRR1458134	50-59	female		Brain - Hippocampus	GTEx
SRR1458180	50-59	male		Brain - Substantia nigra	GTEx
SRR1458198	50-59	male		Prostate	GTEx
SRR1458290	50-59	male		Adipose - Subcutaneous	GTEx
SRR1458358	60-69	female		Heart - Left Ventricle	GTEx
SRR1458401	40-49	female		Uterus	GTEx
SRR1458422	60-69	male		Brain - Cerebellar Hemisphere	GTEx
SRR1458447	50-59	male		Lung	GTEx
SRR1458595	50-59	male		Brain - Spinal cord (cervical c-1)	GTEx
SRR1458643	50-59	male		Minor Salivary Gland	GTEx
SRR1458890	40-49	male		Skin - Sun Exposed (Lower leg)	GTEx
SRR1459147	50-59	female		Uterus	GTEx
SRR1459211	60-69	female		Brain - Substantia nigra	GTEx
SRR1459256	50-59	male		Skin - Sun Exposed (Lower leg)	GTEx
SRR1459423	60-69	male		Brain - Amygdala	GTEx
SRR1459465	40-49	male		Prostate	GTEx
SRR1459585	50-59	female		Brain - Substantia nigra	GTEx
SRR1459913	40-49	male		Whole Blood	GTEx
SRR1460049	50-59	male		Esophagus - Gastroesophageal Junction	GTEx
SRR1460095	60-69	female		Small Intestine - Terminal Ileum	GTEx
SRR1460148	40-49	female		Vagina	GTEx
SRR1460363	60-69	male		Nerve - Tibial	GTEx
SRR1460409	40-49	male		Prostate	GTEx
SRR1460433	20-29	female		Lung	GTEx
SRR1464394	50-59	male		Testis	GTEx
SRR1464411	60-69	female		Brain - Spinal cord (cervical c-1)	GTEx
SRR1464473	60-69	female		Esophagus - Gastroesophageal Junction	GTEx
SRR1464535	50-59	female		Heart - Atrial Appendage	GTEx
SRR1464577	30-39	male		Testis	GTEx
SRR1464642	70-79	male		Adipose - Visceral (Omentum)	GTEx
SRR1464766	50-59	male		Adipose - Subcutaneous	GTEx
SRR1464897	50-59	female		Colon - Transverse	GTEx
SRR1464936	50-59	female		Esophagus - Gastroesophageal Junction	GTEx
SRR1464960	50-59	male		Testis	GTEx
SRR1464977	60-69	female		Nerve - Tibial	GTEx
SRR1465064	50-59	male		Stomach	GTEx
SRR1465092	60-69	male		Artery - Tibial	GTEx
SRR1465172	60-69	male		Pituitary	GTEx
SRR1465248	60-69	female		Colon - Sigmoid	GTEx
SRR1465337	60-69	male		Brain - Hypothalamus	GTEx
SRR1465847	20-29	female		Artery - Aorta	GTEx
SRR1465871	60-69	female		Kidney - Cortex	GTEx
SRR1466109	40-49	female		Heart - Left Ventricle	GTEx
SRR1466198	20-29	male		Nerve - Tibial	GTEx
SRR1466260	60-69	male		Testis	GTEx
SRR1466338	60-69	male		Thyroid	GTEx
SRR1466376	20-29	female		Adrenal Gland	GTEx
SRR1466421	40-49	male		Nerve - Tibial	GTEx
SRR1466445	40-49	female		Adrenal Gland	GTEx
SRR1466469	50-59	female		Ovary	GTEx
SRR1466833	60-69	male		Brain - Cerebellum	GTEx
SRR1466927	30-39	male		Esophagus - Muscularis	GTEx
SRR1466975	60-69	male		Brain - Putamen (basal ganglia)	GTEx
SRR1466993	60-69	male		Brain - Cortex	GTEx
SRR1467011	40-49	female		Brain - Putamen (basal ganglia)	GTEx
SRR1467149	20-29	male		Prostate	GTEx
SRR1467171	30-39	male		Colon - Transverse	GTEx
SRR1467255	60-69	male		Brain - Cerebellum	GTEx
SRR1467294	50-59	male		Brain - Amygdala	GTEx
SRR1467316	30-39	male		Adipose - Visceral (Omentum)	GTEx
SRR1467500	20-29	male		Lung	GTEx
SRR1467590	60-69	female		Brain - Spinal cord (cervical c-1)	GTEx
SRR1467656	40-49	male		Adipose - Visceral (Omentum)	GTEx
SRR1467726	50-59	female		Esophagus - Gastroesophageal Junction	GTEx
SRR1467792	50-59	male		Artery - Coronary	GTEx
SRR1467904	50-59	male		Heart - Left Ventricle	GTEx
SRR1467943	60-69	female		Colon - Transverse	GTEx
SRR1468162	60-69	male		Muscle - Skeletal	GTEx
SRR1468403	60-69	male		Brain - Spinal cord (cervical c-1)	GTEx
SRR1468426	50-59	male		Kidney - Cortex	GTEx
SRR1468514	60-69	male		Brain - Frontal Cortex (BA9)	GTEx
SRR1468804	20-29	male		Stomach	GTEx
SRR1468828	60-69	female		Lung	GTEx
SRR1468893	50-59	female		Spleen	GTEx
SRR1469369	60-69	female		Adrenal Gland	GTEx
SRR1469477	50-59	female		Thyroid	GTEx
SRR1469746	60-69	male		Kidney - Cortex	GTEx
SRR1470035	70-79	male		Brain - Spinal cord (cervical c-1)	GTEx
SRR1470212	40-49	male		Brain - Spinal cord (cervical c-1)	GTEx
SRR1470356	40-49	female		Esophagus - Muscularis	GTEx
SRR1470703	60-69	male		Brain - Anterior cingulate cortex (BA24)	GTEx
SRR1471050	40-49	male		Lung	GTEx
SRR1471178	20-29	male		Prostate	GTEx
SRR1471243	40-49	female		Artery - Coronary	GTEx
SRR1471312	50-59	female		Artery - Coronary	GTEx
SRR1471331	20-29	female		Whole Blood	GTEx
SRR1471350	40-49	female		Brain - Anterior cingulate cortex (BA24)	GTEx
SRR1471456	20-29	female		Ovary	GTEx
SRR1471690	20-29	male		Stomach	GTEx
SRR1471713	20-29	female		Skin - Sun Exposed (Lower leg)	GTEx
SRR1471731	20-29	female		Spleen	GTEx
SRR1471755	20-29	female		Adipose - Visceral (Omentum)	GTEx
SRR1471839	50-59	male		Esophagus - Mucosa	GTEx
SRR1471943	50-59	male		Brain - Frontal Cortex (BA9)	GTEx
SRR1471989	50-59	female		Lung	GTEx
SRR1472079	60-69	female		Brain - Caudate (basal ganglia)	GTEx
SRR1472150	60-69	male		Brain - Anterior cingulate cortex (BA24)	GTEx
SRR1472214	30-39	male		Artery - Coronary	GTEx
SRR1472323	60-69	male		Brain - Hippocampus	GTEx
SRR1472370	40-49	male		Artery - Coronary	GTEx
SRR1472663	60-69	male		Brain - Putamen (basal ganglia)	GTEx
SRR1472770	40-49	male		Brain - Hippocampus	GTEx
SRR1473040	20-29	male		Nerve - Tibial	GTEx
SRR1473124	50-59	male		Breast - Mammary Tissue	GTEx
SRR1473142	60-69	female		Heart - Atrial Appendage	GTEx
SRR1473422	50-59	male		Brain - Amygdala	GTEx
SRR1473482	40-49	female		Uterus	GTEx
SRR1473696	20-29	female		Skin - Not Sun Exposed (Suprapubic)	GTEx
SRR1473778	20-29	male		Minor Salivary Gland	GTEx
SRR1473915	50-59	male		Colon - Sigmoid	GTEx
SRR1473936	50-59	female		Brain - Amygdala	GTEx
SRR1474137	60-69	female		Brain - Spinal cord (cervical c-1)	GTEx
SRR1474208	50-59	female		Uterus	GTEx
SRR1474333	50-59	female		Brain - Amygdala	GTEx
SRR1474509	50-59	female		Brain - Anterior cingulate cortex (BA24)	GTEx
SRR1474577	60-69	male		Artery - Aorta	GTEx
SRR1474661	50-59	male		Esophagus - Gastroesophageal Junction	GTEx
SRR1474684	50-59	male		Brain - Putamen (basal ganglia)	GTEx
SRR1474777	50-59	male		Brain - Frontal Cortex (BA9)	GTEx
SRR1474951	50-59	male		Brain - Cortex	GTEx
SRR1475044	50-59	male		Artery - Tibial	GTEx
SRR1475062	50-59	female		Vagina	GTEx
SRR1475168	50-59	female		Brain - Cortex	GTEx
SRR1475233	50-59	male		Colon - Sigmoid	GTEx
SRR1475281	60-69	male		Thyroid	GTEx
SRR1475324	50-59	male		Minor Salivary Gland	GTEx
SRR1475386	50-59	male		Brain - Hippocampus	GTEx
SRR1475448	50-59	male		Esophagus - Gastroesophageal Junction	GTEx
SRR1475466	60-69	female		Uterus	GTEx
SRR1475501	30-39	male		Nerve - Tibial	GTEx
SRR1475546	50-59	male		Lung	GTEx
SRR1475587	60-69	female		Artery - Aorta	GTEx
SRR1475609	60-69	male		Brain - Spinal cord (cervical c-1)	GTEx
SRR1475675	60-69	female		Brain - Substantia nigra	GTEx
SRR1475718	60-69	male		Nerve - Tibial	GTEx
SRR1475909	50-59	female		Brain - Hypothalamus	GTEx
SRR1475993	30-39	female		Esophagus - Muscularis	GTEx
SRR1476324	60-69	female		Colon - Sigmoid	GTEx
SRR1476467	60-69	male		Nerve - Tibial	GTEx
SRR1476571	50-59	female		Brain - Frontal Cortex (BA9)	GTEx
SRR1476614	60-69	male		Brain - Putamen (basal ganglia)	GTEx
SRR1476784	60-69	male		Testis	GTEx
SRR1476974	50-59	male		Colon - Transverse	GTEx
SRR1477149	60-69	female		Whole Blood	GTEx
SRR1477545	50-59	male		Esophagus - Mucosa	GTEx
SRR1477693	50-59	male		Esophagus - Muscularis	GTEx
SRR1477754	60-69	female		Ovary	GTEx
SRR1477930	60-69	male		Skin - Sun Exposed (Lower leg)	GTEx
SRR1478032	50-59	male		Brain - Nucleus accumbens (basal ganglia)	GTEx
SRR1478096	60-69	male		Brain - Cerebellum	GTEx
SRR1478294	50-59	female		Brain - Cerebellar Hemisphere	GTEx
SRR1478386	50-59	male		Muscle - Skeletal	GTEx
SRR1478457	40-49	female		Ovary	GTEx
SRR1478547	40-49	female		Adipose - Subcutaneous	GTEx
SRR1478593	50-59	male		Testis	GTEx
SRR1478637	60-69	male		Liver	GTEx
SRR1478679	60-69	male		Prostate	GTEx
SRR1478768	60-69	male		Brain - Cortex	GTEx
SRR1478855	40-49	male		Stomach	GTEx
SRR1478878	50-59	male		Stomach	GTEx
SRR1478946	60-69	male		Brain - Putamen (basal ganglia)	GTEx
SRR1478968	60-69	male		Muscle - Skeletal	GTEx
SRR1479062	50-59	male		Prostate	GTEx
SRR1479198	50-59	male		Minor Salivary Gland	GTEx
SRR1479306	50-59	male		Colon - Transverse	GTEx
SRR1479450	60-69	female		Uterus	GTEx
SRR1479779	60-69	female		Brain - Substantia nigra	GTEx
SRR1479912	60-69	female		Brain - Cerebellar Hemisphere	GTEx
SRR1480059	60-69	male		Brain - Cortex	GTEx
SRR1480083	50-59	male		Prostate	GTEx
SRR1480107	40-49	female		Spleen	GTEx
SRR1480131	50-59	male		Artery - Aorta	GTEx
SRR1480263	20-29	male		Esophagus - Muscularis	GTEx
SRR1480347	40-49	male		Pancreas	GTEx
SRR1480384	40-49	female		Artery - Aorta	GTEx
SRR1480501	50-59	female		Artery - Coronary	GTEx
SRR1480587	40-49	female		Spleen	GTEx
SRR1480652	50-59	female		Brain - Anterior cingulate cortex (BA24)	GTEx
SRR1480675	50-59	male		Testis	GTEx
SRR1481012	40-49	male		Heart - Left Ventricle	GTEx
SRR1481216	50-59	male		Brain - Anterior cingulate cortex (BA24)	GTEx
SRR1481238	20-29	male		Esophagus - Gastroesophageal Junction	GTEx
SRR1485333	50-59	female		Brain - Substantia nigra	GTEx
SRR1485459	60-69	male		Brain - Frontal Cortex (BA9)	GTEx
SRR1485848	60-69	female		Uterus	GTEx
SRR1485892	50-59	female		Brain - Nucleus accumbens (basal ganglia)	GTEx
SRR1486044	40-49	male		Thyroid	GTEx
SRR1486080	30-39	female		Kidney - Cortex	GTEx
SRR1486117	20-29	male		Small Intestine - Terminal Ileum	GTEx
SRR1486174	40-49	female		Heart - Atrial Appendage	GTEx
SRR1486304	50-59	male		Brain - Spinal cord (cervical c-1)	GTEx
SRR1486322	40-49	male		Minor Salivary Gland	GTEx
SRR1486439	40-49	male		Testis	GTEx
SRR1486475	60-69	male		Brain - Anterior cingulate cortex (BA24)	GTEx
SRR1486496	60-69	male		Brain - Hypothalamus	GTEx
SRR1486560	60-69	male		Brain - Caudate (basal ganglia)	GTEx
SRR1486584	20-29	male		Esophagus - Mucosa	GTEx
SRR1486698	60-69	male		Artery - Tibial	GTEx
SRR1486821	60-69	female		Esophagus - Gastroesophageal Junction	GTEx
SRR1486863	40-49	female		Brain - Caudate (basal ganglia)	GTEx
SRR1486973	60-69	male		Adipose - Subcutaneous	GTEx
SRR1487107	50-59	male		Brain - Caudate (basal ganglia)	GTEx
SRR1487295	60-69	male		Brain - Hippocampus	GTEx
SRR1487638	50-59	female		Vagina	GTEx
SRR1487662	60-69	male		Esophagus - Mucosa	GTEx
SRR1487784	50-59	male		Pancreas	GTEx
SRR1487993	40-49	male		Artery - Coronary	GTEx
SRR1488285	40-49	female		Brain - Caudate (basal ganglia)	GTEx
SRR1488538	50-59	female		Brain - Spinal cord (cervical c-1)	GTEx
SRR1488836	60-69	male		Brain - Spinal cord (cervical c-1)	GTEx
SRR1488899	60-69	male		Adipose - Subcutaneous	GTEx
SRR1489007	30-39	female		Uterus	GTEx
SRR1489137	60-69	male		Brain - Cortex	GTEx
SRR1489155	50-59	male		Brain - Amygdala	GTEx
SRR1489177	60-69	male		Brain - Nucleus accumbens (basal ganglia)	GTEx
SRR1489328	50-59	male		Esophagus - Gastroesophageal Junction	GTEx
SRR1489631	50-59	male		Prostate	GTEx
SRR1489670	40-49	female		Small Intestine - Terminal Ileum	GTEx
SRR1489734	50-59	male		Skin - Not Sun Exposed (Suprapubic)	GTEx
SRR1489821	70-79	male		Brain - Amygdala	GTEx
SRR1489839	50-59	female		Small Intestine - Terminal Ileum	GTEx
SRR1490097	50-59	female		Esophagus - Gastroesophageal Junction	GTEx
SRR1490270	40-49	male		Artery - Tibial	GTEx
SRR1490382	60-69	male		Brain - Cerebellar Hemisphere	GTEx
SRR1490613	60-69	male		Brain - Hypothalamus	GTEx
SRR1490658	60-69	male		Kidney - Cortex	GTEx
SRR1490721	60-69	male		Adipose - Visceral (Omentum)	GTEx
SRR1491293	60-69	male		Brain - Putamen (basal ganglia)	GTEx
SRR1498249	50-59	male		Stomach	GTEx
SRR1498272	70-79	male		Brain - Anterior cingulate cortex (BA24)	GTEx
SRR1498290	50-59	female		Colon - Transverse	GTEx
SRR1498482	50-59	female		Brain - Substantia nigra	GTEx
SRR1498505	50-59	female		Colon - Transverse	GTEx
SRR1498702	60-69	female		Brain - Cerebellar Hemisphere	GTEx
SRR1498726	50-59	female		Uterus	GTEx
SRR1498747	40-49	female		Uterus	GTEx
SRR1499040	60-69	male		Liver	GTEx
SRR1499064	60-69	male		Esophagus - Mucosa	GTEx
SRR1499215	30-39	male		Prostate	GTEx
SRR1499371	50-59	female		Artery - Tibial	GTEx
SRR1499418	30-39	male		Skin - Not Sun Exposed (Suprapubic)	GTEx
SRR1499503	30-39	male		Spleen	GTEx
SRR1499584	20-29	female		Uterus	GTEx
SRR1499823	60-69	male		Brain - Substantia nigra	GTEx
SRR1499982	50-59	male		Brain - Cerebellum	GTEx
SRR1500216	50-59	male		Adipose - Subcutaneous	GTEx
SRR1500261	30-39	male		Kidney - Cortex	GTEx
SRR1500282	60-69	female		Adrenal Gland	GTEx
SRR1500428	60-69	male		Brain - Amygdala	GTEx
SRR1500495	60-69	female		Spleen	GTEx
SRR1500661	60-69	male		Liver	GTEx
SRR1500753	50-59	male		Brain - Anterior cingulate cortex (BA24)	GTEx
SRR1500977	60-69	female		Artery - Tibial	GTEx
SRR1500998	60-69	male		Brain - Caudate (basal ganglia)	GTEx
SRR1501043	30-39	male		Skin - Not Sun Exposed (Suprapubic)	GTEx
SRR2164707	50-59	female		Adipose - Subcutaneous	GTEx
SRR2165033	50-59	male		Skin - Sun Exposed (Lower leg)	GTEx
SRR2166376	50-59	male		Muscle - Skeletal	GTEx
SRR2185195	50-59	male		Heart - Left Ventricle	GTEx
SRR5125341	40-49	male		Whole Blood	GTEx
SRR5125349	20-29	male		Brain - Hypothalamus	GTEx
SRR5125353	20-29	male		Brain - Putamen (basal ganglia)	GTEx
SRR5125358	20-29	male		Brain - Caudate (basal ganglia)	GTEx
SRR5125362	20-29	male		Brain - Amygdala	GTEx
SRR5125365	20-29	male		Brain - Anterior cingulate cortex (BA24)	GTEx
SRR5125410	60-69	male		Brain - Cerebellum	GTEx
SRR5125425	20-29	female		Ovary	GTEx
SRR5125427	20-29	female		Uterus	GTEx
SRR5125440	30-39	male		Testis	GTEx
SRR5125443	30-39	male		Prostate	GTEx
SRR5125445	30-39	male		Colon - Transverse	GTEx
SRR5125454	30-39	male		Esophagus - Muscularis	GTEx
SRR5125458	30-39	male		Esophagus - Mucosa	GTEx
SRR5125465	30-39	male		Adrenal Gland	GTEx
SRR5125467	50-59	male		Testis	GTEx
SRR5125474	50-59	male		Esophagus - Muscularis	GTEx
SRR5125476	50-59	male		Artery - Aorta	GTEx
SRR5125487	50-59	female		Vagina	GTEx
SRR5125489	50-59	female		Esophagus - Mucosa	GTEx
SRR5125492	40-49	female		Uterus	GTEx
SRR5125502	40-49	female		Stomach	GTEx
SRR5125507	40-49	female		Liver	GTEx
SRR5125514	30-39	female		Artery - Coronary	GTEx
SRR5125516	30-39	female		Vagina	GTEx
SRR5125536	60-69	male		Brain - Hippocampus	GTEx
SRR5125542	60-69	female		Brain - Cerebellum	GTEx
SRR5125559	60-69	female		Skin - Sun Exposed (Lower leg)	GTEx
SRR5125562	60-69	female		Brain - Nucleus accumbens (basal ganglia)	GTEx
SRR5125577	60-69	female		Brain - Hippocampus	GTEx
SRR5125587	60-69	female		Muscle - Skeletal	GTEx
SRR595926	60-69	male		Brain - Frontal Cortex (BA9)	GTEx
SRR598009	60-69	female		Brain - Cerebellum	GTEx
SRR598068	20-29	male		Thyroid	GTEx
SRR598253	40-49	female		Brain - Nucleus accumbens (basal ganglia)	GTEx
SRR598364	60-69	male		Thyroid	GTEx
SRR598452	60-69	female		Muscle - Skeletal	GTEx
SRR598533	60-69	female		Brain - Cerebellar Hemisphere	GTEx
SRR598645	40-49	female		Thyroid	GTEx
SRR598768	30-39	male		Brain - Hippocampus	GTEx
SRR599380	60-69	male		Heart - Left Ventricle	GTEx
SRR600385	60-69	female		Brain - Anterior cingulate cortex (BA24)	GTEx
SRR600445	40-49	female		Brain - Amygdala	GTEx
SRR600608	60-69	male		Brain - Anterior cingulate cortex (BA24)	GTEx
SRR600724	40-49	male		Brain - Hippocampus	GTEx
SRR600784	60-69	female		Lung	GTEx
SRR601122	50-59	male		Brain - Nucleus accumbens (basal ganglia)	GTEx
SRR601169	60-69	female		Brain - Hypothalamus	GTEx
SRR601201	60-69	female		Brain - Nucleus accumbens (basal ganglia)	GTEx
SRR601287	60-69	female		Brain - Putamen (basal ganglia)	GTEx
SRR601335	60-69	male		Whole Blood	GTEx
SRR601723	60-69	female		Lung	GTEx
SRR601755	60-69	female		Brain - Anterior cingulate cortex (BA24)	GTEx
SRR601900	60-69	male		Lung	GTEx
SRR601925	50-59	female		Lung	GTEx
SRR602034	40-49	male		Whole Blood	GTEx
SRR602058	40-49	male		Lung	GTEx
SRR602082	50-59	male		Skin - Sun Exposed (Lower leg)	GTEx
SRR602169	40-49	female		Brain - Hippocampus	GTEx
SRR602540	40-49	female		Brain - Putamen (basal ganglia)	GTEx
SRR602871	50-59	male		Brain - Spinal cord (cervical c-1)	GTEx
SRR602978	40-49	female		Thyroid	GTEx
SRR603397	60-69	female		Brain - Substantia nigra	GTEx
SRR603534	50-59	male		Brain - Amygdala	GTEx
SRR603658	60-69	female		Brain - Hippocampus	GTEx
SRR603776	60-69	female		Lung	GTEx
SRR603890	50-59	male		Whole Blood	GTEx
SRR603918	60-69	male		Heart - Left Ventricle	GTEx
SRR603942	60-69	male		Thyroid	GTEx
SRR603968	30-39	male		Heart - Left Ventricle	GTEx
SRR604002	20-29	male		Whole Blood	GTEx
SRR604074	40-49	female		Brain - Substantia nigra	GTEx
SRR604174	60-69	female		Heart - Left Ventricle	GTEx
SRR604262	60-69	female		Brain - Frontal Cortex (BA9)	GTEx
SRR604318	40-49	male		Brain - Hypothalamus	GTEx
SRR604528	30-39	male		Brain - Amygdala	GTEx
SRR605101	50-59	male		Muscle - Skeletal	GTEx
SRR606939	20-29	female		Heart - Left Ventricle	GTEx
SRR607117	60-69	male		Muscle - Skeletal	GTEx
SRR607166	40-49	male		Lung	GTEx
SRR607214	60-69	male		Whole Blood	GTEx
SRR607337	50-59	male		Brain - Frontal Cortex (BA9)	GTEx
SRR607445	60-69	female		Brain - Amygdala	GTEx
SRR607478	60-69	female		Brain - Amygdala	GTEx
SRR607647	60-69	female		Brain - Caudate (basal ganglia)	GTEx
SRR607679	60-69	male		Thyroid	GTEx
SRR607935	60-69	female		Brain - Hippocampus	GTEx
SRR607967	60-69	female		Brain - Cerebellum	GTEx
SRR608096	60-69	male		Heart - Left Ventricle	GTEx
SRR608174	60-69	male		Brain - Caudate (basal ganglia)	GTEx
SRR608230	60-69	female		Brain - Hypothalamus	GTEx
SRR608368	30-39	male		Brain - Putamen (basal ganglia)	GTEx
SRR608456	60-69	male		Brain - Hippocampus	GTEx
SRR608598	60-69	female		Brain - Substantia nigra	GTEx
SRR608662	60-69	female		Brain - Cortex	GTEx
SRR612190	60-69	male		Whole Blood	GTEx
SRR612311	60-69	female		Brain - Spinal cord (cervical c-1)	GTEx
SRR612395	50-59	male		Muscle - Skeletal	GTEx
SRR612419	50-59	female		Brain - Cerebellum	GTEx
SRR613270	50-59	male		Brain - Cerebellum	GTEx
SRR613426	60-69	male		Muscle - Skeletal	GTEx
SRR613474	50-59	female		Brain - Hippocampus	GTEx
SRR613498	20-29	male		Brain - Cerebellar Hemisphere	GTEx
SRR613510	60-69	female		Heart - Left Ventricle	GTEx
SRR613735	60-69	female		Brain - Hippocampus	GTEx
SRR613747	50-59	female		Brain - Cerebellum	GTEx
SRR614011	50-59	female		Whole Blood	GTEx
SRR614131	60-69	female		Whole Blood	GTEx
SRR614167	50-59	male		Whole Blood	GTEx
SRR614311	50-59	female		Whole Blood	GTEx
SRR614419	50-59	male		Adipose - Subcutaneous	GTEx
SRR614455	50-59	female		Brain - Putamen (basal ganglia)	GTEx
SRR614563	60-69	female		Brain - Amygdala	GTEx
SRR614814	20-29	male		Brain - Hippocampus	GTEx
SRR615117	50-59	male		Whole Blood	GTEx
SRR615407	50-59	male		Whole Blood	GTEx
SRR615910	50-59	male		Breast - Mammary Tissue	GTEx
SRR627299	60-69	female		Brain - Cerebellum	GTEx
SRR627419	60-69	male		Whole Blood	GTEx
SRR627423	60-69	male		Whole Blood	GTEx
SRR627427	60-69	female		Lung	GTEx
SRR627429	60-69	female		Brain - Cerebellum	GTEx
SRR627433	60-69	male		Brain - Cerebellum	GTEx
SRR627445	40-49	male		Lung	GTEx
SRR627447	60-69	female		Lung	GTEx
SRR627451	60-69	male		Brain - Cerebellum	GTEx
SRR627457	40-49	male		Lung	GTEx
SRR654778	30-39	male		Nerve - Tibial	GTEx
SRR654898	30-39	female		Adipose - Subcutaneous	GTEx
SRR654969	60-69	male		Thyroid	GTEx
SRR655111	50-59	male		Brain - Substantia nigra	GTEx
SRR655134	50-59	male		Brain - Nucleus accumbens (basal ganglia)	GTEx
SRR655146	60-69	female		Brain - Spinal cord (cervical c-1)	GTEx
SRR655218	50-59	male		Brain - Hypothalamus	GTEx
SRR655241	40-49	male		Skin - Sun Exposed (Lower leg)	GTEx
SRR655277	20-29	male		Thyroid	GTEx
SRR655301	30-39	female		Artery - Tibial	GTEx
SRR655375	60-69	female		Brain - Cerebellar Hemisphere	GTEx
SRR655399	50-59	male		Muscle - Skeletal	GTEx
SRR655435	50-59	female		Brain - Amygdala	GTEx
SRR655447	40-49	female		Breast - Mammary Tissue	GTEx
SRR655531	50-59	male		Adipose - Subcutaneous	GTEx
SRR655555	40-49	male		Brain - Caudate (basal ganglia)	GTEx
SRR655649	50-59	male		Brain - Nucleus accumbens (basal ganglia)	GTEx
SRR655696	60-69	male		Thyroid	GTEx
SRR655732	40-49	male		Muscle - Skeletal	GTEx
SRR655804	60-69	male		Artery - Tibial	GTEx
SRR655864	30-39	female		Brain - Cerebellum	GTEx
SRR655923	40-49	male		Brain - Nucleus accumbens (basal ganglia)	GTEx
SRR656035	40-49	male		Thyroid	GTEx
SRR656083	40-49	female		Nerve - Tibial	GTEx
SRR656179	20-29	female		Brain - Cerebellar Hemisphere	GTEx
SRR656247	50-59	male		Muscle - Skeletal	GTEx
SRR656325	40-49	male		Artery - Tibial	GTEx
SRR656349	50-59	male		Nerve - Tibial	GTEx
SRR656457	30-39	male		Pancreas	GTEx
SRR656588	30-39	female		Heart - Left Ventricle	GTEx
SRR656745	60-69	male		Brain - Cortex	GTEx
SRR656794	40-49	male		Skin - Sun Exposed (Lower leg)	GTEx
SRR656911	40-49	female		Breast - Mammary Tissue	GTEx
SRR656970	50-59	male		Breast - Mammary Tissue	GTEx
SRR656982	50-59	female		Pancreas	GTEx
SRR656994	40-49	male		Nerve - Tibial	GTEx
SRR657018	30-39	male		Breast - Mammary Tissue	GTEx
SRR657054	30-39	female		Muscle - Skeletal	GTEx
SRR657077	20-29	female		Pancreas	GTEx
SRR657151	60-69	female		Brain - Amygdala	GTEx
SRR657325	50-59	male		Brain - Cerebellum	GTEx
SRR657348	20-29	female		Brain - Nucleus accumbens (basal ganglia)	GTEx
SRR657396	20-29	male		Lung	GTEx
SRR657420	30-39	male		Thyroid	GTEx
SRR657456	20-29	female		Heart - Left Ventricle	GTEx
SRR657468	40-49	female		Whole Blood	GTEx
SRR657492	30-39	female		Heart - Left Ventricle	GTEx
SRR657552	30-39	female		Nerve - Tibial	GTEx
SRR657587	50-59	male		Brain - Caudate (basal ganglia)	GTEx
SRR657635	60-69	female		Brain - Frontal Cortex (BA9)	GTEx
SRR657659	40-49	male		Lung	GTEx
SRR657731	30-39	female		Brain - Caudate (basal ganglia)	GTEx
SRR657754	50-59	male		Brain - Frontal Cortex (BA9)	GTEx
SRR657809	60-69	male		Prostate	GTEx
SRR657903	70-79	male		Heart - Left Ventricle	GTEx
SRR657973	50-59	male		Brain - Substantia nigra	GTEx
SRR658105	60-69	male		Breast - Mammary Tissue	GTEx
SRR658129	40-49	male		Brain - Anterior cingulate cortex (BA24)	GTEx
SRR658224	50-59	male		Skin - Sun Exposed (Lower leg)	GTEx
SRR658307	60-69	female		Brain - Frontal Cortex (BA9)	GTEx
SRR658362	30-39	female		Artery - Tibial	GTEx
SRR658385	40-49	female		Lung	GTEx
SRR658549	60-69	female		Artery - Tibial	GTEx
SRR658657	40-49	female		Skin - Sun Exposed (Lower leg)	GTEx
SRR658730	40-49	male		Artery - Tibial	GTEx
SRR658766	60-69	female		Muscle - Skeletal	GTEx
SRR658813	60-69	female		Brain - Cerebellum	GTEx
SRR658873	50-59	female		Skin - Sun Exposed (Lower leg)	GTEx
SRR658921	30-39	male		Artery - Tibial	GTEx
SRR658953	60-69	male		Adipose - Subcutaneous	GTEx
SRR659121	20-29	male		Brain - Putamen (basal ganglia)	GTEx
SRR659133	40-49	female		Thyroid	GTEx
SRR659187	60-69	female		Brain - Nucleus accumbens (basal ganglia)	GTEx
SRR659223	20-29	male		Breast - Mammary Tissue	GTEx
SRR659235	20-29	female		Brain - Anterior cingulate cortex (BA24)	GTEx
SRR659247	50-59	male		Skin - Sun Exposed (Lower leg)	GTEx
SRR659319	40-49	male		Whole Blood	GTEx
SRR659389	50-59	female		Artery - Tibial	GTEx
SRR659412	50-59	male		Brain - Cerebellum	GTEx
SRR659472	50-59	male		Brain - Hippocampus	GTEx
SRR659484	30-39	female		Brain - Putamen (basal ganglia)	GTEx
SRR659507	30-39	female		Muscle - Skeletal	GTEx
SRR659555	50-59	male		Brain - Cortex	GTEx
SRR659602	30-39	female		Brain - Anterior cingulate cortex (BA24)	GTEx
SRR659637	50-59	male		Heart - Left Ventricle	GTEx
SRR659673	50-59	male		Brain - Hippocampus	GTEx
SRR659947	30-39	female		Thyroid	GTEx
SRR660091	20-29	male		Brain - Hypothalamus	GTEx
SRR660164	40-49	female		Muscle - Skeletal	GTEx
SRR660272	40-49	male		Artery - Tibial	GTEx
SRR660330	60-69	female		Brain - Amygdala	GTEx
SRR660462	40-49	female		Adipose - Subcutaneous	GTEx
SRR660522	40-49	male		Skin - Sun Exposed (Lower leg)	GTEx
SRR660555	40-49	female		Lung	GTEx
SRR660638	30-39	female		Brain - Substantia nigra	GTEx
SRR660685	50-59	male		Whole Blood	GTEx
SRR660733	30-39	female		Brain - Hippocampus	GTEx
SRR660824	50-59	male		Lung	GTEx
SRR660859	60-69	male		Whole Blood	GTEx
SRR660895	20-29	male		Brain - Spinal cord (cervical c-1)	GTEx
SRR660933	50-59	male		Brain - Cortex	GTEx
SRR660969	50-59	male		Brain - Hippocampus	GTEx
SRR660981	40-49	male		Lung	GTEx
SRR661005	30-39	female		Brain - Amygdala	GTEx
SRR661064	50-59	male		Skin - Sun Exposed (Lower leg)	GTEx
SRR661192	30-39	male		Heart - Left Ventricle	GTEx
SRR661255	60-69	female		Brain - Hippocampus	GTEx
SRR661290	30-39	female		Brain - Cerebellar Hemisphere	GTEx
SRR661325	20-29	female		Brain - Caudate (basal ganglia)	GTEx
SRR661445	40-49	male		Brain - Hypothalamus	GTEx
SRR661589	40-49	female		Adipose - Subcutaneous	GTEx
SRR661613	30-39	female		Skin - Sun Exposed (Lower leg)	GTEx
SRR661687	20-29	male		Nerve - Tibial	GTEx
SRR661723	50-59	male		Brain - Spinal cord (cervical c-1)	GTEx
SRR661973	30-39	female		Brain - Frontal Cortex (BA9)	GTEx
SRR662211	60-69	male		Whole Blood	GTEx
SRR662233	50-59	male		Brain - Frontal Cortex (BA9)	GTEx
SRR662245	60-69	male		Muscle - Skeletal	GTEx
SRR662257	30-39	female		Lung	GTEx
SRR662306	50-59	male		Breast - Mammary Tissue	GTEx
SRR662378	60-69	male		Breast - Mammary Tissue	GTEx
SRR662390	30-39	male		Heart - Left Ventricle	GTEx
SRR662414	40-49	male		Nerve - Tibial	GTEx
SRR662450	50-59	male		Skin - Sun Exposed (Lower leg)	GTEx
SRR662534	20-29	male		Brain - Frontal Cortex (BA9)	GTEx
SRR662570	40-49	male		Brain - Cerebellar Hemisphere	GTEx
SRR662617	40-49	female		Nerve - Tibial	GTEx
SRR662641	40-49	male		Heart - Atrial Appendage	GTEx
SRR662677	50-59	female		Artery - Tibial	GTEx
SRR662725	60-69	female		Brain - Caudate (basal ganglia)	GTEx
SRR662823	50-59	male		Artery - Tibial	GTEx
SRR662871	40-49	male		Brain - Cerebellum	GTEx
SRR662894	60-69	male		Skin - Sun Exposed (Lower leg)	GTEx
SRR662942	30-39	male		Nerve - Tibial	GTEx
SRR662978	20-29	male		Brain - Amygdala	GTEx
SRR663052	30-39	male		Artery - Tibial	GTEx
SRR663100	20-29	male		Heart - Atrial Appendage	GTEx
SRR663185	30-39	male		Artery - Tibial	GTEx
SRR663296	60-69	male		Muscle - Skeletal	GTEx
SRR663320	60-69	female		Brain - Cortex	GTEx
SRR663392	50-59	male		Thyroid	GTEx
SRR663453	20-29	female		Brain - Cerebellum	GTEx
SRR663489	40-49	female		Adipose - Subcutaneous	GTEx
SRR663537	40-49	female		Artery - Tibial	GTEx
SRR663681	50-59	male		Brain - Cerebellum	GTEx
SRR663753	40-49	male		Brain - Cortex	GTEx
SRR664795	30-39	female		Adipose - Subcutaneous	GTEx
SRR664819	50-59	male		Brain - Cerebellar Hemisphere	GTEx
SRR665217	30-39	male		Lung	GTEx
SRR665310	40-49	male		Adipose - Subcutaneous	GTEx
SRR665334	30-39	female		Brain - Nucleus accumbens (basal ganglia)	GTEx
SRR665357	20-29	female		Adipose - Subcutaneous	GTEx
SRR665369	40-49	male		Nerve - Tibial	GTEx
SRR665502	50-59	male		Brain - Hypothalamus	GTEx
SRR665563	50-59	male		Brain - Putamen (basal ganglia)	GTEx
SRR665586	60-69	female		Adipose - Subcutaneous	GTEx
SRR665670	20-29	female		Brain - Substantia nigra	GTEx
SRR807591	50-59	male		Brain - Substantia nigra	GTEx
SRR807657	50-59	male		Brain - Cerebellum	GTEx
SRR807679	50-59	male		Esophagus - Mucosa	GTEx
SRR807727	50-59	male		Heart - Atrial Appendage	GTEx
SRR807751	50-59	female		Colon - Transverse	GTEx
SRR807824	50-59	male		Lung	GTEx
SRR807971	60-69	male		Liver	GTEx
SRR807995	30-39	male		Liver	GTEx
SRR808106	40-49	male		Skin - Not Sun Exposed (Suprapubic)	GTEx
SRR808152	50-59	male		Artery - Aorta	GTEx
SRR808172	50-59	male		Artery - Coronary	GTEx
SRR808196	50-59	male		Adipose - Visceral (Omentum)	GTEx
SRR808428	60-69	female		Breast - Mammary Tissue	GTEx
SRR808590	60-69	male		Pancreas	GTEx
SRR808614	60-69	male		Brain - Cortex	GTEx
SRR808638	40-49	male		Colon - Transverse	GTEx
SRR808682	50-59	female		Vagina	GTEx
SRR808704	30-39	female		Uterus	GTEx
SRR808752	60-69	female		Artery - Coronary	GTEx
SRR808772	60-69	female		Heart - Left Ventricle	GTEx
SRR808886	50-59	female		Thyroid	GTEx
SRR808914	50-59	female		Artery - Aorta	GTEx
SRR809018	30-39	male		Adipose - Subcutaneous	GTEx
SRR809089	40-49	male		Artery - Tibial	GTEx
SRR809209	30-39	female		Ovary	GTEx
SRR809283	60-69	female		Whole Blood	GTEx
SRR809320	40-49	male		Artery - Aorta	GTEx
SRR809470	40-49	male		Artery - Aorta	GTEx
SRR809667	50-59	male		Testis	GTEx
SRR809785	20-29	male		Artery - Aorta	GTEx
SRR809873	50-59	male		Adrenal Gland	GTEx
SRR809897	50-59	female		Ovary	GTEx
SRR809943	60-69	male		Kidney - Cortex	GTEx
SRR810007	60-69	male		Kidney - Cortex	GTEx
SRR810051	60-69	male		Heart - Atrial Appendage	GTEx
SRR810129	50-59	male		Adrenal Gland	GTEx
SRR810295	40-49	male		Adipose - Visceral (Omentum)	GTEx
SRR810319	50-59	female		Brain - Cortex	GTEx
SRR810551	50-59	male		Skin - Not Sun Exposed (Suprapubic)	GTEx
SRR810665	50-59	male		Adipose - Visceral (Omentum)	GTEx
SRR810689	50-59	female		Stomach	GTEx
SRR810761	20-29	male		Pancreas	GTEx
SRR810805	50-59	male		Thyroid	GTEx
SRR810829	60-69	male		Stomach	GTEx
SRR810877	50-59	male		Brain - Cortex	GTEx
SRR810945	40-49	male		Whole Blood	GTEx
SRR811029	40-49	male		Pancreas	GTEx
SRR811193	40-49	male		Stomach	GTEx
SRR811213	50-59	male		Nerve - Tibial	GTEx
SRR811237	60-69	male		Adrenal Gland	GTEx
SRR811403	60-69	female		Vagina	GTEx
SRR811471	60-69	female		Artery - Aorta	GTEx
SRR811559	50-59	male		Skin - Not Sun Exposed (Suprapubic)	GTEx
SRR811607	60-69	male		Pancreas	GTEx
SRR811631	60-69	female		Adrenal Gland	GTEx
SRR811653	50-59	female		Artery - Tibial	GTEx
SRR811675	60-69	female		Vagina	GTEx
SRR811697	20-29	female		Adipose - Visceral (Omentum)	GTEx
SRR811748	20-29	male		Adipose - Visceral (Omentum)	GTEx
SRR811795	40-49	male		Skin - Not Sun Exposed (Suprapubic)	GTEx
SRR811938	50-59	female		Fallopian Tube	GTEx
SRR812012	20-29	male		Brain - Cortex	GTEx
SRR812036	60-69	male		Artery - Coronary	GTEx
SRR812060	50-59	male		Skin - Sun Exposed (Lower leg)	GTEx
SRR812104	60-69	female		Skin - Not Sun Exposed (Suprapubic)	GTEx
SRR812198	50-59	male		Breast - Mammary Tissue	GTEx
SRR812270	40-49	female		Thyroid	GTEx
SRR812493	40-49	female		Lung	GTEx
SRR812598	40-49	male		Pancreas	GTEx
SRR812649	60-69	female		Heart - Atrial Appendage	GTEx
SRR812673	40-49	male		Artery - Aorta	GTEx
SRR812697	30-39	female		Colon - Transverse	GTEx
SRR812721	50-59	male		Colon - Transverse	GTEx
SRR812745	50-59	male		Pancreas	GTEx
SRR813043	50-59	male		Lung	GTEx
SRR813108	60-69	male		Prostate	GTEx
SRR813208	60-69	female		Pancreas	GTEx
SRR813234	30-39	female		Stomach	GTEx
SRR813371	30-39	female		Skin - Sun Exposed (Lower leg)	GTEx
SRR813431	40-49	male		Testis	GTEx
SRR813471	60-69	female		Artery - Coronary	GTEx
SRR813529	50-59	male		Colon - Transverse	GTEx
SRR813584	50-59	male		Adipose - Visceral (Omentum)	GTEx
SRR813728	50-59	male		Heart - Atrial Appendage	GTEx
SRR813776	60-69	male		Adipose - Subcutaneous	GTEx
SRR813802	50-59	female		Muscle - Skeletal	GTEx
SRR813915	50-59	male		Heart - Atrial Appendage	GTEx
SRR814003	20-29	male		Esophagus - Muscularis	GTEx
SRR814028	50-59	female		Esophagus - Muscularis	GTEx
SRR814052	40-49	male		Nerve - Tibial	GTEx
SRR814108	40-49	female		Colon - Transverse	GTEx
SRR814268	50-59	female		Stomach	GTEx
SRR814293	50-59	female		Ovary	GTEx
SRR814341	60-69	male		Esophagus - Muscularis	GTEx
SRR814387	50-59	male		Adipose - Subcutaneous	GTEx
SRR814407	60-69	female		Adrenal Gland	GTEx
SRR814467	30-39	female		Esophagus - Mucosa	GTEx
SRR814491	50-59	male		Skin - Not Sun Exposed (Suprapubic)	GTEx
SRR814515	50-59	male		Esophagus - Muscularis	GTEx
SRR814563	20-29	male		Brain - Cerebellum	GTEx
SRR814587	50-59	male		Heart - Atrial Appendage	GTEx
SRR814611	60-69	male		Heart - Left Ventricle	GTEx
SRR814892	40-49	female		Ovary	GTEx
SRR814943	50-59	male		Testis	GTEx
SRR814967	50-59	male		Brain - Frontal Cortex (BA9)	GTEx
SRR814996	60-69	female		Nerve - Tibial	GTEx
SRR815140	50-59	male		Liver	GTEx
SRR815184	60-69	male		Heart - Atrial Appendage	GTEx
SRR815208	40-49	female		Breast - Mammary Tissue	GTEx
SRR815280	40-49	male		Prostate	GTEx
SRR815350	20-29	male		Skin - Not Sun Exposed (Suprapubic)	GTEx
SRR815446	60-69	male		Esophagus - Muscularis	GTEx
SRR815542	50-59	male		Prostate	GTEx
SRR815568	60-69	female		Esophagus - Mucosa	GTEx
SRR815661	40-49	male		Heart - Left Ventricle	GTEx
SRR815735	40-49	male		Heart - Left Ventricle	GTEx
SRR815759	50-59	male		Skin - Not Sun Exposed (Suprapubic)	GTEx
SRR815783	20-29	male		Muscle - Skeletal	GTEx
SRR815845	60-69	male		Prostate	GTEx
SRR815893	40-49	male		Heart - Atrial Appendage	GTEx
SRR815944	40-49	female		Vagina	GTEx
SRR815970	20-29	female		Stomach	GTEx
SRR816096	50-59	male		Colon - Transverse	GTEx
SRR816177	50-59	male		Adipose - Visceral (Omentum)	GTEx
SRR816250	50-59	male		Whole Blood	GTEx
SRR816403	50-59	male		Esophagus - Mucosa	GTEx
SRR816427	60-69	male		Esophagus - Muscularis	GTEx
SRR816495	50-59	female		Adrenal Gland	GTEx
SRR816541	30-39	male		Pancreas	GTEx
SRR816629	50-59	female		Ovary	GTEx
SRR816721	40-49	male		Brain - Caudate (basal ganglia)	GTEx
SRR816770	20-29	male		Brain - Cortex	GTEx
SRR816794	50-59	male		Colon - Transverse	GTEx
SRR816865	50-59	female		Adrenal Gland	GTEx
SRR816920	40-49	female		Whole Blood	GTEx
SRR817142	40-49	female		Esophagus - Muscularis	GTEx
SRR817353	40-49	male		Skin - Sun Exposed (Lower leg)	GTEx
SRR817512	60-69	male		Testis	GTEx
SRR817629	50-59	male		Brain - Putamen (basal ganglia)	GTEx
SRR817686	60-69	male		Brain - Substantia nigra	GTEx
SRR817715	20-29	male		Brain - Hippocampus	GTEx
SRR817744	50-59	male		Artery - Aorta	GTEx
SRR817751	50-59	female		Brain - Hippocampus	GTEx
SRR817758	60-69	female		Brain - Hippocampus	GTEx
SRR817775	50-59	male		Brain - Putamen (basal ganglia)	GTEx
SRR817797	50-59	male		Brain - Substantia nigra	GTEx
SRR817817	60-69	female		Uterus	GTEx
SRR817880	50-59	male		Brain - Spinal cord (cervical c-1)	GTEx
SRR817905	50-59	male		Brain - Nucleus accumbens (basal ganglia)	GTEx
SRR817927	50-59	female		Brain - Caudate (basal ganglia)	GTEx
SRR817978	20-29	male		Brain - Nucleus accumbens (basal ganglia)	GTEx
SRR818033	50-59	female		Brain - Frontal Cortex (BA9)	GTEx
SRR818139	60-69	female		Uterus	GTEx
SRR818170	40-49	male		Esophagus - Muscularis	GTEx
SRR818188	50-59	male		Brain - Cerebellar Hemisphere	GTEx
SRR818210	50-59	male		Brain - Frontal Cortex (BA9)	GTEx
SRR818232	60-69	female		Artery - Aorta	GTEx
SRR818270	60-69	female		Brain - Hypothalamus	GTEx
SRR818321	50-59	male		Skin - Sun Exposed (Lower leg)	GTEx
SRR818372	40-49	female		Skin - Not Sun Exposed (Suprapubic)	GTEx
SRR818396	50-59	male		Brain - Caudate (basal ganglia)	GTEx
SRR818418	50-59	male		Brain - Amygdala	GTEx
SRR818440	60-69	female		Skin - Not Sun Exposed (Suprapubic)	GTEx
SRR818469	60-69	female		Brain - Substantia nigra	GTEx
SRR818523	50-59	male		Colon - Transverse	GTEx
[truncated: 11,319 more rows]

## Sheet: tabS2b_class_assignment
Supplemental Table 2b: One-hot-encoded RACCOON class assignment on the reference cohort.
class index	0	1	2	3	4	5	6	7	8	9	10	11	12	13	14	15	16	17	18	19	20	21	22	23	24	25	26	27	28	29	30	31	32	33	34	35	36	37	38	39	40	41	42	43	44	45	46	47	48
class name	N000 NORM	T000 CNS	T001 NEBLA	T002 MESODM STEMlow	T003 MESODM STEMhigh	T004 EWING	T005 LEUK	T006 LYMPH	T007 THCA	T008 THYM	T009 PCPG	T010 GI	T011 LUAD	T012 SCC/BLCA	T013 MELA	T014 BRCA noBAS	T015 BRCA BAS	T016 HEPAC	T017 PAAD	T018 ACC	T019 KICC	T020 KIPCC	T021 KICH	T022 UCEC/CECC	T023 OV	T024 PRAD	T025 TGCT SEM	N001 TESTIS	N002 BRAIN	N003 ARTERY+ADIPOSE	N004 LUNG	N005 LIVER	N006 SKIN	N007 OVARY+UTERUS	N008 MUCOSA+GLANDS	N009 CEREBELLUM	N010 DIGESTIVE	N011 THYROID	N012 NERVE	N013 MUSCLE	N014 HEART	N015 ADRENAL GLAND	N016 SPLEEN	N017 BLOOD	N018 SALIVARY GLAND	N019 STOMACH	N020 PANCREAS	N021 PITUARY GLAND	N022 CORPUS STRIATUM
SJACT006_D	0	0	0	0	1	0	0	0	0	0	0	0	0	0	0	0	0	0	0	0	0	0	0	0	0	0	0	0	0	0	0	0	0	0	0	0	0	0	0	0	0	0	0	0	0	0	0	0	0
SJAMLM7001_D	0	0	0	0	0	0	1	0	0	0	0	0	0	0	0	0	0	0	0	0	0	0	0	0	0	0	0	0	0	0	0	0	0	0	0	0	0	0	0	0	0	0	0	0	0	0	0	0	0
SJAMLM7003_D	0	0	0	0	0	0	1	0	0	0	0	0	0	0	0	0	0	0	0	0	0	0	0	0	0	0	0	0	0	0	0	0	0	0	0	0	0	0	0	0	0	0	0	0	0	0	0	0	0
SJAMLM7004_D	0	0	0	0	0	0	1	0	0	0	0	0	0	0	0	0	0	0	0	0	0	0	0	0	0	0	0	0	0	0	0	0	0	0	0	0	0	0	0	0	0	0	0	0	0	0	0	0	0
SJAMLM7005_D	0	0	0	0	0	0	1	0	0	0	0	0	0	0	0	0	0	0	0	0	0	0	0	0	0	0	0	0	0	0	0	0	0	0	0	0	0	0	0	0	0	0	0	0	0	0	0	0	0
SJAMLM7006_D	0	0	0	0	0	0	1	0	0	0	0	0	0	0	0	0	0	0	0	0	0	0	0	0	0	0	0	0	0	0	0	0	0	0	0	0	0	0	0	0	0	0	0	0	0	0	0	0	0
SJAMLM7007_D	0	0	0	0	0	0	1	0	0	0	0	0	0	0	0	0	0	0	0	0	0	0	0	0	0	0	0	0	0	0	0	0	0	0	0	0	0	0	0	0	0	0	0	0	0	0	0	0	0
SJAMLM7008_D	0	0	0	0	0	0	1	0	0	0	0	0	0	0	0	0	0	0	0	0	0	0	0	0	0	0	0	0	0	0	0	0	0	0	0	0	0	0	0	0	0	0	0	0	0	0	0	0	0
SJAMLM7009_D	0	0	0	0	0	0	1	0	0	0	0	0	0	0	0	0	0	0	0	0	0	0	0	0	0	0	0	0	0	0	0	0	0	0	0	0	0	0	0	0	0	0	0	0	0	0	0	0	0
SJAMLM7010472_R1	0	0	0	0	0	0	1	0	0	0	0	0	0	0	0	0	0	0	0	0	0	0	0	0	0	0	0	0	0	0	0	0	0	0	0	0	0	0	0	0	0	0	0	0	0	0	0	0	0
SJAMLM7010475_D1	0	0	0	0	0	0	1	0	0	0	0	0	0	0	0	0	0	0	0	0	0	0	0	0	0	0	0	0	0	0	0	0	0	0	0	0	0	0	0	0	0	0	0	0	0	0	0	0	0
SJAMLM7010478_D1	0	0	0	0	0	0	1	0	0	0	0	0	0	0	0	0	0	0	0	0	0	0	0	0	0	0	0	0	0	0	0	0	0	0	0	0	0	0	0	0	0	0	0	0	0	0	0	0	0
SJAMLM7010479_D1	0	0	0	0	0	0	1	0	0	0	0	0	0	0	0	0	0	0	0	0	0	0	0	0	0	0	0	0	0	0	0	0	0	0	0	0	0	0	0	0	0	0	0	0	0	0	0	0	0
SJAMLM7010482_D1	0	0	0	0	0	0	1	0	0	0	0	0	0	0	0	0	0	0	0	0	0	0	0	0	0	0	0	0	0	0	0	0	0	0	0	0	0	0	0	0	0	0	0	0	0	0	0	0	0
SJAMLM7010483_R1	0	0	0	0	0	0	1	0	0	0	0	0	0	0	0	0	0	0	0	0	0	0	0	0	0	0	0	0	0	0	0	0	0	0	0	0	0	0	0	0	0	0	0	0	0	0	0	0	0
SJAMLM7010956_D1	0	0	0	0	0	0	1	0	0	0	0	0	0	0	0	0	0	0	0	0	0	0	0	0	0	0	0	0	0	0	0	0	0	0	0	0	0	0	0	0	0	0	0	0	0	0	0	0	0
SJAMLM7010962_D1	0	0	0	0	0	0	1	0	0	0	0	0	0	0	0	0	0	0	0	0	0	0	0	0	0	0	0	0	0	0	0	0	0	0	0	0	0	0	0	0	0	0	0	0	0	0	0	0	0
SJAMLM7010_D	0	0	0	0	0	0	1	0	0	0	0	0	0	0	0	0	0	0	0	0	0	0	0	0	0	0	0	0	0	0	0	0	0	0	0	0	0	0	0	0	0	0	0	0	0	0	0	0	0
SJAMLM7011108_D1	0	0	0	0	0	0	1	0	0	0	0	0	0	0	0	0	0	0	0	0	0	0	0	0	0	0	0	0	0	0	0	0	0	0	0	0	0	0	0	0	0	0	0	0	0	0	0	0	0
SJAMLM7011233_D1	0	0	0	0	0	0	1	0	0	0	0	0	0	0	0	0	0	0	0	0	0	0	0	0	0	0	0	0	0	0	0	0	0	0	0	0	0	0	0	0	0	0	0	0	0	0	0	0	0
SJAMLM7011240_D1	0	0	0	0	0	0	1	0	0	0	0	0	0	0	0	0	0	0	0	0	0	0	0	0	0	0	0	0	0	0	0	0	0	0	0	0	0	0	0	0	0	0	0	0	0	0	0	0	0
SJAMLM7011242_D1	0	0	0	0	0	0	1	0	0	0	0	0	0	0	0	0	0	0	0	0	0	0	0	0	0	0	0	0	0	0	0	0	0	0	0	0	0	0	0	0	0	0	0	0	0	0	0	0	0
SJAMLM7011245_R1	0	0	0	0	0	0	1	0	0	0	0	0	0	0	0	0	0	0	0	0	0	0	0	0	0	0	0	0	0	0	0	0	0	0	0	0	0	0	0	0	0	0	0	0	0	0	0	0	0
SJAMLM7011246_D1	0	0	0	0	0	0	1	0	0	0	0	0	0	0	0	0	0	0	0	0	0	0	0	0	0	0	0	0	0	0	0	0	0	0	0	0	0	0	0	0	0	0	0	0	0	0	0	0	0
SJAMLM7011248_D1	0	0	0	0	0	0	1	0	0	0	0	0	0	0	0	0	0	0	0	0	0	0	0	0	0	0	0	0	0	0	0	0	0	0	0	0	0	0	0	0	0	0	0	0	0	0	0	0	0
SJAMLM7011249_D1	0	0	0	0	0	0	1	0	0	0	0	0	0	0	0	0	0	0	0	0	0	0	0	0	0	0	0	0	0	0	0	0	0	0	0	0	0	0	0	0	0	0	0	0	0	0	0	0	0
SJAMLM7011323_D1	0	0	0	0	0	0	1	0	0	0	0	0	0	0	0	0	0	0	0	0	0	0	0	0	0	0	0	0	0	0	0	0	0	0	0	0	0	0	0	0	0	0	0	0	0	0	0	0	0
SJAMLM7011_D	0	0	0	0	0	0	1	0	0	0	0	0	0	0	0	0	0	0	0	0	0	0	0	0	0	0	0	0	0	0	0	0	0	0	0	0	0	0	0	0	0	0	0	0	0	0	0	0	0
SJAMLM7012_D	0	0	0	0	0	0	1	0	0	0	0	0	0	0	0	0	0	0	0	0	0	0	0	0	0	0	0	0	0	0	0	0	0	0	0	0	0	0	0	0	0	0	0	0	0	0	0	0	0
SJAMLM7013_D	0	0	0	0	0	0	1	0	0	0	0	0	0	0	0	0	0	0	0	0	0	0	0	0	0	0	0	0	0	0	0	0	0	0	0	0	0	0	0	0	0	0	0	0	0	0	0	0	0
SJAMLM7014_D	0	0	0	0	0	0	1	0	0	0	0	0	0	0	0	0	0	0	0	0	0	0	0	0	0	0	0	0	0	0	0	0	0	0	0	0	0	0	0	0	0	0	0	0	0	0	0	0	0
SJAMLM7015_D	0	0	0	0	0	0	1	0	0	0	0	0	0	0	0	0	0	0	0	0	0	0	0	0	0	0	0	0	0	0	0	0	0	0	0	0	0	0	0	0	0	0	0	0	0	0	0	0	0
SJAMLM7026_D	0	0	0	0	0	0	1	0	0	0	0	0	0	0	0	0	0	0	0	0	0	0	0	0	0	0	0	0	0	0	0	0	0	0	0	0	0	0	0	0	0	0	0	0	0	0	0	0	0
SJAMLM7027_D	0	0	0	0	0	0	1	0	0	0	0	0	0	0	0	0	0	0	0	0	0	0	0	0	0	0	0	0	0	0	0	0	0	0	0	0	0	0	0	0	0	0	0	0	0	0	0	0	0
SJAMLM7028_D	0	0	0	0	0	0	1	0	0	0	0	0	0	0	0	0	0	0	0	0	0	0	0	0	0	0	0	0	0	0	0	0	0	0	0	0	0	0	0	0	0	0	0	0	0	0	0	0	0
SJAMLM7029_D	0	0	0	0	0	0	1	0	0	0	0	0	0	0	0	0	0	0	0	0	0	0	0	0	0	0	0	0	0	0	0	0	0	0	0	0	0	0	0	0	0	0	0	0	0	0	0	0	0
SJAMLM7030_D	0	0	0	0	0	0	1	0	0	0	0	0	0	0	0	0	0	0	0	0	0	0	0	0	0	0	0	0	0	0	0	0	0	0	0	0	0	0	0	0	0	0	0	0	0	0	0	0	0
SJAMLM7031_D	0	0	0	0	0	0	1	0	0	0	0	0	0	0	0	0	0	0	0	0	0	0	0	0	0	0	0	0	0	0	0	0	0	0	0	0	0	0	0	0	0	0	0	0	0	0	0	0	0
SJAMLM7032_D	0	0	0	0	0	0	1	0	0	0	0	0	0	0	0	0	0	0	0	0	0	0	0	0	0	0	0	0	0	0	0	0	0	0	0	0	0	0	0	0	0	0	0	0	0	0	0	0	0
SJAMLM7033_D	0	0	0	0	0	0	1	0	0	0	0	0	0	0	0	0	0	0	0	0	0	0	0	0	0	0	0	0	0	0	0	0	0	0	0	0	0	0	0	0	0	0	0	0	0	0	0	0	0
SJAMLM7041_D	0	0	0	0	0	0	1	0	0	0	0	0	0	0	0	0	0	0	0	0	0	0	0	0	0	0	0	0	0	0	0	0	0	0	0	0	0	0	0	0	0	0	0	0	0	0	0	0	0
SJAMLM7042_D	0	0	0	0	0	0	1	0	0	0	0	0	0	0	0	0	0	0	0	0	0	0	0	0	0	0	0	0	0	0	0	0	0	0	0	0	0	0	0	0	0	0	0	0	0	0	0	0	0
SJAMLM7043_D	0	0	0	0	0	0	1	0	0	0	0	0	0	0	0	0	0	0	0	0	0	0	0	0	0	0	0	0	0	0	0	0	0	0	0	0	0	0	0	0	0	0	0	0	0	0	0	0	0
SJAMLM7045_D	0	0	0	0	0	0	1	0	0	0	0	0	0	0	0	0	0	0	0	0	0	0	0	0	0	0	0	0	0	0	0	0	0	0	0	0	0	0	0	0	0	0	0	0	0	0	0	0	0
SJAMLM7046_D	0	0	0	0	0	0	1	0	0	0	0	0	0	0	0	0	0	0	0	0	0	0	0	0	0	0	0	0	0	0	0	0	0	0	0	0	0	0	0	0	0	0	0	0	0	0	0	0	0
SJAMLM7047_D	0	0	0	0	0	0	1	0	0	0	0	0	0	0	0	0	0	0	0	0	0	0	0	0	0	0	0	0	0	0	0	0	0	0	0	0	0	0	0	0	0	0	0	0	0	0	0	0	0
SJAMLM7048_D	0	0	0	0	0	0	1	0	0	0	0	0	0	0	0	0	0	0	0	0	0	0	0	0	0	0	0	0	0	0	0	0	0	0	0	0	0	0	0	0	0	0	0	0	0	0	0	0	0
SJAMLM7049_D	0	0	0	0	0	0	1	0	0	0	0	0	0	0	0	0	0	0	0	0	0	0	0	0	0	0	0	0	0	0	0	0	0	0	0	0	0	0	0	0	0	0	0	0	0	0	0	0	0
SJAMLM7050_D	0	0	0	0	0	0	1	0	0	0	0	0	0	0	0	0	0	0	0	0	0	0	0	0	0	0	0	0	0	0	0	0	0	0	0	0	0	0	0	0	0	0	0	0	0	0	0	0	0
SJAMLM7051_D	0	0	0	0	0	0	1	0	0	0	0	0	0	0	0	0	0	0	0	0	0	0	0	0	0	0	0	0	0	0	0	0	0	0	0	0	0	0	0	0	0	0	0	0	0	0	0	0	0
SJAMLM7052_D	0	0	0	0	0	0	1	0	0	0	0	0	0	0	0	0	0	0	0	0	0	0	0	0	0	0	0	0	0	0	0	0	0	0	0	0	0	0	0	0	0	0	0	0	0	0	0	0	0
SJAMLM7053_D	0	0	0	0	0	0	1	0	0	0	0	0	0	0	0	0	0	0	0	0	0	0	0	0	0	0	0	0	0	0	0	0	0	0	0	0	0	0	0	0	0	0	0	0	0	0	0	0	0
SJAMLM7054_D	0	0	0	0	0	0	1	0	0	0	0	0	0	0	0	0	0	0	0	0	0	0	0	0	0	0	0	0	0	0	0	0	0	0	0	0	0	0	0	0	0	0	0	0	0	0	0	0	0
SJAMLM7055_D	0	0	0	0	0	0	1	0	0	0	0	0	0	0	0	0	0	0	0	0	0	0	0	0	0	0	0	0	0	0	0	0	0	0	0	0	0	0	0	0	0	0	0	0	0	0	0	0	0
SJAMLM7056_D	0	0	0	0	0	0	1	0	0	0	0	0	0	0	0	0	0	0	0	0	0	0	0	0	0	0	0	0	0	0	0	0	0	0	0	0	0	0	0	0	0	0	0	0	0	0	0	0	0
SJAMLM7058_D	0	0	0	0	0	0	1	0	0	0	0	0	0	0	0	0	0	0	0	0	0	0	0	0	0	0	0	0	0	0	0	0	0	0	0	0	0	0	0	0	0	0	0	0	0	0	0	0	0
SJAMLM7059_D	0	0	0	0	0	0	1	0	0	0	0	0	0	0	0	0	0	0	0	0	0	0	0	0	0	0	0	0	0	0	0	0	0	0	0	0	0	0	0	0	0	0	0	0	0	0	0	0	0
SJAMLM7060_D	0	0	0	0	0	0	1	0	0	0	0	0	0	0	0	0	0	0	0	0	0	0	0	0	0	0	0	0	0	0	0	0	0	0	0	0	0	0	0	0	0	0	0	0	0	0	0	0	0
SJBALL015_D	0	0	0	0	0	0	1	0	0	0	0	0	0	0	0	0	0	0	0	0	0	0	0	0	0	0	0	0	0	0	0	0	0	0	0	0	0	0	0	0	0	0	0	0	0	0	0	0	0
SJBALL020013_D1	0	0	0	0	0	0	1	0	0	0	0	0	0	0	0	0	0	0	0	0	0	0	0	0	0	0	0	0	0	0	0	0	0	0	0	0	0	0	0	0	0	0	0	0	0	0	0	0	0
SJBALL020081_D1	0	0	0	0	0	0	1	0	0	0	0	0	0	0	0	0	0	0	0	0	0	0	0	0	0	0	0	0	0	0	0	0	0	0	0	0	0	0	0	0	0	0	0	0	0	0	0	0	0
SJBALL020084_D1	0	0	0	0	0	0	1	0	0	0	0	0	0	0	0	0	0	0	0	0	0	0	0	0	0	0	0	0	0	0	0	0	0	0	0	0	0	0	0	0	0	0	0	0	0	0	0	0	0
SJBALL020111_D1	0	0	0	0	0	0	1	0	0	0	0	0	0	0	0	0	0	0	0	0	0	0	0	0	0	0	0	0	0	0	0	0	0	0	0	0	0	0	0	0	0	0	0	0	0	0	0	0	0
SJBALL020340_D1	0	0	0	0	0	0	1	0	0	0	0	0	0	0	0	0	0	0	0	0	0	0	0	0	0	0	0	0	0	0	0	0	0	0	0	0	0	0	0	0	0	0	0	0	0	0	0	0	0
SJBALL020374_D1	0	0	0	0	0	0	1	0	0	0	0	0	0	0	0	0	0	0	0	0	0	0	0	0	0	0	0	0	0	0	0	0	0	0	0	0	0	0	0	0	0	0	0	0	0	0	0	0	0
SJBALL020383_D1	0	0	0	0	0	0	1	0	0	0	0	0	0	0	0	0	0	0	0	0	0	0	0	0	0	0	0	0	0	0	0	0	0	0	0	0	0	0	0	0	0	0	0	0	0	0	0	0	0
SJBALL020469_D1	0	0	0	0	0	0	1	0	0	0	0	0	0	0	0	0	0	0	0	0	0	0	0	0	0	0	0	0	0	0	0	0	0	0	0	0	0	0	0	0	0	0	0	0	0	0	0	0	0
SJBALL020570_D1	0	0	0	0	0	0	1	0	0	0	0	0	0	0	0	0	0	0	0	0	0	0	0	0	0	0	0	0	0	0	0	0	0	0	0	0	0	0	0	0	0	0	0	0	0	0	0	0	0
SJBALL020595_D1	0	0	0	0	0	0	1	0	0	0	0	0	0	0	0	0	0	0	0	0	0	0	0	0	0	0	0	0	0	0	0	0	0	0	0	0	0	0	0	0	0	0	0	0	0	0	0	0	0
SJBALL020609_D1	0	0	0	0	0	0	1	0	0	0	0	0	0	0	0	0	0	0	0	0	0	0	0	0	0	0	0	0	0	0	0	0	0	0	0	0	0	0	0	0	0	0	0	0	0	0	0	0	0
SJBALL020625_D1	0	0	0	0	0	0	1	0	0	0	0	0	0	0	0	0	0	0	0	0	0	0	0	0	0	0	0	0	0	0	0	0	0	0	0	0	0	0	0	0	0	0	0	0	0	0	0	0	0
SJBALL020649_D1	0	0	0	0	0	0	1	0	0	0	0	0	0	0	0	0	0	0	0	0	0	0	0	0	0	0	0	0	0	0	0	0	0	0	0	0	0	0	0	0	0	0	0	0	0	0	0	0	0
SJBALL020765_D1	0	0	0	0	0	0	1	0	0	0	0	0	0	0	0	0	0	0	0	0	0	0	0	0	0	0	0	0	0	0	0	0	0	0	0	0	0	0	0	0	0	0	0	0	0	0	0	0	0
SJBALL020811_D1	0	0	0	0	0	0	1	0	0	0	0	0	0	0	0	0	0	0	0	0	0	0	0	0	0	0	0	0	0	0	0	0	0	0	0	0	0	0	0	0	0	0	0	0	0	0	0	0	0
SJBALL020828_D1	0	0	0	0	0	0	1	0	0	0	0	0	0	0	0	0	0	0	0	0	0	0	0	0	0	0	0	0	0	0	0	0	0	0	0	0	0	0	0	0	0	0	0	0	0	0	0	0	0
SJBALL020832_D1	0	0	0	0	0	0	1	0	0	0	0	0	0	0	0	0	0	0	0	0	0	0	0	0	0	0	0	0	0	0	0	0	0	0	0	0	0	0	0	0	0	0	0	0	0	0	0	0	0
SJBALL020836_D1	0	0	0	0	0	0	1	0	0	0	0	0	0	0	0	0	0	0	0	0	0	0	0	0	0	0	0	0	0	0	0	0	0	0	0	0	0	0	0	0	0	0	0	0	0	0	0	0	0
SJBALL020941_D1	0	0	0	0	0	0	1	0	0	0	0	0	0	0	0	0	0	0	0	0	0	0	0	0	0	0	0	0	0	0	0	0	0	0	0	0	0	0	0	0	0	0	0	0	0	0	0	0	0
SJBALL020953_D1	0	0	0	0	0	0	1	0	0	0	0	0	0	0	0	0	0	0	0	0	0	0	0	0	0	0	0	0	0	0	0	0	0	0	0	0	0	0	0	0	0	0	0	0	0	0	0	0	0
SJBALL020980_D1	0	0	0	0	0	0	1	0	0	0	0	0	0	0	0	0	0	0	0	0	0	0	0	0	0	0	0	0	0	0	0	0	0	0	0	0	0	0	0	0	0	0	0	0	0	0	0	0	0
SJBALL020995_D1	0	0	0	0	0	0	1	0	0	0	0	0	0	0	0	0	0	0	0	0	0	0	0	0	0	0	0	0	0	0	0	0	0	0	0	0	0	0	0	0	0	0	0	0	0	0	0	0	0
SJBALL021012_D1	0	0	0	0	0	0	1	0	0	0	0	0	0	0	0	0	0	0	0	0	0	0	0	0	0	0	0	0	0	0	0	0	0	0	0	0	0	0	0	0	0	0	0	0	0	0	0	0	0
SJBALL021047_D1	0	0	0	0	0	0	1	0	0	0	0	0	0	0	0	0	0	0	0	0	0	0	0	0	0	0	0	0	0	0	0	0	0	0	0	0	0	0	0	0	0	0	0	0	0	0	0	0	0
SJBALL021083_D1	0	0	0	0	0	0	1	0	0	0	0	0	0	0	0	0	0	0	0	0	0	0	0	0	0	0	0	0	0	0	0	0	0	0	0	0	0	0	0	0	0	0	0	0	0	0	0	0	0
SJBALL021108_D1	0	0	0	0	0	0	1	0	0	0	0	0	0	0	0	0	0	0	0	0	0	0	0	0	0	0	0	0	0	0	0	0	0	0	0	0	0	0	0	0	0	0	0	0	0	0	0	0	0
SJBALL021124_D1	0	0	0	0	0	0	1	0	0	0	0	0	0	0	0	0	0	0	0	0	0	0	0	0	0	0	0	0	0	0	0	0	0	0	0	0	0	0	0	0	0	0	0	0	0	0	0	0	0
SJBALL021130_D1	0	0	0	0	0	0	1	0	0	0	0	0	0	0	0	0	0	0	0	0	0	0	0	0	0	0	0	0	0	0	0	0	0	0	0	0	0	0	0	0	0	0	0	0	0	0	0	0	0
SJBALL021145_D1	0	0	0	0	0	0	1	0	0	0	0	0	0	0	0	0	0	0	0	0	0	0	0	0	0	0	0	0	0	0	0	0	0	0	0	0	0	0	0	0	0	0	0	0	0	0	0	0	0
SJBALL021299_D1	0	0	0	0	0	0	1	0	0	0	0	0	0	0	0	0	0	0	0	0	0	0	0	0	0	0	0	0	0	0	0	0	0	0	0	0	0	0	0	0	0	0	0	0	0	0	0	0	0
SJBALL021305_D1	0	0	0	0	0	0	1	0	0	0	0	0	0	0	0	0	0	0	0	0	0	0	0	0	0	0	0	0	0	0	0	0	0	0	0	0	0	0	0	0	0	0	0	0	0	0	0	0	0
SJBALL021324_D1	0	0	0	0	0	0	1	0	0	0	0	0	0	0	0	0	0	0	0	0	0	0	0	0	0	0	0	0	0	0	0	0	0	0	0	0	0	0	0	0	0	0	0	0	0	0	0	0	0
SJBALL021333_D1	0	0	0	0	0	0	1	0	0	0	0	0	0	0	0	0	0	0	0	0	0	0	0	0	0	0	0	0	0	0	0	0	0	0	0	0	0	0	0	0	0	0	0	0	0	0	0	0	0
SJBALL021336_D1	0	0	0	0	0	0	1	0	0	0	0	0	0	0	0	0	0	0	0	0	0	0	0	0	0	0	0	0	0	0	0	0	0	0	0	0	0	0	0	0	0	0	0	0	0	0	0	0	0
SJBALL021358_D1	0	0	0	0	0	0	1	0	0	0	0	0	0	0	0	0	0	0	0	0	0	0	0	0	0	0	0	0	0	0	0	0	0	0	0	0	0	0	0	0	0	0	0	0	0	0	0	0	0
SJBALL021372_D1	0	0	0	0	0	0	1	0	0	0	0	0	0	0	0	0	0	0	0	0	0	0	0	0	0	0	0	0	0	0	0	0	0	0	0	0	0	0	0	0	0	0	0	0	0	0	0	0	0
SJBALL021405_D1	0	0	0	0	0	0	1	0	0	0	0	0	0	0	0	0	0	0	0	0	0	0	0	0	0	0	0	0	0	0	0	0	0	0	0	0	0	0	0	0	0	0	0	0	0	0	0	0	0
SJBALL021416_D1	0	0	0	0	0	0	1	0	0	0	0	0	0	0	0	0	0	0	0	0	0	0	0	0	0	0	0	0	0	0	0	0	0	0	0	0	0	0	0	0	0	0	0	0	0	0	0	0	0
SJBALL021427_D1	0	0	0	0	0	0	1	0	0	0	0	0	0	0	0	0	0	0	0	0	0	0	0	0	0	0	0	0	0	0	0	0	0	0	0	0	0	0	0	0	0	0	0	0	0	0	0	0	0
SJBALL021434_D1	0	0	0	0	0	0	1	0	0	0	0	0	0	0	0	0	0	0	0	0	0	0	0	0	0	0	0	0	0	0	0	0	0	0	0	0	0	0	0	0	0	0	0	0	0	0	0	0	0
SJBALL021489_D1	0	0	0	0	0	0	1	0	0	0	0	0	0	0	0	0	0	0	0	0	0	0	0	0	0	0	0	0	0	0	0	0	0	0	0	0	0	0	0	0	0	0	0	0	0	0	0	0	0
SJBALL021491_D1	0	0	0	0	0	0	1	0	0	0	0	0	0	0	0	0	0	0	0	0	0	0	0	0	0	0	0	0	0	0	0	0	0	0	0	0	0	0	0	0	0	0	0	0	0	0	0	0	0
SJBALL021492_D1	0	0	0	0	0	0	1	0	0	0	0	0	0	0	0	0	0	0	0	0	0	0	0	0	0	0	0	0	0	0	0	0	0	0	0	0	0	0	0	0	0	0	0	0	0	0	0	0	0
SJBALL021511_D1	0	0	0	0	0	0	1	0	0	0	0	0	0	0	0	0	0	0	0	0	0	0	0	0	0	0	0	0	0	0	0	0	0	0	0	0	0	0	0	0	0	0	0	0	0	0	0	0	0
SJBALL021512_D1	0	0	0	0	0	0	1	0	0	0	0	0	0	0	0	0	0	0	0	0	0	0	0	0	0	0	0	0	0	0	0	0	0	0	0	0	0	0	0	0	0	0	0	0	0	0	0	0	0
SJBALL021514_D1	0	0	0	0	0	0	1	0	0	0	0	0	0	0	0	0	0	0	0	0	0	0	0	0	0	0	0	0	0	0	0	0	0	0	0	0	0	0	0	0	0	0	0	0	0	0	0	0	0
SJBALL021516_D1	0	0	0	0	0	0	1	0	0	0	0	0	0	0	0	0	0	0	0	0	0	0	0	0	0	0	0	0	0	0	0	0	0	0	0	0	0	0	0	0	0	0	0	0	0	0	0	0	0
SJBALL021549_D1	0	0	0	0	0	0	1	0	0	0	0	0	0	0	0	0	0	0	0	0	0	0	0	0	0	0	0	0	0	0	0	0	0	0	0	0	0	0	0	0	0	0	0	0	0	0	0	0	0
SJBALL021720_D1	0	0	0	0	0	0	1	0	0	0	0	0	0	0	0	0	0	0	0	0	0	0	0	0	0	0	0	0	0	0	0	0	0	0	0	0	0	0	0	0	0	0	0	0	0	0	0	0	0
SJBALL021728_D1	0	0	0	0	0	0	1	0	0	0	0	0	0	0	0	0	0	0	0	0	0	0	0	0	0	0	0	0	0	0	0	0	0	0	0	0	0	0	0	0	0	0	0	0	0	0	0	0	0
SJBALL021737_D1	0	0	0	0	0	0	1	0	0	0	0	0	0	0	0	0	0	0	0	0	0	0	0	0	0	0	0	0	0	0	0	0	0	0	0	0	0	0	0	0	0	0	0	0	0	0	0	0	0
SJBALL021748_D1	0	0	0	0	0	0	1	0	0	0	0	0	0	0	0	0	0	0	0	0	0	0	0	0	0	0	0	0	0	0	0	0	0	0	0	0	0	0	0	0	0	0	0	0	0	0	0	0	0
SJBALL021769_D1	0	0	0	0	0	0	1	0	0	0	0	0	0	0	0	0	0	0	0	0	0	0	0	0	0	0	0	0	0	0	0	0	0	0	0	0	0	0	0	0	0	0	0	0	0	0	0	0	0
SJBALL021772_D1	0	0	0	0	0	0	1	0	0	0	0	0	0	0	0	0	0	0	0	0	0	0	0	0	0	0	0	0	0	0	0	0	0	0	0	0	0	0	0	0	0	0	0	0	0	0	0	0	0
SJBALL021780_D1	0	0	0	0	0	0	1	0	0	0	0	0	0	0	0	0	0	0	0	0	0	0	0	0	0	0	0	0	0	0	0	0	0	0	0	0	0	0	0	0	0	0	0	0	0	0	0	0	0
SJBALL021784_D1	0	0	0	0	0	0	1	0	0	0	0	0	0	0	0	0	0	0	0	0	0	0	0	0	0	0	0	0	0	0	0	0	0	0	0	0	0	0	0	0	0	0	0	0	0	0	0	0	0
SJBALL021786_D1	0	0	0	0	0	0	1	0	0	0	0	0	0	0	0	0	0	0	0	0	0	0	0	0	0	0	0	0	0	0	0	0	0	0	0	0	0	0	0	0	0	0	0	0	0	0	0	0	0
SJBALL021800_D1	0	0	0	0	0	0	1	0	0	0	0	0	0	0	0	0	0	0	0	0	0	0	0	0	0	0	0	0	0	0	0	0	0	0	0	0	0	0	0	0	0	0	0	0	0	0	0	0	0
SJBALL021803_D1	0	0	0	0	0	0	1	0	0	0	0	0	0	0	0	0	0	0	0	0	0	0	0	0	0	0	0	0	0	0	0	0	0	0	0	0	0	0	0	0	0	0	0	0	0	0	0	0	0
SJBALL021807_D1	0	0	0	0	0	0	1	0	0	0	0	0	0	0	0	0	0	0	0	0	0	0	0	0	0	0	0	0	0	0	0	0	0	0	0	0	0	0	0	0	0	0	0	0	0	0	0	0	0
SJBALL021814_D1	0	0	0	0	0	0	1	0	0	0	0	0	0	0	0	0	0	0	0	0	0	0	0	0	0	0	0	0	0	0	0	0	0	0	0	0	0	0	0	0	0	0	0	0	0	0	0	0	0
SJBALL021856_D1	0	0	0	0	0	0	1	0	0	0	0	0	0	0	0	0	0	0	0	0	0	0	0	0	0	0	0	0	0	0	0	0	0	0	0	0	0	0	0	0	0	0	0	0	0	0	0	0	0
SJBALL021866_D1	0	0	0	0	0	0	1	0	0	0	0	0	0	0	0	0	0	0	0	0	0	0	0	0	0	0	0	0	0	0	0	0	0	0	0	0	0	0	0	0	0	0	0	0	0	0	0	0	0
SJBALL021900_D1	0	0	0	0	0	0	1	0	0	0	0	0	0	0	0	0	0	0	0	0	0	0	0	0	0	0	0	0	0	0	0	0	0	0	0	0	0	0	0	0	0	0	0	0	0	0	0	0	0
SJBALL022244_D1	0	0	0	0	0	0	1	0	0	0	0	0	0	0	0	0	0	0	0	0	0	0	0	0	0	0	0	0	0	0	0	0	0	0	0	0	0	0	0	0	0	0	0	0	0	0	0	0	0
SJBALL022245_D1	0	0	0	0	0	0	1	0	0	0	0	0	0	0	0	0	0	0	0	0	0	0	0	0	0	0	0	0	0	0	0	0	0	0	0	0	0	0	0	0	0	0	0	0	0	0	0	0	0
SJBALL022246_D1	0	0	0	0	0	0	1	0	0	0	0	0	0	0	0	0	0	0	0	0	0	0	0	0	0	0	0	0	0	0	0	0	0	0	0	0	0	0	0	0	0	0	0	0	0	0	0	0	0
SJBALL102_D	0	0	0	0	0	0	1	0	0	0	0	0	0	0	0	0	0	0	0	0	0	0	0	0	0	0	0	0	0	0	0	0	0	0	0	0	0	0	0	0	0	0	0	0	0	0	0	0	0
SJBALL230_D	0	0	0	0	0	0	1	0	0	0	0	0	0	0	0	0	0	0	0	0	0	0	0	0	0	0	0	0	0	0	0	0	0	0	0	0	0	0	0	0	0	0	0	0	0	0	0	0	0
SJBALL231_D	0	0	0	0	0	0	1	0	0	0	0	0	0	0	0	0	0	0	0	0	0	0	0	0	0	0	0	0	0	0	0	0	0	0	0	0	0	0	0	0	0	0	0	0	0	0	0	0	0
SJBALL237_D	0	0	0	0	0	0	1	0	0	0	0	0	0	0	0	0	0	0	0	0	0	0	0	0	0	0	0	0	0	0	0	0	0	0	0	0	0	0	0	0	0	0	0	0	0	0	0	0	0
SJBALL247_D	0	0	0	0	0	0	1	0	0	0	0	0	0	0	0	0	0	0	0	0	0	0	0	0	0	0	0	0	0	0	0	0	0	0	0	0	0	0	0	0	0	0	0	0	0	0	0	0	0
SJCBF001018_D4	0	0	0	0	0	0	1	0	0	0	0	0	0	0	0	0	0	0	0	0	0	0	0	0	0	0	0	0	0	0	0	0	0	0	0	0	0	0	0	0	0	0	0	0	0	0	0	0	0
SJCBF001018_D8	0	0	0	0	0	0	1	0	0	0	0	0	0	0	0	0	0	0	0	0	0	0	0	0	0	0	0	0	0	0	0	0	0	0	0	0	0	0	0	0	0	0	0	0	0	0	0	0	0
SJCBF004_D	0	0	0	0	0	0	1	0	0	0	0	0	0	0	0	0	0	0	0	0	0	0	0	0	0	0	0	0	0	0	0	0	0	0	0	0	0	0	0	0	0	0	0	0	0	0	0	0	0
SJCBF042_D	0	0	0	0	0	0	1	0	0	0	0	0	0	0	0	0	0	0	0	0	0	0	0	0	0	0	0	0	0	0	0	0	0	0	0	0	0	0	0	0	0	0	0	0	0	0	0	0	0
SJCBF044_D	0	0	0	0	0	0	1	0	0	0	0	0	0	0	0	0	0	0	0	0	0	0	0	0	0	0	0	0	0	0	0	0	0	0	0	0	0	0	0	0	0	0	0	0	0	0	0	0	0
SJCBF091_D	0	0	0	0	0	0	1	0	0	0	0	0	0	0	0	0	0	0	0	0	0	0	0	0	0	0	0	0	0	0	0	0	0	0	0	0	0	0	0	0	0	0	0	0	0	0	0	0	0
SJCBF108_D	0	0	0	0	0	0	1	0	0	0	0	0	0	0	0	0	0	0	0	0	0	0	0	0	0	0	0	0	0	0	0	0	0	0	0	0	0	0	0	0	0	0	0	0	0	0	0	0	0
SJCBF112_D	0	0	0	0	0	0	1	0	0	0	0	0	0	0	0	0	0	0	0	0	0	0	0	0	0	0	0	0	0	0	0	0	0	0	0	0	0	0	0	0	0	0	0	0	0	0	0	0	0
SJCBF125_D	0	0	0	0	0	0	1	0	0	0	0	0	0	0	0	0	0	0	0	0	0	0	0	0	0	0	0	0	0	0	0	0	0	0	0	0	0	0	0	0	0	0	0	0	0	0	0	0	0
SJCBF145_D	0	0	0	0	0	0	1	0	0	0	0	0	0	0	0	0	0	0	0	0	0	0	0	0	0	0	0	0	0	0	0	0	0	0	0	0	0	0	0	0	0	0	0	0	0	0	0	0	0
SJCPC011756_D1	0	0	0	0	1	0	0	0	0	0	0	0	0	0	0	0	0	0	0	0	0	0	0	0	0	0	0	0	0	0	0	0	0	0	0	0	0	0	0	0	0	0	0	0	0	0	0	0	0
SJCPC011762_D1	0	0	0	0	1	0	0	0	0	0	0	0	0	0	0	0	0	0	0	0	0	0	0	0	0	0	0	0	0	0	0	0	0	0	0	0	0	0	0	0	0	0	0	0	0	0	0	0	0
SJCPC011768_D1	0	0	0	0	1	0	0	0	0	0	0	0	0	0	0	0	0	0	0	0	0	0	0	0	0	0	0	0	0	0	0	0	0	0	0	0	0	0	0	0	0	0	0	0	0	0	0	0	0
SJCPC011770_D1	0	0	0	0	1	0	0	0	0	0	0	0	0	0	0	0	0	0	0	0	0	0	0	0	0	0	0	0	0	0	0	0	0	0	0	0	0	0	0	0	0	0	0	0	0	0	0	0	0
SJCPC011777_D1	0	1	0	0	0	0	0	0	0	0	0	0	0	0	0	0	0	0	0	0	0	0	0	0	0	0	0	0	0	0	0	0	0	0	0	0	0	0	0	0	0	0	0	0	0	0	0	0	0
SJCPC011777_R1	0	0	0	0	1	0	0	0	0	0	0	0	0	0	0	0	0	0	0	0	0	0	0	0	0	0	0	0	0	0	0	0	0	0	0	0	0	0	0	0	0	0	0	0	0	0	0	0	0
SJEPD001517_D1	0	1	0	0	0	0	0	0	0	0	0	0	0	0	0	0	0	0	0	0	0	0	0	0	0	0	0	0	0	0	0	0	0	0	0	0	0	0	0	0	0	0	0	0	0	0	0	0	0
SJEPD001528_D1	0	1	0	0	0	0	0	0	0	0	0	0	0	0	0	0	0	0	0	0	0	0	0	0	0	0	0	0	0	0	0	0	0	0	0	0	0	0	0	0	0	0	0	0	0	0	0	0	0
SJEPD001530_D1	0	1	0	0	0	0	0	0	0	0	0	0	0	0	0	0	0	0	0	0	0	0	0	0	0	0	0	0	0	0	0	0	0	0	0	0	0	0	0	0	0	0	0	0	0	0	0	0	0
SJEPD001535_R1	0	1	0	0	0	0	0	0	0	0	0	0	0	0	0	0	0	0	0	0	0	0	0	0	0	0	0	0	0	0	0	0	0	0	0	0	0	0	0	0	0	0	0	0	0	0	0	0	0
SJEPD001538_R1	0	1	0	0	0	0	0	0	0	0	0	0	0	0	0	0	0	0	0	0	0	0	0	0	0	0	0	0	0	0	0	0	0	0	0	0	0	0	0	0	0	0	0	0	0	0	0	0	0
SJEPD005_D	0	1	0	0	0	0	0	0	0	0	0	0	0	0	0	0	0	0	0	0	0	0	0	0	0	0	0	0	0	0	0	0	0	0	0	0	0	0	0	0	0	0	0	0	0	0	0	0	0
SJEPD006_D	0	1	0	0	0	0	0	0	0	0	0	0	0	0	0	0	0	0	0	0	0	0	0	0	0	0	0	0	0	0	0	0	0	0	0	0	0	0	0	0	0	0	0	0	0	0	0	0	0
SJEPD009108_D1	0	1	0	0	0	0	0	0	0	0	0	0	0	0	0	0	0	0	0	0	0	0	0	0	0	0	0	0	0	0	0	0	0	0	0	0	0	0	0	0	0	0	0	0	0	0	0	0	0
SJEPD017_D	0	1	0	0	0	0	0	0	0	0	0	0	0	0	0	0	0	0	0	0	0	0	0	0	0	0	0	0	0	0	0	0	0	0	0	0	0	0	0	0	0	0	0	0	0	0	0	0	0
SJEPD019_D	0	1	0	0	0	0	0	0	0	0	0	0	0	0	0	0	0	0	0	0	0	0	0	0	0	0	0	0	0	0	0	0	0	0	0	0	0	0	0	0	0	0	0	0	0	0	0	0	0
SJEPD022_D	0	1	0	0	0	0	0	0	0	0	0	0	0	0	0	0	0	0	0	0	0	0	0	0	0	0	0	0	0	0	0	0	0	0	0	0	0	0	0	0	0	0	0	0	0	0	0	0	0
SJEPD025_D	0	1	0	0	0	0	0	0	0	0	0	0	0	0	0	0	0	0	0	0	0	0	0	0	0	0	0	0	0	0	0	0	0	0	0	0	0	0	0	0	0	0	0	0	0	0	0	0	0
SJEPD029_D	0	1	0	0	0	0	0	0	0	0	0	0	0	0	0	0	0	0	0	0	0	0	0	0	0	0	0	0	0	0	0	0	0	0	0	0	0	0	0	0	0	0	0	0	0	0	0	0	0
SJEPD031_R	0	1	0	0	0	0	0	0	0	0	0	0	0	0	0	0	0	0	0	0	0	0	0	0	0	0	0	0	0	0	0	0	0	0	0	0	0	0	0	0	0	0	0	0	0	0	0	0	0
SJEPD036_D	0	1	0	0	0	0	0	0	0	0	0	0	0	0	0	0	0	0	0	0	0	0	0	0	0	0	0	0	0	0	0	0	0	0	0	0	0	0	0	0	0	0	0	0	0	0	0	0	0
SJEPD037_R	0	1	0	0	0	0	0	0	0	0	0	0	0	0	0	0	0	0	0	0	0	0	0	0	0	0	0	0	0	0	0	0	0	0	0	0	0	0	0	0	0	0	0	0	0	0	0	0	0
SJERG005_D	0	0	0	0	0	0	1	0	0	0	0	0	0	0	0	0	0	0	0	0	0	0	0	0	0	0	0	0	0	0	0	0	0	0	0	0	0	0	0	0	0	0	0	0	0	0	0	0	0
SJERG011_D	0	0	0	0	0	0	1	0	0	0	0	0	0	0	0	0	0	0	0	0	0	0	0	0	0	0	0	0	0	0	0	0	0	0	0	0	0	0	0	0	0	0	0	0	0	0	0	0	0
SJERG020051_D1	0	0	0	0	0	0	1	0	0	0	0	0	0	0	0	0	0	0	0	0	0	0	0	0	0	0	0	0	0	0	0	0	0	0	0	0	0	0	0	0	0	0	0	0	0	0	0	0	0
SJERG020052_D1	0	0	0	0	0	0	1	0	0	0	0	0	0	0	0	0	0	0	0	0	0	0	0	0	0	0	0	0	0	0	0	0	0	0	0	0	0	0	0	0	0	0	0	0	0	0	0	0	0
SJERG020299_D1	0	0	0	0	0	0	1	0	0	0	0	0	0	0	0	0	0	0	0	0	0	0	0	0	0	0	0	0	0	0	0	0	0	0	0	0	0	0	0	0	0	0	0	0	0	0	0	0	0
SJERG020300_D1	0	0	0	0	0	0	1	0	0	0	0	0	0	0	0	0	0	0	0	0	0	0	0	0	0	0	0	0	0	0	0	0	0	0	0	0	0	0	0	0	0	0	0	0	0	0	0	0	0
SJERG020302_D1	0	0	0	0	0	0	1	0	0	0	0	0	0	0	0	0	0	0	0	0	0	0	0	0	0	0	0	0	0	0	0	0	0	0	0	0	0	0	0	0	0	0	0	0	0	0	0	0	0
SJERG020303_D1	0	0	0	0	0	0	1	0	0	0	0	0	0	0	0	0	0	0	0	0	0	0	0	0	0	0	0	0	0	0	0	0	0	0	0	0	0	0	0	0	0	0	0	0	0	0	0	0	0
SJERG020304_D1	0	0	0	0	0	0	1	0	0	0	0	0	0	0	0	0	0	0	0	0	0	0	0	0	0	0	0	0	0	0	0	0	0	0	0	0	0	0	0	0	0	0	0	0	0	0	0	0	0
SJERG020305_D1	0	0	0	0	0	0	1	0	0	0	0	0	0	0	0	0	0	0	0	0	0	0	0	0	0	0	0	0	0	0	0	0	0	0	0	0	0	0	0	0	0	0	0	0	0	0	0	0	0
SJERG020306_D1	0	0	0	0	0	0	1	0	0	0	0	0	0	0	0	0	0	0	0	0	0	0	0	0	0	0	0	0	0	0	0	0	0	0	0	0	0	0	0	0	0	0	0	0	0	0	0	0	0
SJERG020307_D1	0	0	0	0	0	0	1	0	0	0	0	0	0	0	0	0	0	0	0	0	0	0	0	0	0	0	0	0	0	0	0	0	0	0	0	0	0	0	0	0	0	0	0	0	0	0	0	0	0
SJERG020308_D1	0	0	0	0	0	0	1	0	0	0	0	0	0	0	0	0	0	0	0	0	0	0	0	0	0	0	0	0	0	0	0	0	0	0	0	0	0	0	0	0	0	0	0	0	0	0	0	0	0
SJERG020309_D1	0	0	0	0	0	0	1	0	0	0	0	0	0	0	0	0	0	0	0	0	0	0	0	0	0	0	0	0	0	0	0	0	0	0	0	0	0	0	0	0	0	0	0	0	0	0	0	0	0
SJERG030_D	0	0	0	0	0	0	1	0	0	0	0	0	0	0	0	0	0	0	0	0	0	0	0	0	0	0	0	0	0	0	0	0	0	0	0	0	0	0	0	0	0	0	0	0	0	0	0	0	0
SJETV002_D	0	0	0	0	0	0	1	0	0	0	0	0	0	0	0	0	0	0	0	0	0	0	0	0	0	0	0	0	0	0	0	0	0	0	0	0	0	0	0	0	0	0	0	0	0	0	0	0	0
SJETV010_D	0	0	0	0	0	0	1	0	0	0	0	0	0	0	0	0	0	0	0	0	0	0	0	0	0	0	0	0	0	0	0	0	0	0	0	0	0	0	0	0	0	0	0	0	0	0	0	0	0
SJETV026_D	0	0	0	0	0	0	1	0	0	0	0	0	0	0	0	0	0	0	0	0	0	0	0	0	0	0	0	0	0	0	0	0	0	0	0	0	0	0	0	0	0	0	0	0	0	0	0	0	0
SJETV027_D	0	0	0	0	0	0	1	0	0	0	0	0	0	0	0	0	0	0	0	0	0	0	0	0	0	0	0	0	0	0	0	0	0	0	0	0	0	0	0	0	0	0	0	0	0	0	0	0	0
SJETV032_D	0	0	0	0	0	0	1	0	0	0	0	0	0	0	0	0	0	0	0	0	0	0	0	0	0	0	0	0	0	0	0	0	0	0	0	0	0	0	0	0	0	0	0	0	0	0	0	0	0
SJETV041_D	0	0	0	0	0	0	1	0	0	0	0	0	0	0	0	0	0	0	0	0	0	0	0	0	0	0	0	0	0	0	0	0	0	0	0	0	0	0	0	0	0	0	0	0	0	0	0	0	0
SJETV043_R	0	0	0	0	0	0	1	0	0	0	0	0	0	0	0	0	0	0	0	0	0	0	0	0	0	0	0	0	0	0	0	0	0	0	0	0	0	0	0	0	0	0	0	0	0	0	0	0	0
SJETV047_R	0	0	0	0	0	0	1	0	0	0	0	0	0	0	0	0	0	0	0	0	0	0	0	0	0	0	0	0	0	0	0	0	0	0	0	0	0	0	0	0	0	0	0	0	0	0	0	0	0
SJETV070_D	0	0	0	0	0	0	1	0	0	0	0	0	0	0	0	0	0	0	0	0	0	0	0	0	0	0	0	0	0	0	0	0	0	0	0	0	0	0	0	0	0	0	0	0	0	0	0	0	0
SJETV077_D	0	0	0	0	0	0	1	0	0	0	0	0	0	0	0	0	0	0	0	0	0	0	0	0	0	0	0	0	0	0	0	0	0	0	0	0	0	0	0	0	0	0	0	0	0	0	0	0	0
SJETV078_D	0	0	0	0	0	0	1	0	0	0	0	0	0	0	0	0	0	0	0	0	0	0	0	0	0	0	0	0	0	0	0	0	0	0	0	0	0	0	0	0	0	0	0	0	0	0	0	0	0
SJETV088_D	0	0	0	0	0	0	1	0	0	0	0	0	0	0	0	0	0	0	0	0	0	0	0	0	0	0	0	0	0	0	0	0	0	0	0	0	0	0	0	0	0	0	0	0	0	0	0	0	0
SJETV092_D	0	0	0	0	0	0	1	0	0	0	0	0	0	0	0	0	0	0	0	0	0	0	0	0	0	0	0	0	0	0	0	0	0	0	0	0	0	0	0	0	0	0	0	0	0	0	0	0	0
SJETV093_D	0	0	0	0	0	0	1	0	0	0	0	0	0	0	0	0	0	0	0	0	0	0	0	0	0	0	0	0	0	0	0	0	0	0	0	0	0	0	0	0	0	0	0	0	0	0	0	0	0
SJETV096_D	0	0	0	0	0	0	1	0	0	0	0	0	0	0	0	0	0	0	0	0	0	0	0	0	0	0	0	0	0	0	0	0	0	0	0	0	0	0	0	0	0	0	0	0	0	0	0	0	0
SJETV098_D	0	0	0	0	0	0	1	0	0	0	0	0	0	0	0	0	0	0	0	0	0	0	0	0	0	0	0	0	0	0	0	0	0	0	0	0	0	0	0	0	0	0	0	0	0	0	0	0	0
SJETV136_R	0	0	0	0	0	0	1	0	0	0	0	0	0	0	0	0	0	0	0	0	0	0	0	0	0	0	0	0	0	0	0	0	0	0	0	0	0	0	0	0	0	0	0	0	0	0	0	0	0
SJHGG002_D	0	1	0	0	0	0	0	0	0	0	0	0	0	0	0	0	0	0	0	0	0	0	0	0	0	0	0	0	0	0	0	0	0	0	0	0	0	0	0	0	0	0	0	0	0	0	0	0	0
SJHGG003_D	0	1	0	0	0	0	0	0	0	0	0	0	0	0	0	0	0	0	0	0	0	0	0	0	0	0	0	0	0	0	0	0	0	0	0	0	0	0	0	0	0	0	0	0	0	0	0	0	0
SJHGG010_D	0	1	0	0	0	0	0	0	0	0	0	0	0	0	0	0	0	0	0	0	0	0	0	0	0	0	0	0	0	0	0	0	0	0	0	0	0	0	0	0	0	0	0	0	0	0	0	0	0
SJHGG012_D	0	1	0	0	0	0	0	0	0	0	0	0	0	0	0	0	0	0	0	0	0	0	0	0	0	0	0	0	0	0	0	0	0	0	0	0	0	0	0	0	0	0	0	0	0	0	0	0	0
SJHGG013_D	0	1	0	0	0	0	0	0	0	0	0	0	0	0	0	0	0	0	0	0	0	0	0	0	0	0	0	0	0	0	0	0	0	0	0	0	0	0	0	0	0	0	0	0	0	0	0	0	0
SJHGG014_D	0	0	0	1	0	0	0	0	0	0	0	0	0	0	0	0	0	0	0	0	0	0	0	0	0	0	0	0	0	0	0	0	0	0	0	0	0	0	0	0	0	0	0	0	0	0	0	0	0
SJHGG016_D	0	1	0	0	0	0	0	0	0	0	0	0	0	0	0	0	0	0	0	0	0	0	0	0	0	0	0	0	0	0	0	0	0	0	0	0	0	0	0	0	0	0	0	0	0	0	0	0	0
SJHGG017_D	0	1	0	0	0	0	0	0	0	0	0	0	0	0	0	0	0	0	0	0	0	0	0	0	0	0	0	0	0	0	0	0	0	0	0	0	0	0	0	0	0	0	0	0	0	0	0	0	0
SJHGG019_S	0	1	0	0	0	0	0	0	0	0	0	0	0	0	0	0	0	0	0	0	0	0	0	0	0	0	0	0	0	0	0	0	0	0	0	0	0	0	0	0	0	0	0	0	0	0	0	0	0
SJHGG024_R	0	1	0	0	0	0	0	0	0	0	0	0	0	0	0	0	0	0	0	0	0	0	0	0	0	0	0	0	0	0	0	0	0	0	0	0	0	0	0	0	0	0	0	0	0	0	0	0	0
SJHGG026_D	0	1	0	0	0	0	0	0	0	0	0	0	0	0	0	0	0	0	0	0	0	0	0	0	0	0	0	0	0	0	0	0	0	0	0	0	0	0	0	0	0	0	0	0	0	0	0	0	0
SJHGG027_D	0	1	0	0	0	0	0	0	0	0	0	0	0	0	0	0	0	0	0	0	0	0	0	0	0	0	0	0	0	0	0	0	0	0	0	0	0	0	0	0	0	0	0	0	0	0	0	0	0
SJHGG031_D	0	1	0	0	0	0	0	0	0	0	0	0	0	0	0	0	0	0	0	0	0	0	0	0	0	0	0	0	0	0	0	0	0	0	0	0	0	0	0	0	0	0	0	0	0	0	0	0	0
SJHGG033_D	0	1	0	0	0	0	0	0	0	0	0	0	0	0	0	0	0	0	0	0	0	0	0	0	0	0	0	0	0	0	0	0	0	0	0	0	0	0	0	0	0	0	0	0	0	0	0	0	0
SJHGG035_D	0	1	0	0	0	0	0	0	0	0	0	0	0	0	0	0	0	0	0	0	0	0	0	0	0	0	0	0	0	0	0	0	0	0	0	0	0	0	0	0	0	0	0	0	0	0	0	0	0
SJHGG039_D	0	1	0	0	0	0	0	0	0	0	0	0	0	0	0	0	0	0	0	0	0	0	0	0	0	0	0	0	0	0	0	0	0	0	0	0	0	0	0	0	0	0	0	0	0	0	0	0	0
SJHGG041_D	0	1	0	0	0	0	0	0	0	0	0	0	0	0	0	0	0	0	0	0	0	0	0	0	0	0	0	0	0	0	0	0	0	0	0	0	0	0	0	0	0	0	0	0	0	0	0	0	0
SJHGG042_D	0	1	0	0	0	0	0	0	0	0	0	0	0	0	0	0	0	0	0	0	0	0	0	0	0	0	0	0	0	0	0	0	0	0	0	0	0	0	0	0	0	0	0	0	0	0	0	0	0
SJHGG043_D	0	1	0	0	0	0	0	0	0	0	0	0	0	0	0	0	0	0	0	0	0	0	0	0	0	0	0	0	0	0	0	0	0	0	0	0	0	0	0	0	0	0	0	0	0	0	0	0	0
SJHGG081_D	0	1	0	0	0	0	0	0	0	0	0	0	0	0	0	0	0	0	0	0	0	0	0	0	0	0	0	0	0	0	0	0	0	0	0	0	0	0	0	0	0	0	0	0	0	0	0	0	0
SJHGG082_D	0	1	0	0	0	0	0	0	0	0	0	0	0	0	0	0	0	0	0	0	0	0	0	0	0	0	0	0	0	0	0	0	0	0	0	0	0	0	0	0	0	0	0	0	0	0	0	0	0
SJHGG087_D	0	1	0	0	0	0	0	0	0	0	0	0	0	0	0	0	0	0	0	0	0	0	0	0	0	0	0	0	0	0	0	0	0	0	0	0	0	0	0	0	0	0	0	0	0	0	0	0	0
SJHGG091_D	0	1	0	0	0	0	0	0	0	0	0	0	0	0	0	0	0	0	0	0	0	0	0	0	0	0	0	0	0	0	0	0	0	0	0	0	0	0	0	0	0	0	0	0	0	0	0	0	0
SJHGG094_D	0	1	0	0	0	0	0	0	0	0	0	0	0	0	0	0	0	0	0	0	0	0	0	0	0	0	0	0	0	0	0	0	0	0	0	0	0	0	0	0	0	0	0	0	0	0	0	0	0
SJHGG099_D	0	1	0	0	0	0	0	0	0	0	0	0	0	0	0	0	0	0	0	0	0	0	0	0	0	0	0	0	0	0	0	0	0	0	0	0	0	0	0	0	0	0	0	0	0	0	0	0	0
SJHGG102_D	0	1	0	0	0	0	0	0	0	0	0	0	0	0	0	0	0	0	0	0	0	0	0	0	0	0	0	0	0	0	0	0	0	0	0	0	0	0	0	0	0	0	0	0	0	0	0	0	0
SJHGG103_D	0	1	0	0	0	0	0	0	0	0	0	0	0	0	0	0	0	0	0	0	0	0	0	0	0	0	0	0	0	0	0	0	0	0	0	0	0	0	0	0	0	0	0	0	0	0	0	0	0
SJHGG107_D	0	1	0	0	0	0	0	0	0	0	0	0	0	0	0	0	0	0	0	0	0	0	0	0	0	0	0	0	0	0	0	0	0	0	0	0	0	0	0	0	0	0	0	0	0	0	0	0	0
SJHGG112_R	0	1	0	0	0	0	0	0	0	0	0	0	0	0	0	0	0	0	0	0	0	0	0	0	0	0	0	0	0	0	0	0	0	0	0	0	0	0	0	0	0	0	0	0	0	0	0	0	0
SJHGG127_D	0	1	0	0	0	0	0	0	0	0	0	0	0	0	0	0	0	0	0	0	0	0	0	0	0	0	0	0	0	0	0	0	0	0	0	0	0	0	0	0	0	0	0	0	0	0	0	0	0
SJHGG137_D	0	1	0	0	0	0	0	0	0	0	0	0	0	0	0	0	0	0	0	0	0	0	0	0	0	0	0	0	0	0	0	0	0	0	0	0	0	0	0	0	0	0	0	0	0	0	0	0	0
SJHGG139_D	0	1	0	0	0	0	0	0	0	0	0	0	0	0	0	0	0	0	0	0	0	0	0	0	0	0	0	0	0	0	0	0	0	0	0	0	0	0	0	0	0	0	0	0	0	0	0	0	0
SJHGG140_D	0	1	0	0	0	0	0	0	0	0	0	0	0	0	0	0	0	0	0	0	0	0	0	0	0	0	0	0	0	0	0	0	0	0	0	0	0	0	0	0	0	0	0	0	0	0	0	0	0
SJHGG141_D	0	1	0	0	0	0	0	0	0	0	0	0	0	0	0	0	0	0	0	0	0	0	0	0	0	0	0	0	0	0	0	0	0	0	0	0	0	0	0	0	0	0	0	0	0	0	0	0	0
SJHGG142_D	0	1	0	0	0	0	0	0	0	0	0	0	0	0	0	0	0	0	0	0	0	0	0	0	0	0	0	0	0	0	0	0	0	0	0	0	0	0	0	0	0	0	0	0	0	0	0	0	0
SJHGG145_D	0	1	0	0	0	0	0	0	0	0	0	0	0	0	0	0	0	0	0	0	0	0	0	0	0	0	0	0	0	0	0	0	0	0	0	0	0	0	0	0	0	0	0	0	0	0	0	0	0
SJHGG146_D	0	1	0	0	0	0	0	0	0	0	0	0	0	0	0	0	0	0	0	0	0	0	0	0	0	0	0	0	0	0	0	0	0	0	0	0	0	0	0	0	0	0	0	0	0	0	0	0	0
SJHYPER025_D	0	0	0	0	0	0	1	0	0	0	0	0	0	0	0	0	0	0	0	0	0	0	0	0	0	0	0	0	0	0	0	0	0	0	0	0	0	0	0	0	0	0	0	0	0	0	0	0	0
SJHYPO020_D	0	0	0	0	0	0	1	0	0	0	0	0	0	0	0	0	0	0	0	0	0	0	0	0	0	0	0	0	0	0	0	0	0	0	0	0	0	0	0	0	0	0	0	0	0	0	0	0	0
SJHYPO121_D	0	0	0	0	0	0	1	0	0	0	0	0	0	0	0	0	0	0	0	0	0	0	0	0	0	0	0	0	0	0	0	0	0	0	0	0	0	0	0	0	0	0	0	0	0	0	0	0	0
SJINF013_D	0	0	0	0	0	0	1	0	0	0	0	0	0	0	0	0	0	0	0	0	0	0	0	0	0	0	0	0	0	0	0	0	0	0	0	0	0	0	0	0	0	0	0	0	0	0	0	0	0
SJINF015_D	0	0	0	0	0	0	1	0	0	0	0	0	0	0	0	0	0	0	0	0	0	0	0	0	0	0	0	0	0	0	0	0	0	0	0	0	0	0	0	0	0	0	0	0	0	0	0	0	0
SJINF022_D	0	0	0	0	0	0	1	0	0	0	0	0	0	0	0	0	0	0	0	0	0	0	0	0	0	0	0	0	0	0	0	0	0	0	0	0	0	0	0	0	0	0	0	0	0	0	0	0	0
SJINF049_D	0	0	0	0	0	0	1	0	0	0	0	0	0	0	0	0	0	0	0	0	0	0	0	0	0	0	0	0	0	0	0	0	0	0	0	0	0	0	0	0	0	0	0	0	0	0	0	0	0
SJINF053_D	0	0	0	0	0	0	1	0	0	0	0	0	0	0	0	0	0	0	0	0	0	0	0	0	0	0	0	0	0	0	0	0	0	0	0	0	0	0	0	0	0	0	0	0	0	0	0	0	0
SJINF060_R	0	0	0	0	0	0	1	0	0	0	0	0	0	0	0	0	0	0	0	0	0	0	0	0	0	0	0	0	0	0	0	0	0	0	0	0	0	0	0	0	0	0	0	0	0	0	0	0	0
SJINF067_D	0	0	0	0	0	0	1	0	0	0	0	0	0	0	0	0	0	0	0	0	0	0	0	0	0	0	0	0	0	0	0	0	0	0	0	0	0	0	0	0	0	0	0	0	0	0	0	0	0
SJLGG001262_D1	0	1	0	0	0	0	0	0	0	0	0	0	0	0	0	0	0	0	0	0	0	0	0	0	0	0	0	0	0	0	0	0	0	0	0	0	0	0	0	0	0	0	0	0	0	0	0	0	0
SJLGG001264_D1	0	1	0	0	0	0	0	0	0	0	0	0	0	0	0	0	0	0	0	0	0	0	0	0	0	0	0	0	0	0	0	0	0	0	0	0	0	0	0	0	0	0	0	0	0	0	0	0	0
SJLGG001278_D1	0	1	0	0	0	0	0	0	0	0	0	0	0	0	0	0	0	0	0	0	0	0	0	0	0	0	0	0	0	0	0	0	0	0	0	0	0	0	0	0	0	0	0	0	0	0	0	0	0
SJLGG004_D	0	1	0	0	0	0	0	0	0	0	0	0	0	0	0	0	0	0	0	0	0	0	0	0	0	0	0	0	0	0	0	0	0	0	0	0	0	0	0	0	0	0	0	0	0	0	0	0	0
SJLGG005_D	0	1	0	0	0	0	0	0	0	0	0	0	0	0	0	0	0	0	0	0	0	0	0	0	0	0	0	0	0	0	0	0	0	0	0	0	0	0	0	0	0	0	0	0	0	0	0	0	0
SJLGG006_D	0	1	0	0	0	0	0	0	0	0	0	0	0	0	0	0	0	0	0	0	0	0	0	0	0	0	0	0	0	0	0	0	0	0	0	0	0	0	0	0	0	0	0	0	0	0	0	0	0
SJLGG010669_D1	0	1	0	0	0	0	0	0	0	0	0	0	0	0	0	0	0	0	0	0	0	0	0	0	0	0	0	0	0	0	0	0	0	0	0	0	0	0	0	0	0	0	0	0	0	0	0	0	0
SJLGG010670_D1	0	1	0	0	0	0	0	0	0	0	0	0	0	0	0	0	0	0	0	0	0	0	0	0	0	0	0	0	0	0	0	0	0	0	0	0	0	0	0	0	0	0	0	0	0	0	0	0	0
SJLGG010671_D1	0	1	0	0	0	0	0	0	0	0	0	0	0	0	0	0	0	0	0	0	0	0	0	0	0	0	0	0	0	0	0	0	0	0	0	0	0	0	0	0	0	0	0	0	0	0	0	0	0
SJLGG010672_D1	0	1	0	0	0	0	0	0	0	0	0	0	0	0	0	0	0	0	0	0	0	0	0	0	0	0	0	0	0	0	0	0	0	0	0	0	0	0	0	0	0	0	0	0	0	0	0	0	0
SJLGG010673_D1	0	1	0	0	0	0	0	0	0	0	0	0	0	0	0	0	0	0	0	0	0	0	0	0	0	0	0	0	0	0	0	0	0	0	0	0	0	0	0	0	0	0	0	0	0	0	0	0	0
SJLGG010674_D1	0	1	0	0	0	0	0	0	0	0	0	0	0	0	0	0	0	0	0	0	0	0	0	0	0	0	0	0	0	0	0	0	0	0	0	0	0	0	0	0	0	0	0	0	0	0	0	0	0
SJLGG010675_D1	0	1	0	0	0	0	0	0	0	0	0	0	0	0	0	0	0	0	0	0	0	0	0	0	0	0	0	0	0	0	0	0	0	0	0	0	0	0	0	0	0	0	0	0	0	0	0	0	0
SJLGG010676_D1	0	1	0	0	0	0	0	0	0	0	0	0	0	0	0	0	0	0	0	0	0	0	0	0	0	0	0	0	0	0	0	0	0	0	0	0	0	0	0	0	0	0	0	0	0	0	0	0	0
SJLGG010677_D1	0	1	0	0	0	0	0	0	0	0	0	0	0	0	0	0	0	0	0	0	0	0	0	0	0	0	0	0	0	0	0	0	0	0	0	0	0	0	0	0	0	0	0	0	0	0	0	0	0
SJLGG010678_D1	0	1	0	0	0	0	0	0	0	0	0	0	0	0	0	0	0	0	0	0	0	0	0	0	0	0	0	0	0	0	0	0	0	0	0	0	0	0	0	0	0	0	0	0	0	0	0	0	0
SJLGG010679_D1	0	1	0	0	0	0	0	0	0	0	0	0	0	0	0	0	0	0	0	0	0	0	0	0	0	0	0	0	0	0	0	0	0	0	0	0	0	0	0	0	0	0	0	0	0	0	0	0	0
SJLGG010680_D1	0	1	0	0	0	0	0	0	0	0	0	0	0	0	0	0	0	0	0	0	0	0	0	0	0	0	0	0	0	0	0	0	0	0	0	0	0	0	0	0	0	0	0	0	0	0	0	0	0
SJLGG011287_D1	0	1	0	0	0	0	0	0	0	0	0	0	0	0	0	0	0	0	0	0	0	0	0	0	0	0	0	0	0	0	0	0	0	0	0	0	0	0	0	0	0	0	0	0	0	0	0	0	0
SJLGG015_D	0	1	0	0	0	0	0	0	0	0	0	0	0	0	0	0	0	0	0	0	0	0	0	0	0	0	0	0	0	0	0	0	0	0	0	0	0	0	0	0	0	0	0	0	0	0	0	0	0
SJLGG016_D	0	1	0	0	0	0	0	0	0	0	0	0	0	0	0	0	0	0	0	0	0	0	0	0	0	0	0	0	0	0	0	0	0	0	0	0	0	0	0	0	0	0	0	0	0	0	0	0	0
SJLGG030_D	0	1	0	0	0	0	0	0	0	0	0	0	0	0	0	0	0	0	0	0	0	0	0	0	0	0	0	0	0	0	0	0	0	0	0	0	0	0	0	0	0	0	0	0	0	0	0	0	0
SJLGG034_D	0	1	0	0	0	0	0	0	0	0	0	0	0	0	0	0	0	0	0	0	0	0	0	0	0	0	0	0	0	0	0	0	0	0	0	0	0	0	0	0	0	0	0	0	0	0	0	0	0
SJLGG038_D	0	1	0	0	0	0	0	0	0	0	0	0	0	0	0	0	0	0	0	0	0	0	0	0	0	0	0	0	0	0	0	0	0	0	0	0	0	0	0	0	0	0	0	0	0	0	0	0	0
SJLGG053_D	0	1	0	0	0	0	0	0	0	0	0	0	0	0	0	0	0	0	0	0	0	0	0	0	0	0	0	0	0	0	0	0	0	0	0	0	0	0	0	0	0	0	0	0	0	0	0	0	0
SJMB026_D	0	1	0	0	0	0	0	0	0	0	0	0	0	0	0	0	0	0	0	0	0	0	0	0	0	0	0	0	0	0	0	0	0	0	0	0	0	0	0	0	0	0	0	0	0	0	0	0	0
SJMB087_D	0	1	0	0	0	0	0	0	0	0	0	0	0	0	0	0	0	0	0	0	0	0	0	0	0	0	0	0	0	0	0	0	0	0	0	0	0	0	0	0	0	0	0	0	0	0	0	0	0
SJMEL001003_D2	0	0	0	0	0	0	0	0	0	0	0	0	0	0	1	0	0	0	0	0	0	0	0	0	0	0	0	0	0	0	0	0	0	0	0	0	0	0	0	0	0	0	0	0	0	0	0	0	0
SJMEL001004_D1	0	0	0	0	0	0	0	0	0	0	0	0	0	0	1	0	0	0	0	0	0	0	0	0	0	0	0	0	0	0	0	0	0	0	0	0	0	0	0	0	0	0	0	0	0	0	0	0	0
SJMEL001005_D1	0	0	0	0	0	0	0	0	0	0	0	0	0	0	1	0	0	0	0	0	0	0	0	0	0	0	0	0	0	0	0	0	0	0	0	0	0	0	0	0	0	0	0	0	0	0	0	0	0
SJMEL011755_M1	0	0	0	0	0	0	0	0	0	0	0	0	0	0	1	0	0	0	0	0	0	0	0	0	0	0	0	0	0	0	0	0	0	0	0	0	0	0	0	0	0	0	0	0	0	0	0	0	0
SJMLL001_D	0	0	0	0	0	0	1	0	0	0	0	0	0	0	0	0	0	0	0	0	0	0	0	0	0	0	0	0	0	0	0	0	0	0	0	0	0	0	0	0	0	0	0	0	0	0	0	0	0
SJMLL002_D	0	0	0	0	0	0	1	0	0	0	0	0	0	0	0	0	0	0	0	0	0	0	0	0	0	0	0	0	0	0	0	0	0	0	0	0	0	0	0	0	0	0	0	0	0	0	0	0	0
SJMLL003_D	0	0	0	0	0	0	1	0	0	0	0	0	0	0	0	0	0	0	0	0	0	0	0	0	0	0	0	0	0	0	0	0	0	0	0	0	0	0	0	0	0	0	0	0	0	0	0	0	0
SJMLL005_D	0	0	0	0	0	0	1	0	0	0	0	0	0	0	0	0	0	0	0	0	0	0	0	0	0	0	0	0	0	0	0	0	0	0	0	0	0	0	0	0	0	0	0	0	0	0	0	0	0
SJMLL006_D	0	0	0	0	0	0	1	0	0	0	0	0	0	0	0	0	0	0	0	0	0	0	0	0	0	0	0	0	0	0	0	0	0	0	0	0	0	0	0	0	0	0	0	0	0	0	0	0	0
SJMLL014_D	0	0	0	0	0	0	1	0	0	0	0	0	0	0	0	0	0	0	0	0	0	0	0	0	0	0	0	0	0	0	0	0	0	0	0	0	0	0	0	0	0	0	0	0	0	0	0	0	0
SJMLL018_D	0	0	0	0	0	0	1	0	0	0	0	0	0	0	0	0	0	0	0	0	0	0	0	0	0	0	0	0	0	0	0	0	0	0	0	0	0	0	0	0	0	0	0	0	0	0	0	0	0
SJMLL020_D	0	0	0	0	0	0	1	0	0	0	0	0	0	0	0	0	0	0	0	0	0	0	0	0	0	0	0	0	0	0	0	0	0	0	0	0	0	0	0	0	0	0	0	0	0	0	0	0	0
SJMLL021_D	0	0	0	0	0	0	1	0	0	0	0	0	0	0	0	0	0	0	0	0	0	0	0	0	0	0	0	0	0	0	0	0	0	0	0	0	0	0	0	0	0	0	0	0	0	0	0	0	0
SJOS001104_M1	0	0	0	0	0	0	0	0	0	0	0	0	1	0	0	0	0	0	0	0	0	0	0	0	0	0	0	0	0	0	0	0	0	0	0	0	0	0	0	0	0	0	0	0	0	0	0	0	0
SJOS001105_D1	0	0	0	1	0	0	0	0	0	0	0	0	0	0	0	0	0	0	0	0	0	0	0	0	0	0	0	0	0	0	0	0	0	0	0	0	0	0	0	0	0	0	0	0	0	0	0	0	0
SJOS001107_M1	0	0	0	1	0	0	0	0	0	0	0	0	0	0	0	0	0	0	0	0	0	0	0	0	0	0	0	0	0	0	0	0	0	0	0	0	0	0	0	0	0	0	0	0	0	0	0	0	0
SJOS001109_D1	0	0	0	1	0	0	0	0	0	0	0	0	0	0	0	0	0	0	0	0	0	0	0	0	0	0	0	0	0	0	0	0	0	0	0	0	0	0	0	0	0	0	0	0	0	0	0	0	0
SJOS001116_M1	0	0	0	1	0	0	0	0	0	0	0	0	0	0	0	0	0	0	0	0	0	0	0	0	0	0	0	0	0	0	0	0	0	0	0	0	0	0	0	0	0	0	0	0	0	0	0	0	0
SJOS012_M	0	0	0	0	0	0	0	0	0	0	0	0	1	0	0	0	0	0	0	0	0	0	0	0	0	0	0	0	0	0	0	0	0	0	0	0	0	0	0	0	0	0	0	0	0	0	0	0	0
SJOS017_D	0	0	0	1	0	0	0	0	0	0	0	0	0	0	0	0	0	0	0	0	0	0	0	0	0	0	0	0	0	0	0	0	0	0	0	0	0	0	0	0	0	0	0	0	0	0	0	0	0
SJPHALL006_D	0	0	0	0	0	0	1	0	0	0	0	0	0	0	0	0	0	0	0	0	0	0	0	0	0	0	0	0	0	0	0	0	0	0	0	0	0	0	0	0	0	0	0	0	0	0	0	0	0
SJPHALL020034_D1	0	0	0	0	0	0	1	0	0	0	0	0	0	0	0	0	0	0	0	0	0	0	0	0	0	0	0	0	0	0	0	0	0	0	0	0	0	0	0	0	0	0	0	0	0	0	0	0	0
SJPHALL020036_D1	0	0	0	0	0	0	1	0	0	0	0	0	0	0	0	0	0	0	0	0	0	0	0	0	0	0	0	0	0	0	0	0	0	0	0	0	0	0	0	0	0	0	0	0	0	0	0	0	0
SJPHALL020038_D1	0	0	0	0	0	0	1	0	0	0	0	0	0	0	0	0	0	0	0	0	0	0	0	0	0	0	0	0	0	0	0	0	0	0	0	0	0	0	0	0	0	0	0	0	0	0	0	0	0
SJPHALL020043_D1	0	0	0	0	0	0	1	0	0	0	0	0	0	0	0	0	0	0	0	0	0	0	0	0	0	0	0	0	0	0	0	0	0	0	0	0	0	0	0	0	0	0	0	0	0	0	0	0	0
SJPHALL020044_D1	0	0	0	0	0	0	1	0	0	0	0	0	0	0	0	0	0	0	0	0	0	0	0	0	0	0	0	0	0	0	0	0	0	0	0	0	0	0	0	0	0	0	0	0	0	0	0	0	0
SJPHALL020046_D1	0	0	0	0	0	0	1	0	0	0	0	0	0	0	0	0	0	0	0	0	0	0	0	0	0	0	0	0	0	0	0	0	0	0	0	0	0	0	0	0	0	0	0	0	0	0	0	0	0
SJPHALL020047_D1	0	0	0	0	0	0	1	0	0	0	0	0	0	0	0	0	0	0	0	0	0	0	0	0	0	0	0	0	0	0	0	0	0	0	0	0	0	0	0	0	0	0	0	0	0	0	0	0	0
SJPHALL021_D	0	0	0	0	0	0	1	0	0	0	0	0	0	0	0	0	0	0	0	0	0	0	0	0	0	0	0	0	0	0	0	0	0	0	0	0	0	0	0	0	0	0	0	0	0	0	0	0	0
SJRHB003_D	0	0	0	0	1	0	0	0	0	0	0	0	0	0	0	0	0	0	0	0	0	0	0	0	0	0	0	0	0	0	0	0	0	0	0	0	0	0	0	0	0	0	0	0	0	0	0	0	0
SJRHB008_D	0	0	0	0	1	0	0	0	0	0	0	0	0	0	0	0	0	0	0	0	0	0	0	0	0	0	0	0	0	0	0	0	0	0	0	0	0	0	0	0	0	0	0	0	0	0	0	0	0
SJRHB012_D	0	0	0	1	0	0	0	0	0	0	0	0	0	0	0	0	0	0	0	0	0	0	0	0	0	0	0	0	0	0	0	0	0	0	0	0	0	0	0	0	0	0	0	0	0	0	0	0	0
SJRHB012_R	0	0	0	0	1	0	0	0	0	0	0	0	0	0	0	0	0	0	0	0	0	0	0	0	0	0	0	0	0	0	0	0	0	0	0	0	0	0	0	0	0	0	0	0	0	0	0	0	0
SJRHB012_S	0	0	0	0	1	0	0	0	0	0	0	0	0	0	0	0	0	0	0	0	0	0	0	0	0	0	0	0	0	0	0	0	0	0	0	0	0	0	0	0	0	0	0	0	0	0	0	0	0
SJRHB013_D	0	0	0	1	0	0	0	0	0	0	0	0	0	0	0	0	0	0	0	0	0	0	0	0	0	0	0	0	0	0	0	0	0	0	0	0	0	0	0	0	0	0	0	0	0	0	0	0	0
SJRHB015_D	0	0	0	0	1	0	0	0	0	0	0	0	0	0	0	0	0	0	0	0	0	0	0	0	0	0	0	0	0	0	0	0	0	0	0	0	0	0	0	0	0	0	0	0	0	0	0	0	0
SJRHB028_D	0	0	0	1	0	0	0	0	0	0	0	0	0	0	0	0	0	0	0	0	0	0	0	0	0	0	0	0	0	0	0	0	0	0	0	0	0	0	0	0	0	0	0	0	0	0	0	0	0
SJRHB031_D	0	0	0	0	1	0	0	0	0	0	0	0	0	0	0	0	0	0	0	0	0	0	0	0	0	0	0	0	0	0	0	0	0	0	0	0	0	0	0	0	0	0	0	0	0	0	0	0	0
SJRHB033_D	0	0	0	0	1	0	0	0	0	0	0	0	0	0	0	0	0	0	0	0	0	0	0	0	0	0	0	0	0	0	0	0	0	0	0	0	0	0	0	0	0	0	0	0	0	0	0	0	0
SJRHB034_D	0	0	0	0	1	0	0	0	0	0	0	0	0	0	0	0	0	0	0	0	0	0	0	0	0	0	0	0	0	0	0	0	0	0	0	0	0	0	0	0	0	0	0	0	0	0	0	0	0
SJRHB039_D	0	0	0	0	1	0	0	0	0	0	0	0	0	0	0	0	0	0	0	0	0	0	0	0	0	0	0	0	0	0	0	0	0	0	0	0	0	0	0	0	0	0	0	0	0	0	0	0	0
SJRHB050_D	0	0	0	0	1	0	0	0	0	0	0	0	0	0	0	0	0	0	0	0	0	0	0	0	0	0	0	0	0	0	0	0	0	0	0	0	0	0	0	0	0	0	0	0	0	0	0	0	0
SJRHB056_D	0	0	0	0	1	0	0	0	0	0	0	0	0	0	0	0	0	0	0	0	0	0	0	0	0	0	0	0	0	0	0	0	0	0	0	0	0	0	0	0	0	0	0	0	0	0	0	0	0
SRR1069141	1	0	0	0	0	0	0	0	0	0	0	0	0	0	0	0	0	0	0	0	0	0	0	0	0	0	0	0	0	0	0	1	0	0	0	0	0	0	0	0	0	0	0	0	0	0	0	0	0
SRR1069209	1	0	0	0	0	0	0	0	0	0	0	0	0	0	0	0	0	0	0	0	0	0	0	0	0	0	0	0	0	0	0	0	0	0	1	0	0	0	0	0	0	0	0	0	0	0	0	0	0
SRR1069303	1	0	0	0	0	0	0	0	0	0	0	0	0	0	0	0	0	0	0	0	0	0	0	0	0	0	0	0	0	0	0	0	0	0	0	0	0	0	0	0	0	0	1	0	0	0	0	0	0
SRR1069734	1	0	0	0	0	0	0	0	0	0	0	0	0	0	0	0	0	0	0	0	0	0	0	0	0	0	0	1	0	0	0	0	0	0	0	0	0	0	0	0	0	0	0	0	0	0	0	0	0
SRR1069943	1	0	0	0	0	0	0	0	0	0	0	0	0	0	0	0	0	0	0	0	0	0	0	0	0	0	0	0	0	0	0	0	0	0	0	0	1	0	0	0	0	0	0	0	0	0	0	0	0
SRR1070738	1	0	0	0	0	0	0	0	0	0	0	0	0	0	0	0	0	0	0	0	0	0	0	0	0	0	0	0	0	1	0	0	0	0	0	0	0	0	0	0	0	0	0	0	0	0	0	0	0
SRR1070764	1	0	0	0	0	0	0	0	0	0	0	0	0	0	0	0	0	0	0	0	0	0	0	0	0	0	0	0	0	0	0	0	0	0	0	0	0	0	0	0	0	0	0	0	0	0	1	0	0
SRR1071084	1	0	0	0	0	0	0	0	0	0	0	0	0	0	0	0	0	0	0	0	0	0	0	0	0	0	0	0	0	1	0	0	0	0	0	0	0	0	0	0	0	0	0	0	0	0	0	0	0
SRR1071359	1	0	0	0	0	0	0	0	0	0	0	0	0	0	0	0	0	0	0	0	0	0	0	0	0	0	0	0	0	0	0	0	0	0	1	0	0	0	0	0	0	0	0	0	0	0	0	0	0
SRR1071692	1	0	0	0	0	0	0	0	0	0	0	0	0	0	0	0	0	0	0	0	0	0	0	0	0	0	0	0	0	0	0	0	0	0	0	0	0	0	0	0	1	0	0	0	0	0	0	0	0
SRR1071717	1	0	0	0	0	0	0	0	0	0	0	0	0	0	0	0	0	0	0	0	0	0	0	0	0	0	0	0	0	0	0	0	0	0	0	0	1	0	0	0	0	0	0	0	0	0	0	0	0
SRR1071856	1	0	0	0	0	0	0	0	0	0	0	0	0	0	0	0	0	0	0	0	0	0	0	0	0	0	0	0	0	1	0	0	0	0	0	0	0	0	0	0	0	0	0	0	0	0	0	0	0
SRR1071880	1	0	0	0	0	0	0	0	0	0	0	0	0	0	0	0	0	0	0	0	0	0	0	0	0	0	0	0	1	0	0	0	0	0	0	0	0	0	0	0	0	0	0	0	0	0	0	0	0
SRR1072104	1	0	0	0	0	0	0	0	0	0	0	0	0	0	0	0	0	0	0	0	0	0	0	0	0	0	0	0	0	0	0	0	0	0	0	0	0	0	0	0	0	0	0	0	0	0	1	0	0
SRR1073095	1	0	0	0	0	0	0	0	0	0	0	0	0	0	0	0	0	0	0	0	0	0	0	0	0	0	0	0	0	0	0	0	0	0	1	0	0	0	0	0	0	0	0	0	0	0	0	0	0
SRR1073507	1	0	0	0	0	0	0	0	0	0	0	0	0	0	0	0	0	0	0	0	0	0	0	0	0	0	0	0	0	0	0	0	0	0	0	0	0	0	0	0	0	0	1	0	0	0	0	0	0
SRR1074140	1	0	0	0	0	0	0	0	0	0	0	0	0	0	0	0	0	0	0	0	0	0	0	0	0	0	0	0	0	0	0	0	0	1	0	0	0	0	0	0	0	0	0	0	0	0	0	0	0
SRR1074385	1	0	0	0	0	0	0	0	0	0	0	0	0	0	0	0	0	0	0	0	0	0	0	0	0	0	0	0	0	0	0	0	0	0	0	0	0	0	0	0	0	0	0	0	0	0	1	0	0
SRR1074474	1	0	0	0	0	0	0	0	0	0	0	0	0	0	0	0	0	0	0	0	0	0	0	0	0	0	0	0	0	0	0	0	0	0	0	0	0	0	0	0	0	1	0	0	0	0	0	0	0
SRR1074790	1	0	0	0	0	0	0	0	0	0	0	0	0	0	0	0	0	0	0	0	0	0	0	0	0	0	0	0	0	1	0	0	0	0	0	0	0	0	0	0	0	0	0	0	0	0	0	0	0
SRR1075028	1	0	0	0	0	0	0	0	0	0	0	0	0	0	0	0	0	0	0	0	0	0	0	0	0	0	0	0	0	1	0	0	0	0	0	0	0	0	0	0	0	0	0	0	0	0	0	0	0
SRR1075223	1	0	0	0	0	0	0	0	0	0	0	0	0	0	0	0	0	0	0	0	0	0	0	0	0	0	0	0	0	0	0	0	0	0	1	0	0	0	0	0	0	0	0	0	0	0	0	0	0
SRR1075433	1	0	0	0	0	0	0	0	0	0	0	0	0	0	0	0	0	0	0	0	0	0	0	0	0	0	0	0	1	0	0	0	0	0	0	0	0	0	0	0	0	0	0	0	0	0	0	0	1
SRR1075530	1	0	0	0	0	0	0	0	0	0	0	0	0	0	0	0	0	0	0	0	0	0	0	0	0	0	0	0	0	0	0	0	0	0	1	0	0	0	0	0	0	0	0	0	0	0	0	0	0
SRR1075603	1	0	0	0	0	0	0	0	0	0	0	0	0	0	0	0	0	0	0	0	0	0	0	0	0	0	0	0	0	0	0	0	0	0	1	0	0	0	0	0	0	0	0	0	0	0	0	0	0
SRR1075874	1	0	0	0	0	0	0	0	0	0	0	0	0	0	0	0	0	0	0	0	0	0	0	0	0	0	0	0	0	0	0	0	0	0	0	0	0	0	0	0	0	0	0	0	0	1	0	0	0
SRR1075898	1	0	0	0	0	0	0	0	0	0	0	0	0	0	0	0	0	0	0	0	0	0	0	0	0	0	0	0	1	0	0	0	0	0	0	0	0	0	0	0	0	0	0	0	0	0	0	0	1
SRR1076120	1	0	0	0	0	0	0	0	0	0	0	0	0	0	0	0	0	0	0	0	0	0	0	0	0	0	0	0	0	0	0	0	0	0	1	0	0	0	0	0	0	0	0	0	0	0	0	0	0
SRR1076441	1	0	0	0	0	0	0	0	0	0	0	0	0	0	0	0	0	0	0	0	0	0	0	0	0	0	0	0	0	1	0	0	0	0	0	0	0	0	0	0	0	0	0	0	0	0	0	0	0
SRR1076465	1	0	0	0	0	0	0	0	0	0	0	0	0	0	0	0	0	0	0	0	0	0	0	0	0	0	0	0	0	0	0	0	0	0	0	0	1	0	0	0	0	0	0	0	0	0	0	0	0
SRR1076584	1	0	0	0	0	0	0	0	0	0	0	0	0	0	0	0	0	0	0	0	0	0	0	0	0	0	0	0	0	0	0	0	0	0	1	0	0	0	0	0	0	0	0	0	0	0	0	0	0
SRR1077159	1	0	0	0	0	0	0	0	0	0	0	0	0	0	0	0	0	0	0	0	0	0	0	0	0	0	0	0	0	0	0	0	0	1	0	0	0	0	0	0	0	0	0	0	0	0	0	0	0
SRR1077239	1	0	0	0	0	0	0	0	0	0	0	0	0	0	0	0	0	0	0	0	0	0	0	0	0	0	0	0	0	0	0	0	0	0	1	0	0	0	0	0	0	0	0	0	0	0	0	0	0
SRR1077405	1	0	0	0	0	0	0	0	0	0	0	0	0	0	0	0	0	0	0	0	0	0	0	0	0	0	0	0	1	0	0	0	0	0	0	0	0	0	0	0	0	0	0	0	0	0	0	0	0
SRR1077728	1	0	0	0	0	0	0	0	0	0	0	0	0	0	0	0	0	0	0	0	0	0	0	0	0	0	0	0	0	0	0	0	0	0	0	0	1	0	0	0	0	0	0	0	0	0	0	0	0
SRR1077920	1	0	0	0	0	0	0	0	0	0	0	0	0	0	0	0	0	0	0	0	0	0	0	0	0	0	0	0	0	0	0	0	0	0	1	0	0	0	0	0	0	0	0	0	0	0	0	0	0
SRR1077992	1	0	0	0	0	0	0	0	0	0	0	0	0	0	0	0	0	0	0	0	0	0	0	0	0	0	0	0	0	0	0	0	0	0	0	0	1	0	0	0	0	0	0	0	0	0	0	0	0
SRR1078164	1	0	0	0	0	0	0	0	0	0	0	0	0	0	0	0	0	0	0	0	0	0	0	0	0	0	0	0	0	0	0	0	0	0	1	0	0	0	0	0	0	0	0	0	0	0	0	0	0
SRR1078278	1	0	0	0	0	0	0	0	0	0	0	0	0	0	0	0	0	0	0	0	0	0	0	0	0	0	0	0	0	0	0	0	0	0	0	0	1	0	0	0	0	0	0	0	0	0	0	0	0
SRR1078368	1	0	0	0	0	0	0	0	0	0	0	0	0	0	0	0	0	0	0	0	0	0	0	0	0	0	0	0	0	0	0	0	0	0	0	0	1	0	0	0	0	0	0	0	0	0	0	0	0
SRR1078392	1	0	0	0	0	0	0	0	0	0	0	0	0	0	0	0	0	0	0	0	0	0	0	0	0	0	0	0	0	0	0	0	0	0	0	0	0	0	0	0	0	0	0	0	1	0	0	0	0
SRR1078465	1	0	0	0	0	0	0	0	0	0	0	0	0	0	0	0	0	0	0	0	0	0	0	0	0	0	0	0	0	1	0	0	0	0	0	0	0	0	0	0	0	0	0	0	0	0	0	0	0
SRR1078562	1	0	0	0	0	0	0	0	0	0	0	0	0	0	0	0	0	0	0	0	0	0	0	0	0	0	0	0	0	0	0	0	0	0	0	0	1	0	0	0	0	0	0	0	0	0	0	0	0
SRR1079404	1	0	0	0	0	0	0	0	0	0	0	0	0	0	0	0	0	0	0	0	0	0	0	0	0	0	0	0	0	1	0	0	0	0	0	0	0	0	0	0	0	0	0	0	0	0	0	0	0
SRR1079408	1	0	0	0	0	0	0	0	0	0	0	0	0	0	0	0	0	0	0	0	0	0	0	0	0	0	0	0	0	0	0	0	0	1	0	0	0	0	0	0	0	0	0	0	0	0	0	0	0
SRR1079480	1	0	0	0	0	0	0	0	0	0	0	0	0	0	0	0	0	0	0	0	0	0	0	0	0	0	0	0	0	0	0	0	0	0	0	0	1	0	0	0	0	0	0	0	0	0	0	0	0
SRR1079830	1	0	0	0	0	0	0	0	0	0	0	0	0	0	0	0	0	0	0	0	0	0	0	0	0	0	0	0	0	0	0	0	0	0	0	0	1	0	0	0	0	0	0	0	0	0	0	0	0
SRR1080044	1	0	0	0	0	0	0	0	0	0	0	0	0	0	0	0	0	0	0	0	0	0	0	0	0	0	0	0	0	0	0	0	0	0	1	0	0	0	0	0	0	0	0	0	0	0	0	0	0
SRR1080048	1	0	0	0	0	0	0	0	0	0	0	0	0	0	0	0	0	0	0	0	0	0	0	0	0	0	0	0	0	0	0	0	0	0	0	0	1	0	0	0	0	0	0	0	0	0	0	0	0
SRR1080366	1	0	0	0	0	0	0	0	0	0	0	0	0	0	0	0	0	0	0	0	0	0	0	0	0	0	0	0	0	0	0	0	0	0	1	0	0	0	0	0	0	0	0	0	0	0	0	0	0
SRR1081137	1	0	0	0	0	0	0	0	0	0	0	0	0	0	0	0	0	0	0	0	0	0	0	0	0	0	0	0	0	1	0	0	0	0	0	0	0	0	0	0	0	0	0	0	0	0	0	0	0
SRR1081449	1	0	0	0	0	0	0	0	0	0	0	0	0	0	0	0	0	0	0	0	0	0	0	0	0	0	0	1	0	0	0	0	0	0	0	0	0	0	0	0	0	0	0	0	0	0	0	0	0
SRR1081589	1	0	0	0	0	0	0	0	0	0	0	0	0	0	0	0	0	0	0	0	0	0	0	0	0	0	0	0	0	1	0	0	0	0	0	0	0	0	0	0	0	0	0	0	0	0	0	0	0
SRR1081663	1	0	0	0	0	0	0	0	0	0	0	0	0	0	0	0	0	0	0	0	0	0	0	0	0	0	0	1	0	0	0	0	0	0	0	0	0	0	0	0	0	0	0	0	0	0	0	0	0
SRR1081765	1	0	0	0	0	0	0	0	0	0	0	0	0	0	0	0	0	0	0	0	0	0	0	0	0	0	0	0	0	0	0	0	0	0	1	0	0	0	0	0	0	0	0	0	0	0	0	0	0
SRR1081987	1	0	0	0	0	0	0	0	0	0	0	0	0	0	0	0	0	0	0	0	0	0	0	0	0	0	0	0	0	0	0	0	0	1	0	0	0	0	0	0	0	0	0	0	0	0	0	0	0
SRR1082035	1	0	0	0	0	0	0	0	0	0	0	0	0	0	0	0	0	0	0	0	0	0	0	0	0	0	0	0	0	0	0	0	0	0	0	0	0	0	0	0	0	1	0	0	0	0	0	0	0
SRR1082151	1	0	0	0	0	0	0	0	0	0	0	0	0	0	0	0	0	0	0	0	0	0	0	0	0	0	0	0	0	0	0	1	0	0	0	0	0	0	0	0	0	0	0	0	0	0	0	0	0
SRR1082423	1	0	0	0	0	0	0	0	0	0	0	0	0	0	0	0	0	0	0	0	0	0	0	0	0	0	0	0	0	0	0	0	0	1	0	0	0	0	0	0	0	0	0	0	0	0	0	0	0
SRR1082471	1	0	0	0	0	0	0	0	0	0	0	0	0	0	0	0	0	0	0	0	0	0	0	0	0	0	0	0	0	0	0	0	0	1	0	0	0	0	0	0	0	0	0	0	0	0	0	0	0
SRR1082520	1	0	0	0	0	0	0	0	0	0	0	0	0	0	0	0	0	0	0	0	0	0	0	0	0	0	0	0	0	0	0	0	0	1	0	0	0	0	0	0	0	0	0	0	0	0	0	0	0
SRR1082859	1	0	0	0	0	0	0	0	0	0	0	0	0	0	0	0	0	0	0	0	0	0	0	0	0	0	0	0	0	0	0	0	0	0	1	0	0	0	0	0	0	0	0	0	0	0	0	0	0
SRR1083100	1	0	0	0	0	0	0	0	0	0	0	0	0	0	0	0	0	0	0	0	0	0	0	0	0	0	0	0	1	0	0	0	0	0	0	0	0	0	0	0	0	0	0	0	0	0	0	0	0
SRR1083432	1	0	0	0	0	0	0	0	0	0	0	0	0	0	0	0	0	0	0	0	0	0	0	0	0	0	0	0	0	0	0	0	0	0	0	0	0	0	0	0	0	0	0	1	0	0	0	0	0
SRR1083632	1	0	0	0	0	0	0	0	0	0	0	0	0	0	0	0	0	0	0	0	0	0	0	0	0	0	0	0	1	0	0	0	0	0	0	0	0	0	0	0	0	0	0	0	0	0	0	0	0
SRR1083776	1	0	0	0	0	0	0	0	0	0	0	0	0	0	0	0	0	0	0	0	0	0	0	0	0	0	0	0	0	0	0	0	0	1	0	0	0	0	0	0	0	0	0	0	0	0	0	0	0
SRR1083959	1	0	0	0	0	0	0	0	0	0	0	0	0	0	0	0	0	0	0	0	0	0	0	0	0	0	0	0	0	0	0	0	0	0	1	0	0	0	0	0	0	0	0	0	0	0	0	0	0
SRR1084649	1	0	0	0	0	0	0	0	0	0	0	0	0	0	0	0	0	0	0	0	0	0	0	0	0	0	0	0	1	0	0	0	0	0	0	0	0	0	0	0	0	0	0	0	0	0	0	0	0
SRR1084674	1	0	0	0	0	0	0	0	0	0	0	0	0	0	0	0	0	0	0	0	0	0	0	0	0	0	0	0	0	1	0	0	0	0	0	0	0	0	0	0	0	0	0	0	0	0	0	0	0
SRR1084842	1	0	0	0	0	0	0	0	0	0	0	0	0	0	0	0	0	0	0	0	0	0	0	0	0	0	0	0	1	0	0	0	0	0	0	0	0	0	0	0	0	0	0	0	0	0	0	0	0
SRR1085402	1	0	0	0	0	0	0	0	0	0	0	0	0	0	0	0	0	0	0	0	0	0	0	0	0	0	0	0	0	0	0	0	0	0	1	0	0	0	0	0	0	0	0	0	0	0	0	0	0
SRR1085662	1	0	0	0	0	0	0	0	0	0	0	0	0	0	0	0	0	0	0	0	0	0	0	0	0	0	0	0	1	0	0	0	0	0	0	0	0	0	0	0	0	0	0	0	0	0	0	0	1
SRR1085759	1	0	0	0	0	0	0	0	0	0	0	0	0	0	0	0	0	0	0	0	0	0	0	0	0	0	0	0	0	0	0	0	0	0	1	0	0	0	0	0	0	0	0	0	0	0	0	0	0
SRR1085900	1	0	0	0	0	0	0	0	0	0	0	0	0	0	0	0	0	0	0	0	0	0	0	0	0	0	0	0	0	0	0	0	0	0	0	0	1	0	0	0	0	0	0	0	0	0	0	0	0
SRR1086236	1	0	0	0	0	0	0	0	0	0	0	0	0	0	0	0	0	0	0	0	0	0	0	0	0	0	0	0	0	0	0	0	0	0	0	0	1	0	0	0	0	0	0	0	0	0	0	0	0
SRR1086280	1	0	0	0	0	0	0	0	0	0	0	0	0	0	0	0	0	0	0	0	0	0	0	0	0	0	0	0	0	1	0	0	0	0	0	0	0	0	0	0	0	0	0	0	0	0	0	0	0
SRR1086441	1	0	0	0	0	0	0	0	0	0	0	0	0	0	0	0	0	0	0	0	0	0	0	0	0	0	0	0	0	0	0	0	0	0	1	0	0	0	0	0	0	0	0	0	0	0	0	0	0
SRR1086611	1	0	0	0	0	0	0	0	0	0	0	0	0	0	0	0	0	0	0	0	0	0	0	0	0	0	0	0	0	1	0	0	0	0	0	0	0	0	0	0	0	0	0	0	0	0	0	0	0
SRR1086935	1	0	0	0	0	0	0	0	0	0	0	0	0	0	0	0	0	0	0	0	0	0	0	0	0	0	0	0	0	0	0	0	0	0	0	0	0	0	0	0	0	0	1	0	0	0	0	0	0
SRR1087173	1	0	0	0	0	0	0	0	0	0	0	0	0	0	0	0	0	0	0	0	0	0	0	0	0	0	0	0	0	1	0	0	0	0	0	0	0	0	0	0	0	0	0	0	0	0	0	0	0
SRR1087850	1	0	0	0	0	0	0	0	0	0	0	0	0	0	0	0	0	0	0	0	0	0	0	0	0	0	0	0	0	0	0	0	1	0	0	0	0	0	0	0	0	0	0	0	0	0	0	0	0
SRR1088340	1	0	0	0	0	0	0	0	0	0	0	0	0	0	0	0	0	0	0	0	0	0	0	0	0	0	0	0	0	0	0	0	0	0	0	0	0	0	0	0	1	0	0	0	0	0	0	0	0
SRR1088832	1	0	0	0	0	0	0	0	0	0	0	0	0	0	0	0	0	0	0	0	0	0	0	0	0	0	0	0	0	0	0	0	0	1	0	0	0	0	0	0	0	0	0	0	0	0	0	0	0
SRR1089504	1	0	0	0	0	0	0	0	0	0	0	0	0	0	0	0	0	0	0	0	0	0	0	0	0	0	0	0	0	0	0	0	0	0	1	0	0	0	0	0	0	0	0	0	0	0	0	0	0
SRR1089562	1	0	0	0	0	0	0	0	0	0	0	0	0	0	0	0	0	0	0	0	0	0	0	0	0	0	0	0	0	0	0	0	0	1	0	0	0	0	0	0	0	0	0	0	0	0	0	0	0
SRR1089833	1	0	0	0	0	0	0	0	0	0	0	0	0	0	0	0	0	0	0	0	0	0	0	0	0	0	0	0	0	0	0	0	0	1	0	0	0	0	0	0	0	0	0	0	0	0	0	0	0
SRR1089950	1	0	0	0	0	0	0	0	0	0	0	0	0	0	0	0	0	0	0	0	0	0	0	0	0	0	0	0	0	0	0	0	0	0	0	0	0	0	0	0	0	1	0	0	0	0	0	0	0
SRR1090046	1	0	0	0	0	0	0	0	0	0	0	0	0	0	0	0	0	0	0	0	0	0	0	0	0	0	0	0	0	0	0	0	0	0	1	0	0	0	0	0	0	0	0	0	0	0	0	0	0
SRR1090674	1	0	0	0	0	0	0	0	0	0	0	0	0	0	0	0	0	0	0	0	0	0	0	0	0	0	0	0	0	1	0	0	0	0	0	0	0	0	0	0	0	0	0	0	0	0	0	0	0
SRR1090746	1	0	0	0	0	0	0	0	0	0	0	0	0	0	0	0	0	0	0	0	0	0	0	0	0	0	0	0	0	0	0	0	0	0	0	0	1	0	0	0	0	0	0	0	0	0	0	0	0
SRR1091097	1	0	0	0	0	0	0	0	0	0	0	0	0	0	0	0	0	0	0	0	0	0	0	0	0	0	0	0	0	0	0	0	0	0	1	0	0	0	0	0	0	0	0	0	0	0	0	0	0
SRR1091119	1	0	0	0	0	0	0	0	0	0	0	0	0	0	0	0	0	0	0	0	0	0	0	0	0	0	0	0	0	1	0	0	0	0	0	0	0	0	0	0	0	0	0	0	0	0	0	0	0
SRR1092038	1	0	0	0	0	0	0	0	0	0	0	0	0	0	0	0	0	0	0	0	0	0	0	0	0	0	0	0	0	0	0	0	0	1	0	0	0	0	0	0	0	0	0	0	0	0	0	0	0
SRR1092062	1	0	0	0	0	0	0	0	0	0	0	0	0	0	0	0	0	0	0	0	0	0	0	0	0	0	0	0	0	0	0	0	0	0	0	0	0	0	1	0	0	0	0	0	0	0	0	0	0
SRR1092087	1	0	0	0	0	0	0	0	0	0	0	0	0	0	0	0	0	0	0	0	0	0	0	0	0	0	0	0	0	0	0	0	1	0	0	0	0	0	0	0	0	0	0	0	0	0	0	0	0
SRR1092208	1	0	0	0	0	0	0	0	0	0	0	0	0	0	0	0	0	0	0	0	0	0	0	0	0	0	0	0	0	0	0	0	0	0	0	0	1	0	0	0	0	0	0	0	0	0	0	0	0
SRR1092468	1	0	0	0	0	0	0	0	0	0	0	0	0	0	0	0	0	0	0	0	0	0	0	0	0	0	0	0	0	0	0	0	0	0	1	0	0	0	0	0	0	0	0	0	0	0	0	0	0
SRR1092517	1	0	0	0	0	0	0	0	0	0	0	0	0	0	0	0	0	0	0	0	0	0	0	0	0	0	0	0	0	0	0	0	0	0	1	0	0	0	0	0	0	0	0	0	0	0	0	0	0
SRR1093410	1	0	0	0	0	0	0	0	0	0	0	0	0	0	0	0	0	0	0	0	0	0	0	0	0	0	0	0	0	0	0	0	0	1	0	0	0	0	0	0	0	0	0	0	0	0	0	0	0
SRR1093527	1	0	0	0	0	0	0	0	0	0	0	0	0	0	0	0	0	0	0	0	0	0	0	0	0	0	0	0	0	0	0	0	0	0	0	1	0	0	0	0	0	0	0	0	0	0	0	0	0
SRR1093930	1	0	0	0	0	0	0	0	0	0	0	0	0	0	0	0	0	0	0	0	0	0	0	0	0	0	0	0	0	0	0	0	0	0	1	0	0	0	0	0	0	0	0	0	0	0	0	0	0
SRR1094555	1	0	0	0	0	0	0	0	0	0	0	0	0	0	0	0	0	0	0	0	0	0	0	0	0	0	0	0	0	0	0	0	0	0	0	0	1	0	0	0	0	0	0	0	0	0	0	0	0
SRR1095188	1	0	0	0	0	0	0	0	0	0	0	0	0	0	0	0	0	0	0	0	0	0	0	0	0	0	0	0	0	0	0	0	0	0	0	0	1	0	0	0	0	0	0	0	0	0	0	0	0
SRR1095599	1	0	0	0	0	0	0	0	0	0	0	0	0	0	0	0	0	0	0	0	0	0	0	0	0	0	0	0	0	0	0	0	0	0	1	0	0	0	0	0	0	0	0	0	0	0	0	0	0
SRR1095816	1	0	0	0	0	0	0	0	0	0	0	0	0	0	0	0	0	0	0	0	0	0	0	0	0	0	0	0	0	0	0	0	0	0	1	0	0	0	0	0	0	0	0	0	0	0	0	0	0
SRR1096057	1	0	0	0	0	0	0	0	0	0	0	0	0	0	0	0	0	0	0	0	0	0	0	0	0	0	0	0	0	0	0	0	0	1	0	0	0	0	0	0	0	0	0	0	0	0	0	0	0
SRR1096432	1	0	0	0	0	0	0	0	0	0	0	0	0	0	0	0	0	0	0	0	0	0	0	0	0	0	0	0	0	0	0	0	0	0	0	0	1	0	0	0	0	0	0	0	0	0	0	0	0
SRR1096547	1	0	0	0	0	0	0	0	0	0	0	0	0	0	0	0	0	0	0	0	0	0	0	0	0	0	0	0	0	0	0	0	0	0	1	0	0	0	0	0	0	0	0	0	0	0	0	0	0
SRR1096876	1	0	0	0	0	0	0	0	0	0	0	0	0	0	0	0	0	0	0	0	0	0	0	0	0	0	0	0	0	0	0	0	0	1	0	0	0	0	0	0	0	0	0	0	0	0	0	0	0
SRR1096966	1	0	0	0	0	0	0	0	0	0	0	0	0	0	0	0	0	0	0	0	0	0	0	0	0	0	0	0	1	0	0	0	0	0	0	0	0	0	0	0	0	0	0	0	0	0	0	0	1
SRR1097035	1	0	0	0	0	0	0	0	0	0	0	0	0	0	0	0	0	0	0	0	0	0	0	0	0	0	0	0	0	0	0	0	0	1	0	0	0	0	0	0	0	0	0	0	0	0	0	0	0
SRR1097245	1	0	0	0	0	0	0	0	0	0	0	0	0	0	0	0	0	0	0	0	0	0	0	0	0	0	0	0	0	0	0	0	0	0	0	0	0	0	0	0	0	0	0	0	1	0	0	0	0
SRR1097296	1	0	0	0	0	0	0	0	0	0	0	0	0	0	0	0	0	0	0	0	0	0	0	0	0	0	0	0	0	0	0	0	0	0	0	0	1	0	0	0	0	0	0	0	0	0	0	0	0
SRR1097344	1	0	0	0	0	0	0	0	0	0	0	0	0	0	0	0	0	0	0	0	0	0	0	0	0	0	0	0	0	0	0	0	0	0	1	0	0	0	0	0	0	0	0	0	0	0	0	0	0
SRR1097574	1	0	0	0	0	0	0	0	0	0	0	0	0	0	0	0	0	0	0	0	0	0	0	0	0	0	0	0	0	0	0	0	0	0	1	0	0	0	0	0	0	0	0	0	0	0	0	0	0
SRR1097978	1	0	0	0	0	0	0	0	0	0	0	0	0	0	0	0	0	0	0	0	0	0	0	0	0	0	0	0	1	0	0	0	0	0	0	0	0	0	0	0	0	0	0	0	0	0	0	0	0
SRR1098169	1	0	0	0	0	0	0	0	0	0	0	0	0	0	0	0	0	0	0	0	0	0	0	0	0	0	0	0	0	0	0	0	0	0	0	0	1	0	0	0	0	0	0	0	0	0	0	0	0
SRR1098612	1	0	0	0	0	0	0	0	0	0	0	0	0	0	0	0	0	0	0	0	0	0	0	0	0	0	0	0	0	0	0	0	0	0	1	0	0	0	0	0	0	0	0	0	0	0	0	0	0
SRR1098712	1	0	0	0	0	0	0	0	0	0	0	0	0	0	0	0	0	0	0	0	0	0	0	0	0	0	0	0	0	1	0	0	0	0	0	0	0	0	0	0	0	0	0	0	0	0	0	0	0
SRR1099023	1	0	0	0	0	0	0	0	0	0	0	0	0	0	0	0	0	0	0	0	0	0	0	0	0	0	0	0	1	0	0	0	0	0	0	0	0	0	0	0	0	0	0	0	0	0	0	0	1
SRR1099402	1	0	0	0	0	0	0	0	0	0	0	0	0	0	0	0	0	0	0	0	0	0	0	0	0	0	0	0	0	0	0	0	0	0	1	0	0	0	0	0	0	0	0	0	0	0	0	0	0
SRR1099622	1	0	0	0	0	0	0	0	0	0	0	0	0	0	0	0	0	0	0	0	0	0	0	0	0	0	0	0	0	1	0	0	0	0	0	0	0	0	0	0	0	0	0	0	0	0	0	0	0
SRR1099957	1	0	0	0	0	0	0	0	0	0	0	0	0	0	0	0	0	0	0	0	0	0	0	0	0	0	0	0	0	0	0	0	0	0	1	0	0	0	0	0	0	0	0	0	0	0	0	0	0
SRR1099981	1	0	0	0	0	0	0	0	0	0	0	0	0	0	0	0	0	0	0	0	0	0	0	0	0	0	0	0	0	0	0	0	0	0	1	0	0	0	0	0	0	0	0	0	0	0	0	0	0
SRR1100496	1	0	0	0	0	0	0	0	0	0	0	0	0	0	0	0	0	0	0	0	0	0	0	0	0	0	0	0	0	0	0	0	0	0	0	0	0	0	0	0	0	1	0	0	0	0	0	0	0
SRR1100728	1	0	0	0	0	0	0	0	0	0	0	0	0	0	0	0	0	0	0	0	0	0	0	0	0	0	0	0	0	0	0	0	0	0	0	0	0	0	0	0	0	1	0	0	0	0	0	0	0
SRR1100893	1	0	0	0	0	0	0	0	0	0	0	0	0	0	0	0	0	0	0	0	0	0	0	0	0	0	0	0	0	1	0	0	0	0	0	0	0	0	0	0	0	0	0	0	0	0	0	0	0
SRR1101152	1	0	0	0	0	0	0	0	0	0	0	0	0	0	0	0	0	0	0	0	0	0	0	0	0	0	0	0	0	0	0	0	1	0	0	0	0	0	0	0	0	0	0	0	0	0	0	0	0
SRR1101693	1	0	0	0	0	0	0	0	0	0	0	0	0	0	0	0	0	0	0	0	0	0	0	0	0	0	0	0	0	0	0	0	0	1	0	0	0	0	0	0	0	0	0	0	0	0	0	0	0
SRR1101741	1	0	0	0	0	0	0	0	0	0	0	0	0	0	0	0	0	0	0	0	0	0	0	0	0	0	0	0	0	0	0	0	0	0	0	0	1	0	0	0	0	0	0	0	0	0	0	0	0
SRR1101765	1	0	0	0	0	0	0	0	0	0	0	0	0	0	0	0	0	0	0	0	0	0	0	0	0	0	0	0	0	0	0	0	0	0	0	0	0	0	0	0	0	0	1	0	0	0	0	0	0
SRR1101883	1	0	0	0	0	0	0	0	0	0	0	0	0	0	0	0	0	0	0	0	0	0	0	0	0	0	0	0	0	0	0	1	0	0	0	0	0	0	0	0	0	0	0	0	0	0	0	0	0
SRR1102176	1	0	0	0	0	0	0	0	0	0	0	0	0	0	0	0	0	0	0	0	0	0	0	0	0	0	0	0	0	0	0	0	0	0	0	0	1	0	0	0	0	0	0	0	0	0	0	0	0
SRR1102515	1	0	0	0	0	0	0	0	0	0	0	0	0	0	0	0	0	0	0	0	0	0	0	0	0	0	0	0	0	0	0	0	0	0	0	0	1	0	0	0	0	0	0	0	0	0	0	0	0
SRR1102680	1	0	0	0	0	0	0	0	0	0	0	0	0	0	0	0	0	0	0	0	0	0	0	0	0	0	0	0	0	1	0	0	0	0	0	0	0	0	0	0	0	0	0	0	0	0	0	0	0
SRR1102852	1	0	0	0	0	0	0	0	0	0	0	0	0	0	0	0	0	0	0	0	0	0	0	0	0	0	0	1	0	0	0	0	0	0	0	0	0	0	0	0	0	0	0	0	0	0	0	0	0
SRR1102899	1	0	0	0	0	0	0	0	0	0	0	0	0	0	0	0	0	0	0	0	0	0	0	0	0	0	0	0	0	0	0	1	0	0	0	0	0	0	0	0	0	0	0	0	0	0	0	0	0
SRR1102949	1	0	0	0	0	0	0	0	0	0	0	0	0	0	0	0	0	0	0	0	0	0	0	0	0	0	0	0	0	1	0	0	0	0	0	0	0	0	0	0	0	0	0	0	0	0	0	0	0
SRR1105009	1	0	0	0	0	0	0	0	0	0	0	0	0	0	0	0	0	0	0	0	0	0	0	0	0	0	0	0	0	0	0	0	0	0	1	0	0	0	0	0	0	0	0	0	0	0	0	0	0
SRR1105174	1	0	0	0	0	0	0	0	0	0	0	0	0	0	0	0	0	0	0	0	0	0	0	0	0	0	0	0	0	0	0	0	0	0	0	0	0	0	0	0	0	0	1	0	0	0	0	0	0
SRR1105248	1	0	0	0	0	0	0	0	0	0	0	0	0	0	0	0	0	0	0	0	0	0	0	0	0	0	0	0	0	0	0	1	0	0	0	0	0	0	0	0	0	0	0	0	0	0	0	0	0
SRR1105272	1	0	0	0	0	0	0	0	0	0	0	0	0	0	0	0	0	0	0	0	0	0	0	0	0	0	0	0	0	0	0	0	0	0	1	0	0	0	0	0	0	0	0	0	0	0	0	0	0
SRR1120296	1	0	0	0	0	0	0	0	0	0	0	0	0	0	0	0	0	0	0	0	0	0	0	0	0	0	0	0	0	0	0	0	0	0	1	0	0	0	0	0	0	0	0	0	0	0	0	0	0
SRR1120961	1	0	0	0	0	0	0	0	0	0	0	0	0	0	0	0	0	0	0	0	0	0	0	0	0	0	0	1	0	0	0	0	0	0	0	0	0	0	0	0	0	0	0	0	0	0	0	0	0
SRR1121009	1	0	0	0	0	0	0	0	0	0	0	0	0	0	0	0	0	0	0	0	0	0	0	0	0	0	0	0	0	0	0	0	0	1	0	0	0	0	0	0	0	0	0	0	0	0	0	0	0
SRR1308860	1	0	0	0	0	0	0	0	0	0	0	0	0	0	0	0	0	0	0	0	0	0	0	0	0	0	0	0	0	0	0	0	0	0	1	0	0	0	0	0	0	0	0	0	0	0	0	0	0
SRR1309833	1	0	0	0	0	0	0	0	0	0	0	0	0	0	0	0	0	0	0	0	0	0	0	0	0	0	0	0	0	1	0	0	0	0	0	0	0	0	0	0	0	0	0	0	0	0	0	0	0
SRR1310113	1	0	0	0	0	0	0	0	0	0	0	0	0	0	0	0	0	0	0	0	0	0	0	0	0	0	0	0	1	0	0	0	0	0	0	0	0	0	0	0	0	0	0	0	0	0	0	0	0
SRR1310604	1	0	0	0	0	0	0	0	0	0	0	0	0	0	0	0	0	0	0	0	0	0	0	0	0	0	0	0	0	0	0	0	0	0	0	0	0	0	0	0	0	0	1	0	0	0	0	0	0
SRR1310690	1	0	0	0	0	0	0	0	0	0	0	0	0	0	0	0	0	0	0	0	0	0	0	0	0	0	0	0	0	0	0	0	0	0	0	0	0	0	0	0	0	0	0	0	0	0	1	0	0
SRR1310876	1	0	0	0	0	0	0	0	0	0	0	0	0	0	0	0	0	0	0	0	0	0	0	0	0	0	0	0	0	0	0	0	0	0	0	0	1	0	0	0	0	0	0	0	0	0	0	0	0
SRR1311153	1	0	0	0	0	0	0	0	0	0	0	0	0	0	0	0	0	0	0	0	0	0	0	0	0	0	0	0	0	0	0	0	1	0	0	0	0	0	0	0	0	0	0	0	0	0	0	0	0
SRR1311205	1	0	0	0	0	0	0	0	0	0	0	0	0	0	0	0	0	0	0	0	0	0	0	0	0	0	0	0	0	0	0	0	0	0	0	0	0	0	0	0	0	0	1	0	0	0	0	0	0
SRR1311308	1	0	0	0	0	0	0	0	0	0	0	0	0	0	0	0	0	0	0	0	0	0	0	0	0	0	0	0	0	0	0	0	0	0	0	0	0	0	1	0	0	0	0	0	0	0	0	0	0
SRR1311400	1	0	0	0	0	0	0	0	0	0	0	0	0	0	0	0	0	0	0	0	0	0	0	0	0	0	0	0	1	0	0	0	0	0	0	0	0	0	0	0	0	0	0	0	0	0	0	0	0
SRR1311464	1	0	0	0	0	0	0	0	0	0	0	0	0	0	0	0	0	0	0	0	0	0	0	0	0	0	0	0	0	0	0	0	0	0	0	0	1	0	0	0	0	0	0	0	0	0	0	0	0
SRR1311531	1	0	0	0	0	0	0	0	0	0	0	0	0	0	0	0	0	0	0	0	0	0	0	0	0	0	0	0	0	0	0	0	0	0	0	0	0	0	0	0	0	1	0	0	0	0	0	0	0
SRR1312244	1	0	0	0	0	0	0	0	0	0	0	0	0	0	0	0	0	0	0	0	0	0	0	0	0	0	0	0	0	0	0	0	1	0	0	0	0	0	0	0	0	0	0	0	0	0	0	0	0
SRR1312310	1	0	0	0	0	0	0	0	0	0	0	0	0	0	0	0	0	0	0	0	0	0	0	0	0	0	0	0	0	1	0	0	0	0	0	0	0	0	0	0	0	0	0	0	0	0	0	0	0
SRR1312428	1	0	0	0	0	0	0	0	0	0	0	0	0	0	0	0	0	0	0	0	0	0	0	0	0	0	0	0	1	0	0	0	0	0	0	0	0	0	0	0	0	0	0	0	0	0	0	0	0
SRR1312577	1	0	0	0	0	0	0	0	0	0	0	0	0	0	0	0	0	0	0	0	0	0	0	0	0	0	0	0	0	0	0	0	0	0	0	0	1	0	0	0	0	0	0	0	0	0	0	0	0
SRR1312666	1	0	0	0	0	0	0	0	0	0	0	0	0	0	0	0	0	0	0	0	0	0	0	0	0	0	0	0	0	0	0	0	0	0	0	0	1	0	0	0	0	0	0	0	0	0	0	0	0
SRR1313361	1	0	0	0	0	0	0	0	0	0	0	0	0	0	0	0	0	0	0	0	0	0	0	0	0	0	0	0	1	0	0	0	0	0	0	0	0	0	0	0	0	0	0	0	0	0	0	0	1
SRR1313384	1	0	0	0	0	0	0	0	0	0	0	0	0	0	0	0	0	0	0	0	0	0	0	0	0	0	0	0	0	0	0	0	0	0	1	0	0	0	0	0	0	0	0	0	0	0	0	0	0
SRR1313642	1	0	0	0	0	0	0	0	0	0	0	0	0	0	0	0	0	0	0	0	0	0	0	0	0	0	0	0	1	0	0	0	0	0	0	0	0	0	0	0	0	0	0	0	0	0	0	0	1
SRR1313747	1	0	0	0	0	0	0	0	0	0	0	0	0	0	0	0	0	0	0	0	0	0	0	0	0	0	0	0	0	0	0	0	0	0	1	0	0	0	0	0	0	0	0	0	0	0	0	0	0
SRR1314767	1	0	0	0	0	0	0	0	0	0	0	0	0	0	0	0	0	0	0	0	0	0	0	0	0	0	0	0	1	0	0	0	0	0	0	0	0	0	0	0	0	0	0	0	0	0	0	0	1
SRR1314940	1	0	0	0	0	0	0	0	0	0	0	0	0	0	0	0	0	0	0	0	0	0	0	0	0	0	0	0	0	0	0	0	0	0	1	0	0	0	0	0	0	0	0	0	0	0	0	0	0
SRR1314958	1	0	0	0	0	0	0	0	0	0	0	0	0	0	0	0	0	0	0	0	0	0	0	0	0	0	0	0	1	0	0	0	0	0	0	0	0	0	0	0	0	0	0	0	0	0	0	0	0
SRR1315434	1	0	0	0	0	0	0	0	0	0	0	0	0	0	0	0	0	0	0	0	0	0	0	0	0	0	0	0	0	1	0	0	0	0	0	0	0	0	0	0	0	0	0	0	0	0	0	0	0
SRR1315799	1	0	0	0	0	0	0	0	0	0	0	0	0	0	0	0	0	0	0	0	0	0	0	0	0	0	0	0	0	0	0	0	0	0	0	1	0	0	0	0	0	0	0	0	0	0	0	0	0
SRR1315842	1	0	0	0	0	0	0	0	0	0	0	0	0	0	0	0	0	0	0	0	0	0	0	0	0	0	0	0	0	0	0	0	0	0	0	1	0	0	0	0	0	0	0	0	0	0	0	0	0
SRR1315949	1	0	0	0	0	0	0	0	0	0	0	0	0	0	0	0	0	0	0	0	0	0	0	0	0	0	0	0	1	0	0	0	0	0	0	0	0	0	0	0	0	0	0	0	0	0	0	0	0
SRR1315994	1	0	0	0	0	0	0	0	0	0	0	0	0	0	0	0	0	0	0	0	0	0	0	0	0	0	0	0	1	0	0	0	0	0	0	0	0	0	0	0	0	0	0	0	0	0	0	0	0
SRR1316096	1	0	0	0	0	0	0	0	0	0	0	0	0	0	0	0	0	0	0	0	0	0	0	0	0	0	0	0	0	0	0	1	0	0	0	0	0	0	0	0	0	0	0	0	0	0	0	0	0
SRR1316254	1	0	0	0	0	0	0	0	0	0	0	0	0	0	0	0	0	0	0	0	0	0	0	0	0	0	0	0	1	0	0	0	0	0	0	0	0	0	0	0	0	0	0	0	0	0	0	0	0
SRR1316392	1	0	0	0	0	0	0	0	0	0	0	0	0	0	0	0	0	0	0	0	0	0	0	0	0	0	0	0	1	0	0	0	0	0	0	0	0	0	0	0	0	0	0	0	0	0	0	0	0
SRR1316420	1	0	0	0	0	0	0	0	0	0	0	0	0	0	0	0	0	0	0	0	0	0	0	0	0	0	0	0	0	0	0	0	0	0	0	0	0	0	0	0	0	1	0	0	0	0	0	0	0
SRR1316535	1	0	0	0	0	0	0	0	0	0	0	0	0	0	0	0	0	0	0	0	0	0	0	0	0	0	0	0	1	0	0	0	0	0	0	0	0	0	0	0	0	0	0	0	0	0	0	0	0
SRR1316553	1	0	0	0	0	0	0	0	0	0	0	0	0	0	0	0	0	0	0	0	0	0	0	0	0	0	0	0	0	0	0	0	0	0	0	0	0	0	0	0	0	0	0	0	0	1	0	0	0
SRR1316725	1	0	0	0	0	0	0	0	0	0	0	0	0	0	0	0	0	0	0	0	0	0	0	0	0	0	0	0	0	0	0	0	0	0	0	0	0	0	0	0	1	0	0	0	0	0	0	0	0
SRR1316747	1	0	0	0	0	0	0	0	0	0	0	0	0	0	0	0	0	0	0	0	0	0	0	0	0	0	0	0	0	0	0	0	1	0	0	0	0	0	0	0	0	0	0	0	0	0	0	0	0
SRR1316769	1	0	0	0	0	0	0	0	0	0	0	0	0	0	0	0	0	0	0	0	0	0	0	0	0	0	0	0	0	0	0	0	1	0	0	0	0	0	0	0	0	0	0	0	0	0	0	0	0
SRR1316874	1	0	0	0	0	0	0	0	0	0	0	0	0	0	0	0	0	0	0	0	0	0	0	0	0	0	0	0	0	0	0	0	0	0	0	1	0	0	0	0	0	0	0	0	0	0	0	0	0
SRR1316921	1	0	0	0	0	0	0	0	0	0	0	0	0	0	0	0	0	0	0	0	0	0	0	0	0	0	0	0	1	0	0	0	0	0	0	0	0	0	0	0	0	0	0	0	0	0	0	0	0
SRR1316940	1	0	0	0	0	0	0	0	0	0	0	0	0	0	0	0	0	0	0	0	0	0	0	0	0	0	0	0	1	0	0	0	0	0	0	0	0	0	0	0	0	0	0	0	0	0	0	0	0
SRR1316963	1	0	0	0	0	0	0	0	0	0	0	0	0	0	0	0	0	0	0	0	0	0	0	0	0	0	0	0	1	0	0	0	0	0	0	0	0	0	0	0	0	0	0	0	0	0	0	0	0
SRR1317040	1	0	0	0	0	0	0	0	0	0	0	0	0	0	0	0	0	0	0	0	0	0	0	0	0	0	0	0	0	1	0	0	0	0	0	0	0	0	0	0	0	0	0	0	0	0	0	0	0
SRR1317086	1	0	0	0	0	0	0	0	0	0	0	0	0	0	0	0	0	0	0	0	0	0	0	0	0	0	0	0	0	0	0	0	0	0	1	0	0	0	0	0	0	0	0	0	0	0	0	0	0
SRR1317596	1	0	0	0	0	0	0	0	0	0	0	0	0	0	0	0	0	0	0	0	0	0	0	0	0	0	0	0	1	0	0	0	0	0	0	0	0	0	0	0	0	0	0	0	0	0	0	0	0
SRR1317653	1	0	0	0	0	0	0	0	0	0	0	0	0	0	0	0	0	0	0	0	0	0	0	0	0	0	0	0	0	0	0	0	0	0	0	0	1	0	0	0	0	0	0	0	0	0	0	0	0
SRR1317853	1	0	0	0	0	0	0	0	0	0	0	0	0	0	0	0	0	0	0	0	0	0	0	0	0	0	0	0	1	0	0	0	0	0	0	0	0	0	0	0	0	0	0	0	0	0	0	0	0
SRR1318089	1	0	0	0	0	0	0	0	0	0	0	0	0	0	0	0	0	0	0	0	0	0	0	0	0	0	0	0	0	0	0	0	0	0	0	0	0	0	0	0	0	0	0	0	1	0	0	0	0
SRR1318140	1	0	0	0	0	0	0	0	0	0	0	0	0	0	0	0	0	0	0	0	0	0	0	0	0	0	0	0	0	0	0	0	0	0	1	0	0	0	0	0	0	0	0	0	0	0	0	0	0
SRR1318184	1	0	0	0	0	0	0	0	0	0	0	0	0	0	0	0	0	0	0	0	0	0	0	0	0	0	0	0	0	0	0	0	0	0	0	0	1	0	0	0	0	0	0	0	0	0	0	0	0
SRR1318208	1	0	0	0	0	0	0	0	0	0	0	0	0	0	0	0	0	0	0	0	0	0	0	0	0	0	0	0	0	0	0	0	0	0	0	0	1	0	0	0	0	0	0	0	0	0	0	0	0
SRR1318426	1	0	0	0	0	0	0	0	0	0	0	0	0	0	0	0	0	0	0	0	0	0	0	0	0	0	0	0	1	0	0	0	0	0	0	0	0	0	0	0	0	0	0	0	0	0	0	0	0
SRR1319059	1	0	0	0	0	0	0	0	0	0	0	0	0	0	0	0	0	0	0	0	0	0	0	0	0	0	0	0	0	0	0	0	0	0	0	0	1	0	0	0	0	0	0	0	0	0	0	0	0
SRR1319078	1	0	0	0	0	0	0	0	0	0	0	0	0	0	0	0	0	0	0	0	0	0	0	0	0	0	0	0	0	0	0	0	0	0	0	0	1	0	0	0	0	0	0	0	0	0	0	0	0
SRR1319100	1	0	0	0	0	0	0	0	0	0	0	0	0	0	0	0	0	0	0	0	0	0	0	0	0	0	0	0	0	0	0	0	0	0	1	0	0	0	0	0	0	0	0	0	0	0	0	0	0
SRR1319118	1	0	0	0	0	0	0	0	0	0	0	0	0	0	0	0	0	0	0	0	0	0	0	0	0	0	0	0	0	0	0	0	0	0	0	0	0	0	0	0	0	0	0	0	0	0	1	0	0
SRR1319136	1	0	0	0	0	0	0	0	0	0	0	0	0	0	0	0	0	0	0	0	0	0	0	0	0	0	0	0	1	0	0	0	0	0	0	0	0	0	0	0	0	0	0	0	0	0	0	0	0
SRR1319485	1	0	0	0	0	0	0	0	0	0	0	0	0	0	0	0	0	0	0	0	0	0	0	0	0	0	0	0	0	1	0	0	0	0	0	0	0	0	0	0	0	0	0	0	0	0	0	0	0
SRR1319608	1	0	0	0	0	0	0	0	0	0	0	0	0	0	0	0	0	0	0	0	0	0	0	0	0	0	0	0	0	0	0	0	0	1	0	0	0	0	0	0	0	0	0	0	0	0	0	0	0
SRR1319753	1	0	0	0	0	0	0	0	0	0	0	0	0	0	0	0	0	0	0	0	0	0	0	0	0	0	0	0	0	0	0	0	0	0	0	0	0	0	0	1	0	0	0	0	0	0	0	0	0
SRR1319991	1	0	0	0	0	0	0	0	0	0	0	0	0	0	0	0	0	0	0	0	0	0	0	0	0	0	0	0	0	0	0	0	0	1	0	0	0	0	0	0	0	0	0	0	0	0	0	0	0
SRR1320034	1	0	0	0	0	0	0	0	0	0	0	0	0	0	0	0	0	0	0	0	0	0	0	0	0	0	0	0	0	0	0	0	0	0	0	0	1	0	0	0	0	0	0	0	0	0	0	0	0
SRR1320650	1	0	0	0	0	0	0	0	0	0	0	0	0	0	0	0	0	0	0	0	0	0	0	0	0	0	0	0	0	0	0	0	0	0	1	0	0	0	0	0	0	0	0	0	0	0	0	0	0
SRR1320712	1	0	0	0	0	0	0	0	0	0	0	0	0	0	0	0	0	0	0	0	0	0	0	0	0	0	0	0	0	1	0	0	0	0	0	0	0	0	0	0	0	0	0	0	0	0	0	0	0
SRR1320873	1	0	0	0	0	0	0	0	0	0	0	0	0	0	0	0	0	0	0	0	0	0	0	0	0	0	0	0	1	0	0	0	0	0	0	0	0	0	0	0	0	0	0	0	0	0	0	0	0
SRR1320892	1	0	0	0	0	0	0	0	0	0	0	0	0	0	0	0	0	0	0	0	0	0	0	0	0	0	0	0	1	0	0	0	0	0	0	0	0	0	0	0	0	0	0	0	0	0	0	0	0
SRR1321011	1	0	0	0	0	0	0	0	0	0	0	0	0	0	0	0	0	0	0	0	0	0	0	0	0	0	0	0	0	1	0	0	0	0	0	0	0	0	0	0	0	0	0	0	0	0	0	0	0
SRR1321046	1	0	0	0	0	0	0	0	0	0	0	0	0	0	0	0	0	0	0	0	0	0	0	0	0	0	0	0	1	0	0	0	0	0	0	0	0	0	0	0	0	0	0	0	0	0	0	0	1
SRR1321112	1	0	0	0	0	0	0	0	0	0	0	0	0	0	0	0	0	0	0	0	0	0	0	0	0	0	0	1	0	0	0	0	0	0	0	0	0	0	0	0	0	0	0	0	0	0	0	0	0
SRR1321165	1	0	0	0	0	0	0	0	0	0	0	0	0	0	0	0	0	0	0	0	0	0	0	0	0	0	0	0	0	1	0	0	0	0	0	0	0	0	0	0	0	0	0	0	0	0	0	0	0
SRR1321183	1	0	0	0	0	0	0	0	0	0	0	0	0	0	0	0	0	0	0	0	0	0	0	0	0	0	0	0	1	0	0	0	0	0	0	0	0	0	0	0	0	0	0	0	0	0	0	0	0
SRR1321244	1	0	0	0	0	0	0	0	0	0	0	0	0	0	0	0	0	0	0	0	0	0	0	0	0	0	0	0	0	0	0	0	0	0	0	1	0	0	0	0	0	0	0	0	0	0	0	0	0
SRR1321283	1	0	0	0	0	0	0	0	0	0	0	0	0	0	0	0	0	0	0	0	0	0	0	0	0	0	0	0	0	0	0	0	0	0	0	0	0	0	0	0	1	0	0	0	0	0	0	0	0
SRR1321444	1	0	0	0	0	0	0	0	0	0	0	0	0	0	0	0	0	0	0	0	0	0	0	0	0	0	0	0	0	0	0	0	0	0	0	0	0	0	1	0	0	0	0	0	0	0	0	0	0
SRR1321483	1	0	0	0	0	0	0	0	0	0	0	0	0	0	0	0	0	0	0	0	0	0	0	0	0	0	0	0	0	0	0	0	0	0	0	0	1	0	0	0	0	0	0	0	0	0	0	0	0
SRR1321786	1	0	0	0	0	0	0	0	0	0	0	0	0	0	0	0	0	0	0	0	0	0	0	0	0	0	0	0	1	0	0	0	0	0	0	0	0	0	0	0	0	0	0	0	0	0	0	0	1
SRR1321829	1	0	0	0	0	0	0	0	0	0	0	0	0	0	0	0	0	0	0	0	0	0	0	0	0	0	0	0	0	0	0	0	0	0	0	0	1	0	0	0	0	0	0	0	0	0	0	0	0
SRR1321897	1	0	0	0	0	0	0	0	0	0	0	0	0	0	0	0	0	0	0	0	0	0	0	0	0	0	0	0	0	0	0	0	0	0	0	0	0	0	0	0	0	0	0	0	1	0	0	0	0
SRR1321966	1	0	0	0	0	0	0	0	0	0	0	0	0	0	0	0	0	0	0	0	0	0	0	0	0	0	0	0	1	0	0	0	0	0	0	0	0	0	0	0	0	0	0	0	0	0	0	0	0
SRR1322028	1	0	0	0	0	0	0	0	0	0	0	0	0	0	0	0	0	0	0	0	0	0	0	0	0	0	0	0	0	0	0	0	0	0	0	0	0	0	0	0	0	0	0	0	0	0	1	0	0
SRR1322070	1	0	0	0	0	0	0	0	0	0	0	0	0	0	0	0	0	0	0	0	0	0	0	0	0	0	0	0	0	0	0	0	0	0	0	0	1	0	0	0	0	0	0	0	0	0	0	0	0
SRR1322115	1	0	0	0	0	0	0	0	0	0	0	0	0	0	0	0	0	0	0	0	0	0	0	0	0	0	0	0	0	0	0	0	0	0	1	0	0	0	0	0	0	0	0	0	0	0	0	0	0
SRR1322270	1	0	0	0	0	0	0	0	0	0	0	0	0	0	0	0	0	0	0	0	0	0	0	0	0	0	0	0	0	0	0	0	0	0	0	1	0	0	0	0	0	0	0	0	0	0	0	0	0
SRR1322456	1	0	0	0	0	0	0	0	0	0	0	0	0	0	0	0	0	0	0	0	0	0	0	0	0	0	0	0	1	0	0	0	0	0	0	0	0	0	0	0	0	0	0	0	0	0	0	0	0
SRR1322747	1	0	0	0	0	0	0	0	0	0	0	0	0	0	0	0	0	0	0	0	0	0	0	0	0	0	0	0	0	0	0	0	0	0	0	0	0	0	0	0	0	1	0	0	0	0	0	0	0
SRR1322816	1	0	0	0	0	0	0	0	0	0	0	0	0	0	0	0	0	0	0	0	0	0	0	0	0	0	0	0	0	0	0	0	0	0	0	0	0	0	0	0	0	0	0	0	0	0	1	0	0
SRR1323174	1	0	0	0	0	0	0	0	0	0	0	0	0	0	0	0	0	0	0	0	0	0	0	0	0	0	0	0	1	0	0	0	0	0	0	0	0	0	0	0	0	0	0	0	0	0	0	0	0
SRR1323215	1	0	0	0	0	0	0	0	0	0	0	0	0	0	0	0	0	0	0	0	0	0	0	0	0	0	0	0	0	0	0	0	0	0	0	0	1	0	0	0	0	0	0	0	0	0	0	0	0
SRR1323404	1	0	0	0	0	0	0	0	0	0	0	0	0	0	0	0	0	0	0	0	0	0	0	0	0	0	0	0	0	0	0	0	0	0	0	0	0	0	0	0	0	0	0	0	0	1	0	0	0
SRR1323577	1	0	0	0	0	0	0	0	0	0	0	0	0	0	0	0	0	0	0	0	0	0	0	0	0	0	0	0	0	1	0	0	0	0	0	0	0	0	0	0	0	0	0	0	0	0	0	0	0
SRR1323603	1	0	0	0	0	0	0	0	0	0	0	0	0	0	0	0	0	0	0	0	0	0	0	0	0	0	0	0	1	0	0	0	0	0	0	0	0	0	0	0	0	0	0	0	0	0	0	0	0
SRR1323699	1	0	0	0	0	0	0	0	0	0	0	0	0	0	0	0	0	0	0	0	0	0	0	0	0	0	0	0	0	0	0	0	0	0	1	0	0	0	0	0	0	0	0	0	0	0	0	0	0
SRR1323746	1	0	0	0	0	0	0	0	0	0	0	0	0	0	0	0	0	0	0	0	0	0	0	0	0	0	0	0	1	0	0	0	0	0	0	0	0	0	0	0	0	0	0	0	0	0	0	0	0
SRR1323764	1	0	0	0	0	0	0	0	0	0	0	0	0	0	0	0	0	0	0	0	0	0	0	0	0	0	0	0	1	0	0	0	0	0	0	0	0	0	0	0	0	0	0	0	0	0	0	0	1
SRR1323807	1	0	0	0	0	0	0	0	0	0	0	0	0	0	0	0	0	0	0	0	0	0	0	0	0	0	0	0	1	0	0	0	0	0	0	0	0	0	0	0	0	0	0	0	0	0	0	0	0
SRR1323873	1	0	0	0	0	0	0	0	0	0	0	0	0	0	0	0	0	0	0	0	0	0	0	0	0	0	0	0	0	0	0	0	0	0	0	0	1	0	0	0	0	0	0	0	0	0	0	0	0
SRR1324062	1	0	0	0	0	0	0	0	0	0	0	0	0	0	0	0	0	0	0	0	0	0	0	0	0	0	0	0	0	0	0	0	0	0	0	0	0	0	0	0	0	0	1	0	0	0	0	0	0
SRR1324085	1	0	0	0	0	0	0	0	0	0	0	0	0	0	0	0	0	0	0	0	0	0	0	0	0	0	0	0	0	1	0	0	0	0	0	0	0	0	0	0	0	0	0	0	0	0	0	0	0
SRR1324102	1	0	0	0	0	0	0	0	0	0	0	0	0	0	0	0	0	0	0	0	0	0	0	0	0	0	0	0	0	0	0	0	0	0	0	0	0	0	0	0	0	0	0	0	0	0	1	0	0
SRR1325182	1	0	0	0	0	0	0	0	0	0	0	0	0	0	0	0	0	0	0	0	0	0	0	0	0	0	0	0	0	0	0	0	0	0	0	0	1	0	0	0	0	0	0	0	0	0	0	0	0
SRR1325483	1	0	0	0	0	0	0	0	0	0	0	0	0	0	0	0	0	0	0	0	0	0	0	0	0	0	0	0	0	0	0	0	0	0	1	0	0	0	0	0	0	0	0	0	0	0	0	0	0
SRR1325642	1	0	0	0	0	0	0	0	0	0	0	0	0	0	0	0	0	0	0	0	0	0	0	0	0	0	0	0	0	0	0	0	0	0	0	0	1	0	0	0	0	0	0	0	0	0	0	0	0
SRR1325690	1	0	0	0	0	0	0	0	0	0	0	0	0	0	0	0	0	0	0	0	0	0	0	0	0	0	0	0	0	0	0	0	0	0	0	0	1	0	0	0	0	0	0	0	0	0	0	0	0
SRR1326179	1	0	0	0	0	0	0	0	0	0	0	0	0	0	0	0	0	0	0	0	0	0	0	0	0	0	0	0	1	0	0	0	0	0	0	0	0	0	0	0	0	0	0	0	0	0	0	0	0
SRR1326343	1	0	0	0	0	0	0	0	0	0	0	0	0	0	0	0	0	0	0	0	0	0	0	0	0	0	0	0	0	0	0	0	0	0	0	0	0	0	0	0	1	0	0	0	0	0	0	0	0
SRR1326366	1	0	0	0	0	0	0	0	0	0	0	0	0	0	0	0	0	0	0	0	0	0	0	0	0	0	0	0	1	0	0	0	0	0	0	0	0	0	0	0	0	0	0	0	0	0	0	0	0
SRR1326560	1	0	0	0	0	0	0	0	0	0	0	0	0	0	0	0	0	0	0	0	0	0	0	0	0	0	0	0	0	0	0	0	1	0	0	0	0	0	0	0	0	0	0	0	0	0	0	0	0
SRR1327454	1	0	0	0	0	0	0	0	0	0	0	0	0	0	0	0	0	0	0	0	0	0	0	0	0	0	0	0	0	0	0	0	0	0	0	0	1	0	0	0	0	0	0	0	0	0	0	0	0
SRR1327505	1	0	0	0	0	0	0	0	0	0	0	0	0	0	0	0	0	0	0	0	0	0	0	0	0	0	0	0	0	0	0	0	0	0	0	0	1	0	0	0	0	0	0	0	0	0	0	0	0
SRR1327593	1	0	0	0	0	0	0	0	0	0	0	0	0	0	0	0	0	0	0	0	0	0	0	0	0	0	0	0	1	0	0	0	0	0	0	0	0	0	0	0	0	0	0	0	0	0	0	0	0
SRR1327723	1	0	0	0	0	0	0	0	0	0	0	0	0	0	0	0	0	0	0	0	0	0	0	0	0	0	0	0	0	0	0	0	0	0	0	0	0	0	0	0	0	1	0	0	0	0	0	0	0
SRR1328125	1	0	0	0	0	0	0	0	0	0	0	0	0	0	0	0	0	0	0	0	0	0	0	0	0	0	0	1	0	0	0	0	0	0	0	0	0	0	0	0	0	0	0	0	0	0	0	0	0
SRR1328464	1	0	0	0	0	0	0	0	0	0	0	0	0	0	0	0	0	0	0	0	0	0	0	0	0	0	0	0	0	0	0	0	0	0	1	0	0	0	0	0	0	0	0	0	0	0	0	0	0
SRR1328599	1	0	0	0	0	0	0	0	0	0	0	0	0	0	0	0	0	0	0	0	0	0	0	0	0	0	0	0	1	0	0	0	0	0	0	0	0	0	0	0	0	0	0	0	0	0	0	0	0
SRR1328715	1	0	0	0	0	0	0	0	0	0	0	0	0	0	0	0	0	0	0	0	0	0	0	0	0	0	0	0	0	0	0	0	0	0	0	0	0	0	0	0	0	0	0	0	1	0	0	0	0
SRR1328845	1	0	0	0	0	0	0	0	0	0	0	0	0	0	0	0	0	0	0	0	0	0	0	0	0	0	0	0	0	1	0	0	0	0	0	0	0	0	0	0	0	0	0	0	0	0	0	0	0
SRR1328960	1	0	0	0	0	0	0	0	0	0	0	0	0	0	0	0	0	0	0	0	0	0	0	0	0	0	0	0	0	0	0	0	0	0	0	1	0	0	0	0	0	0	0	0	0	0	0	0	0
SRR1329154	1	0	0	0	0	0	0	0	0	0	0	0	0	0	0	0	0	0	0	0	0	0	0	0	0	0	0	0	0	0	0	0	0	0	1	0	0	0	0	0	0	0	0	0	0	0	0	0	0
SRR1329377	1	0	0	0	0	0	0	0	0	0	0	0	0	0	0	0	0	0	0	0	0	0	0	0	0	0	0	0	1	0	0	0	0	0	0	0	0	0	0	0	0	0	0	0	0	0	0	0	1
SRR1329530	1	0	0	0	0	0	0	0	0	0	0	0	0	0	0	0	0	0	0	0	0	0	0	0	0	0	0	0	0	0	0	0	0	0	0	0	1	0	0	0	0	0	0	0	0	0	0	0	0
SRR1329601	1	0	0	0	0	0	0	0	0	0	0	0	0	0	0	0	0	0	0	0	0	0	0	0	0	0	0	0	0	0	0	0	0	0	1	0	0	0	0	0	0	0	0	0	0	0	0	0	0
SRR1329663	1	0	0	0	0	0	0	0	0	0	0	0	0	0	0	0	0	0	0	0	0	0	0	0	0	0	0	0	0	0	0	0	0	0	0	0	1	0	0	0	0	0	0	0	0	0	0	0	0
SRR1329726	1	0	0	0	0	0	0	0	0	0	0	0	0	0	0	0	0	0	0	0	0	0	0	0	0	0	0	0	0	0	0	0	0	0	0	0	0	0	0	0	0	0	0	0	0	1	0	0	0
SRR1330018	1	0	0	0	0	0	0	0	0	0	0	0	0	0	0	0	0	0	0	0	0	0	0	0	0	0	0	0	0	0	0	0	0	0	1	0	0	0	0	0	0	0	0	0	0	0	0	0	0
SRR1330082	1	0	0	0	0	0	0	0	0	0	0	0	0	0	0	0	0	0	0	0	0	0	0	0	0	0	0	0	0	0	0	0	0	1	0	0	0	0	0	0	0	0	0	0	0	0	0	0	0
SRR1330346	1	0	0	0	0	0	0	0	0	0	0	0	0	0	0	0	0	0	0	0	0	0	0	0	0	0	0	0	1	0	0	0	0	0	0	0	0	0	0	0	0	0	0	0	0	0	0	0	0
SRR1330498	1	0	0	0	0	0	0	0	0	0	0	0	0	0	0	0	0	0	0	0	0	0	0	0	0	0	0	0	1	0	0	0	0	0	0	0	0	0	0	0	0	0	0	0	0	0	0	0	0
SRR1330522	1	0	0	0	0	0	0	0	0	0	0	0	0	0	0	0	0	0	0	0	0	0	0	0	0	0	0	0	0	0	0	0	0	0	0	0	0	0	0	0	0	0	0	1	0	0	0	0	0
SRR1330546	1	0	0	0	0	0	0	0	0	0	0	0	0	0	0	0	0	0	0	0	0	0	0	0	0	0	0	0	1	0	0	0	0	0	0	0	0	0	0	0	0	0	0	0	0	0	0	0	0
SRR1330656	1	0	0	0	0	0	0	0	0	0	0	0	0	0	0	0	0	0	0	0	0	0	0	0	0	0	0	0	1	0	0	0	0	0	0	0	0	0	0	0	0	0	0	0	0	0	0	0	0
SRR1330746	1	0	0	0	0	0	0	0	0	0	0	0	0	0	0	0	0	0	0	0	0	0	0	0	0	0	0	0	0	0	0	0	0	0	0	0	0	0	0	0	0	0	0	0	0	0	1	0	0
SRR1330770	1	0	0	0	0	0	0	0	0	0	0	0	0	0	0	0	0	0	0	0	0	0	0	0	0	0	0	0	0	0	0	0	0	0	0	0	1	0	0	0	0	0	0	0	0	0	0	0	0
SRR1330831	1	0	0	0	0	0	0	0	0	0	0	0	0	0	0	0	0	0	0	0	0	0	0	0	0	0	0	0	0	0	0	0	0	0	0	0	1	0	0	0	0	0	0	0	0	0	0	0	0
SRR1330878	1	0	0	0	0	0	0	0	0	0	0	0	0	0	0	0	0	0	0	0	0	0	0	0	0	0	0	0	0	0	0	0	1	0	0	0	0	0	0	0	0	0	0	0	0	0	0	0	0
SRR1330920	1	0	0	0	0	0	0	0	0	0	0	0	0	0	0	0	0	0	0	0	0	0	0	0	0	0	0	0	0	1	0	0	0	0	0	0	0	0	0	0	0	0	0	0	0	0	0	0	0
SRR1331109	1	0	0	0	0	0	0	0	0	0	0	0	0	0	0	0	0	0	0	0	0	0	0	0	0	0	0	0	0	0	0	0	0	0	1	0	0	0	0	0	0	0	0	0	0	0	0	0	0
SRR1331466	1	0	0	0	0	0	0	0	0	0	0	0	0	0	0	0	0	0	0	0	0	0	0	0	0	0	0	0	1	0	0	0	0	0	0	0	0	0	0	0	0	0	0	0	0	0	0	0	1
SRR1331511	1	0	0	0	0	0	0	0	0	0	0	0	0	0	0	0	0	0	0	0	0	0	0	0	0	0	0	0	1	0	0	0	0	0	0	0	0	0	0	0	0	0	0	0	0	0	0	0	0
SRR1331579	1	0	0	0	0	0	0	0	0	0	0	0	0	0	0	0	0	0	0	0	0	0	0	0	0	0	0	0	1	0	0	0	0	0	0	0	0	0	0	0	0	0	0	0	0	0	0	0	0
SRR1331620	1	0	0	0	0	0	0	0	0	0	0	0	0	0	0	0	0	0	0	0	0	0	0	0	0	0	0	0	0	0	0	0	0	0	0	0	0	0	1	0	0	0	0	0	0	0	0	0	0
SRR1331661	1	0	0	0	0	0	0	0	0	0	0	0	0	0	0	0	0	0	0	0	0	0	0	0	0	0	0	0	0	0	0	0	1	0	0	0	0	0	0	0	0	0	0	0	0	0	0	0	0
SRR1331818	1	0	0	0	0	0	0	0	0	0	0	0	0	0	0	0	0	0	0	0	0	0	0	0	0	0	0	0	0	1	0	0	0	0	0	0	0	0	0	0	0	0	0	0	0	0	0	0	0
SRR1331900	1	0	0	0	0	0	0	0	0	0	0	0	0	0	0	0	0	0	0	0	0	0	0	0	0	0	0	0	0	0	0	0	0	0	0	0	0	0	0	0	0	1	0	0	0	0	0	0	0
SRR1332856	1	0	0	0	0	0	0	0	0	0	0	0	0	0	0	0	0	0	0	0	0	0	0	0	0	0	0	0	1	0	0	0	0	0	0	0	0	0	0	0	0	0	0	0	0	0	0	0	1
SRR1333263	1	0	0	0	0	0	0	0	0	0	0	0	0	0	0	0	0	0	0	0	0	0	0	0	0	0	0	0	0	0	0	0	0	0	0	0	0	0	0	0	0	1	0	0	0	0	0	0	0
SRR1333287	1	0	0	0	0	0	0	0	0	0	0	0	0	0	0	0	0	0	0	0	0	0	0	0	0	0	0	0	0	0	0	0	0	0	0	0	1	0	0	0	0	0	0	0	0	0	0	0	0
SRR1333308	1	0	0	0	0	0	0	0	0	0	0	0	0	0	0	0	0	0	0	0	0	0	0	0	0	0	0	0	0	1	0	0	0	0	0	0	0	0	0	0	0	0	0	0	0	0	0	0	0
SRR1333676	1	0	0	0	0	0	0	0	0	0	0	0	0	0	0	0	0	0	0	0	0	0	0	0	0	0	0	0	0	0	0	0	0	0	1	0	0	0	0	0	0	0	0	0	0	0	0	0	0
SRR1333913	1	0	0	0	0	0	0	0	0	0	0	0	0	0	0	0	0	0	0	0	0	0	0	0	0	0	0	0	0	0	0	0	0	0	1	0	0	0	0	0	0	0	0	0	0	0	0	0	0
SRR1334461	1	0	0	0	0	0	0	0	0	0	0	0	0	0	0	0	0	0	0	0	0	0	0	0	0	0	0	0	0	0	0	0	0	0	0	0	0	0	0	0	0	0	1	0	0	0	0	0	0
SRR1334717	1	0	0	0	0	0	0	0	0	0	0	0	0	0	0	0	0	0	0	0	0	0	0	0	0	0	0	0	1	0	0	0	0	0	0	0	0	0	0	0	0	0	0	0	0	0	0	0	0
SRR1334762	1	0	0	0	0	0	0	0	0	0	0	0	0	0	0	0	0	0	0	0	0	0	0	0	0	0	0	1	0	0	0	0	0	0	0	0	0	0	0	0	0	0	0	0	0	0	0	0	0
SRR1335005	1	0	0	0	0	0	0	0	0	0	0	0	0	0	0	0	0	0	0	0	0	0	0	0	0	0	0	0	0	0	0	0	0	0	0	0	0	0	1	0	0	0	0	0	0	0	0	0	0
SRR1335089	1	0	0	0	0	0	0	0	0	0	0	0	0	0	0	0	0	0	0	0	0	0	0	0	0	0	0	0	0	0	0	0	0	0	1	0	0	0	0	0	0	0	0	0	0	0	0	0	0
SRR1335296	1	0	0	0	0	0	0	0	0	0	0	0	0	0	0	0	0	0	0	0	0	0	0	0	0	0	0	0	0	0	0	0	0	0	0	0	0	1	0	0	0	0	0	0	0	0	0	0	0
SRR1335377	1	0	0	0	0	0	0	0	0	0	0	0	0	0	0	0	0	0	0	0	0	0	0	0	0	0	0	0	0	0	0	0	0	0	0	1	0	0	0	0	0	0	0	0	0	0	0	0	0
SRR1335875	1	0	0	0	0	0	0	0	0	0	0	0	0	0	0	0	0	0	0	0	0	0	0	0	0	0	0	0	0	0	0	0	0	0	0	0	0	0	0	0	0	0	1	0	0	0	0	0	0
SRR1336113	1	0	0	0	0	0	0	0	0	0	0	0	0	0	0	0	0	0	0	0	0	0	0	0	0	0	0	0	0	0	0	0	0	0	0	0	0	1	0	0	0	0	0	0	0	0	0	0	0
SRR1336292	1	0	0	0	0	0	0	0	0	0	0	0	0	0	0	0	0	0	0	0	0	0	0	0	0	0	0	0	1	0	0	0	0	0	0	0	0	0	0	0	0	0	0	0	0	0	0	0	0
SRR1336481	1	0	0	0	0	0	0	0	0	0	0	0	0	0	0	0	0	0	0	0	0	0	0	0	0	0	0	0	1	0	0	0	0	0	0	0	0	0	0	0	0	0	0	0	0	0	0	0	0
SRR1336505	1	0	0	0	0	0	0	0	0	0	0	0	0	0	0	0	0	0	0	0	0	0	0	0	0	0	0	0	0	0	0	0	1	0	0	0	0	0	0	0	0	0	0	0	0	0	0	0	0
SRR1336930	1	0	0	0	0	0	0	0	0	0	0	0	0	0	0	0	0	0	0	0	0	0	0	0	0	0	0	0	0	0	0	0	0	0	0	0	0	0	1	0	0	0	0	0	0	0	0	0	0
SRR1337010	1	0	0	0	0	0	0	0	0	0	0	0	0	0	0	0	0	0	0	0	0	0	0	0	0	0	0	0	0	1	0	0	0	0	0	0	0	0	0	0	0	0	0	0	0	0	0	0	0
SRR1337215	1	0	0	0	0	0	0	0	0	0	0	0	0	0	0	0	0	0	0	0	0	0	0	0	0	0	0	0	0	1	0	0	0	0	0	0	0	0	0	0	0	0	0	0	0	0	0	0	0
SRR1337302	1	0	0	0	0	0	0	0	0	0	0	0	0	0	0	0	0	0	0	0	0	0	0	0	0	0	0	0	0	1	0	0	0	0	0	0	0	0	0	0	0	0	0	0	0	0	0	0	0
SRR1337388	1	0	0	0	0	0	0	0	0	0	0	0	0	0	0	0	0	0	0	0	0	0	0	0	0	0	0	0	0	0	0	0	0	0	0	0	0	0	0	0	1	0	0	0	0	0	0	0	0
SRR1337516	1	0	0	0	0	0	0	0	0	0	0	0	0	0	0	0	0	0	0	0	0	0	0	0	0	0	0	0	0	0	0	0	0	0	0	0	1	0	0	0	0	0	0	0	0	0	0	0	0
SRR1337564	1	0	0	0	0	0	0	0	0	0	0	0	0	0	0	0	0	0	0	0	0	0	0	0	0	0	0	0	1	0	0	0	0	0	0	0	0	0	0	0	0	0	0	0	0	0	0	0	0
SRR1337666	1	0	0	0	0	0	0	0	0	0	0	0	0	0	0	0	0	0	0	0	0	0	0	0	0	0	0	0	0	0	0	0	0	0	0	0	0	0	0	0	0	1	0	0	0	0	0	0	0
SRR1337749	1	0	0	0	0	0	0	0	0	0	0	0	0	0	0	0	0	0	0	0	0	0	0	0	0	0	0	0	0	0	0	0	0	0	0	0	1	0	0	0	0	0	0	0	0	0	0	0	0
SRR1337840	1	0	0	0	0	0	0	0	0	0	0	0	0	0	0	0	0	0	0	0	0	0	0	0	0	0	0	0	0	0	0	0	0	1	0	0	0	0	0	0	0	0	0	0	0	0	0	0	0
SRR1337909	1	0	0	0	0	0	0	0	0	0	0	0	0	0	0	0	0	0	0	0	0	0	0	0	0	0	0	0	1	0	0	0	0	0	0	0	0	0	0	0	0	0	0	0	0	0	0	0	0
SRR1337930	1	0	0	0	0	0	0	0	0	0	0	0	0	0	0	0	0	0	0	0	0	0	0	0	0	0	0	0	0	0	0	0	0	0	0	0	1	0	0	0	0	0	0	0	0	0	0	0	0
SRR1338171	1	0	0	0	0	0	0	0	0	0	0	0	0	0	0	0	0	0	0	0	0	0	0	0	0	0	0	0	0	0	0	0	0	0	0	0	0	0	0	0	1	0	0	0	0	0	0	0	0
SRR1338468	1	0	0	0	0	0	0	0	0	0	0	0	0	0	0	0	0	0	0	0	0	0	0	0	0	0	0	0	0	0	0	0	0	1	0	0	0	0	0	0	0	0	0	0	0	0	0	0	0
SRR1338513	1	0	0	0	0	0	0	0	0	0	0	0	0	0	0	0	0	0	0	0	0	0	0	0	0	0	0	0	0	0	0	0	0	0	0	0	0	0	0	0	0	0	0	0	0	0	1	0	0
SRR1338627	1	0	0	0	0	0	0	0	0	0	0	0	0	0	0	0	0	0	0	0	0	0	0	0	0	0	0	0	1	0	0	0	0	0	0	0	0	0	0	0	0	0	0	0	0	0	0	0	0
SRR1338705	1	0	0	0	0	0	0	0	0	0	0	0	0	0	0	0	0	0	0	0	0	0	0	0	0	0	0	0	0	0	0	0	0	0	0	0	0	0	0	0	0	0	0	0	0	1	0	0	0
SRR1338766	1	0	0	0	0	0	0	0	0	0	0	0	0	0	0	0	0	0	0	0	0	0	0	0	0	0	0	1	0	0	0	0	0	0	0	0	0	0	0	0	0	0	0	0	0	0	0	0	0
SRR1338836	1	0	0	0	0	0	0	0	0	0	0	0	0	0	0	0	0	0	0	0	0	0	0	0	0	0	0	0	0	1	0	0	0	0	0	0	0	0	0	0	0	0	0	0	0	0	0	0	0
SRR1339130	1	0	0	0	0	0	0	0	0	0	0	0	0	0	0	0	0	0	0	0	0	0	0	0	0	0	0	1	0	0	0	0	0	0	0	0	0	0	0	0	0	0	0	0	0	0	0	0	0
SRR1339296	1	0	0	0	0	0	0	0	0	0	0	0	0	0	0	0	0	0	0	0	0	0	0	0	0	0	0	0	0	0	0	0	0	0	0	0	0	0	1	0	0	0	0	0	0	0	0	0	0
SRR1339413	1	0	0	0	0	0	0	0	0	0	0	0	0	0	0	0	0	0	0	0	0	0	0	0	0	0	0	0	0	0	0	0	0	0	0	0	0	1	0	0	0	0	0	0	0	0	0	0	0
SRR1339699	1	0	0	0	0	0	0	0	0	0	0	0	0	0	0	0	0	0	0	0	0	0	0	0	0	0	0	0	0	0	0	0	0	1	0	0	0	0	0	0	0	0	0	0	0	0	0	0	0
SRR1339987	1	0	0	0	0	0	0	0	0	0	0	0	0	0	0	0	0	0	0	0	0	0	0	0	0	0	0	0	0	0	0	0	0	0	0	0	0	0	0	0	0	0	0	0	1	0	0	0	0
SRR1340028	1	0	0	0	0	0	0	0	0	0	0	0	0	0	0	0	0	0	0	0	0	0	0	0	0	0	0	0	0	0	0	0	0	1	0	0	0	0	0	0	0	0	0	0	0	0	0	0	0
SRR1340441	1	0	0	0	0	0	0	0	0	0	0	0	0	0	0	0	0	0	0	0	0	0	0	0	0	0	0	0	0	0	0	0	0	0	0	0	0	0	0	0	1	0	0	0	0	0	0	0	0
SRR1340508	1	0	0	0	0	0	0	0	0	0	0	0	0	0	0	0	0	0	0	0	0	0	0	0	0	0	0	0	1	0	0	0	0	0	0	0	0	0	0	0	0	0	0	0	0	0	0	0	0
SRR1340553	1	0	0	0	0	0	0	0	0	0	0	0	0	0	0	0	0	0	0	0	0	0	0	0	0	0	0	0	0	1	0	0	0	0	0	0	0	0	0	0	0	0	0	0	0	0	0	0	0
SRR1340700	1	0	0	0	0	0	0	0	0	0	0	0	0	0	0	0	0	0	0	0	0	0	0	0	0	0	0	0	1	0	0	0	0	0	0	0	0	0	0	0	0	0	0	0	0	0	0	0	1
SRR1341321	1	0	0	0	0	0	0	0	0	0	0	0	0	0	0	0	0	0	0	0	0	0	0	0	0	0	0	0	0	0	0	0	0	0	0	0	0	0	0	0	0	0	0	0	0	1	0	0	0
SRR1341480	1	0	0	0	0	0	0	0	0	0	0	0	0	0	0	0	0	0	0	0	0	0	0	0	0	0	0	0	0	1	0	0	0	0	0	0	0	0	0	0	0	0	0	0	0	0	0	0	0
SRR1341499	1	0	0	0	0	0	0	0	0	0	0	0	0	0	0	0	0	0	0	0	0	0	0	0	0	0	0	0	0	0	0	0	0	0	0	0	1	0	0	0	0	0	0	0	0	0	0	0	0
SRR1341605	1	0	0	0	0	0	0	0	0	0	0	0	0	0	0	0	0	0	0	0	0	0	0	0	0	0	0	0	0	0	0	0	0	0	0	1	0	0	0	0	0	0	0	0	0	0	0	0	0
SRR1341721	1	0	0	0	0	0	0	0	0	0	0	0	0	0	0	0	0	0	0	0	0	0	0	0	0	0	0	0	0	0	0	0	0	0	0	0	1	0	0	0	0	0	0	0	0	0	0	0	0
SRR1341763	1	0	0	0	0	0	0	0	0	0	0	0	0	0	0	0	0	0	0	0	0	0	0	0	0	0	0	0	1	0	0	0	0	0	0	0	0	0	0	0	0	0	0	0	0	0	0	0	0
SRR1342758	1	0	0	0	0	0	0	0	0	0	0	0	0	0	0	0	0	0	0	0	0	0	0	0	0	0	0	0	0	1	0	0	0	0	0	0	0	0	0	0	0	0	0	0	0	0	0	0	0
SRR1342977	1	0	0	0	0	0	0	0	0	0	0	0	0	0	0	0	0	0	0	0	0	0	0	0	0	0	0	0	0	0	0	0	0	0	0	0	1	0	0	0	0	0	0	0	0	0	0	0	0
SRR1343115	1	0	0	0	0	0	0	0	0	0	0	0	0	0	0	0	0	0	0	0	0	0	0	0	0	0	0	0	0	0	0	0	0	0	0	1	0	0	0	0	0	0	0	0	0	0	0	0	0
SRR1343393	1	0	0	0	0	0	0	0	0	0	0	0	0	0	0	0	0	0	0	0	0	0	0	0	0	0	0	0	0	0	0	0	0	1	0	0	0	0	0	0	0	0	0	0	0	0	0	0	0
SRR1343414	1	0	0	0	0	0	0	0	0	0	0	0	0	0	0	0	0	0	0	0	0	0	0	0	0	0	0	0	0	0	0	0	0	0	0	0	1	0	0	0	0	0	0	0	0	0	0	0	0
SRR1343698	1	0	0	0	0	0	0	0	0	0	0	0	0	0	0	0	0	0	0	0	0	0	0	0	0	0	0	0	0	0	0	0	0	0	0	0	1	0	0	0	0	0	0	0	0	0	0	0	0
SRR1343818	1	0	0	0	0	0	0	0	0	0	0	0	0	0	0	0	0	0	0	0	0	0	0	0	0	0	0	0	0	0	0	0	0	0	1	0	0	0	0	0	0	0	0	0	0	0	0	0	0
SRR1343943	1	0	0	0	0	0	0	0	0	0	0	0	0	0	0	0	0	0	0	0	0	0	0	0	0	0	0	0	0	0	0	0	0	1	0	0	0	0	0	0	0	0	0	0	0	0	0	0	0
SRR1344010	1	0	0	0	0	0	0	0	0	0	0	0	0	0	0	0	0	0	0	0	0	0	0	0	0	0	0	0	0	1	0	0	0	0	0	0	0	0	0	0	0	0	0	0	0	0	0	0	0
SRR1344143	1	0	0	0	0	0	0	0	0	0	0	0	0	0	0	0	0	0	0	0	0	0	0	0	0	0	0	0	0	1	0	0	0	0	0	0	0	0	0	0	0	0	0	0	0	0	0	0	0
SRR1344253	1	0	0	0	0	0	0	0	0	0	0	0	0	0	0	0	0	0	0	0	0	0	0	0	0	0	0	0	0	0	0	0	1	0	0	0	0	0	0	0	0	0	0	0	0	0	0	0	0
SRR1344294	1	0	0	0	0	0	0	0	0	0	0	0	0	0	0	0	0	0	0	0	0	0	0	0	0	0	0	0	0	0	0	0	0	0	0	0	1	0	0	0	0	0	0	0	0	0	0	0	0
SRR1345221	1	0	0	0	0	0	0	0	0	0	0	0	0	0	0	0	0	0	0	0	0	0	0	0	0	0	0	0	0	0	0	0	0	0	0	0	0	0	0	0	1	0	0	0	0	0	0	0	0
SRR1345307	1	0	0	0	0	0	0	0	0	0	0	0	0	0	0	0	0	0	0	0	0	0	0	0	0	0	0	0	0	1	0	0	0	0	0	0	0	0	0	0	0	0	0	0	0	0	0	0	0
SRR1345585	1	0	0	0	0	0	0	0	0	0	0	0	0	0	0	0	0	0	0	0	0	0	0	0	0	0	0	0	0	0	0	0	0	0	0	0	0	0	0	0	0	0	1	0	0	0	0	0	0
SRR1345609	1	0	0	0	0	0	0	0	0	0	0	0	0	0	0	0	0	0	0	0	0	0	0	0	0	0	0	0	0	1	0	0	0	0	0	0	0	0	0	0	0	0	0	0	0	0	0	0	0
SRR1345871	1	0	0	0	0	0	0	0	0	0	0	0	0	0	0	0	0	0	0	0	0	0	0	0	0	0	0	0	0	0	0	0	0	0	0	0	0	0	0	0	0	0	0	0	0	1	0	0	0
SRR1346794	1	0	0	0	0	0	0	0	0	0	0	0	0	0	0	0	0	0	0	0	0	0	0	0	0	0	0	0	0	0	0	0	0	0	0	0	0	0	0	0	0	0	1	0	0	0	0	0	0
SRR1347082	1	0	0	0	0	0	0	0	0	0	0	0	0	0	0	0	0	0	0	0	0	0	0	0	0	0	0	0	0	0	0	0	0	0	0	0	0	0	0	0	0	0	0	0	0	1	0	0	0
SRR1347436	1	0	0	0	0	0	0	0	0	0	0	0	0	0	0	0	0	0	0	0	0	0	0	0	0	0	0	0	0	1	0	0	0	0	0	0	0	0	0	0	0	0	0	0	0	0	0	0	0
SRR1347459	1	0	0	0	0	0	0	0	0	0	0	0	0	0	0	0	0	0	0	0	0	0	0	0	0	0	0	0	0	1	0	0	0	0	0	0	0	0	0	0	0	0	0	0	0	0	0	0	0
SRR1348021	1	0	0	0	0	0	0	0	0	0	0	0	0	0	0	0	0	0	0	0	0	0	0	0	0	0	0	0	0	0	0	0	0	0	0	1	0	0	0	0	0	0	0	0	0	0	0	0	0
SRR1348202	1	0	0	0	0	0	0	0	0	0	0	0	0	0	0	0	0	0	0	0	0	0	0	0	0	0	0	1	0	0	0	0	0	0	0	0	0	0	0	0	0	0	0	0	0	0	0	0	0
SRR1348424	1	0	0	0	0	0	0	0	0	0	0	0	0	0	0	0	0	0	0	0	0	0	0	0	0	0	0	0	1	0	0	0	0	0	0	0	0	0	0	0	0	0	0	0	0	0	0	0	0
SRR1348531	1	0	0	0	0	0	0	0	0	0	0	0	0	0	0	0	0	0	0	0	0	0	0	0	0	0	0	0	0	0	0	0	0	0	1	0	0	0	0	0	0	0	0	0	0	0	0	0	0
SRR1348770	1	0	0	0	0	0	0	0	0	0	0	0	0	0	0	0	0	0	0	0	0	0	0	0	0	0	0	0	0	0	0	0	0	0	0	1	0	0	0	0	0	0	0	0	0	0	0	0	0
SRR1348861	1	0	0	0	0	0	0	0	0	0	0	0	0	0	0	0	0	0	0	0	0	0	0	0	0	0	0	0	1	0	0	0	0	0	0	0	0	0	0	0	0	0	0	0	0	0	0	0	1
SRR1348911	1	0	0	0	0	0	0	0	0	0	0	0	0	0	0	0	0	0	0	0	0	0	0	0	0	0	0	0	0	0	0	0	0	0	0	0	0	0	0	0	0	0	1	0	0	0	0	0	0
SRR1349013	1	0	0	0	0	0	0	0	0	0	0	0	0	0	0	0	0	0	0	0	0	0	0	0	0	0	0	0	1	0	0	0	0	0	0	0	0	0	0	0	0	0	0	0	0	0	0	0	0
SRR1349056	1	0	0	0	0	0	0	0	0	0	0	0	0	0	0	0	0	0	0	0	0	0	0	0	0	0	0	0	1	0	0	0	0	0	0	0	0	0	0	0	0	0	0	0	0	0	0	0	0
SRR1349479	1	0	0	0	0	0	0	0	0	0	0	0	0	0	0	0	0	0	0	0	0	0	0	0	0	0	0	0	0	0	0	1	0	0	0	0	0	0	0	0	0	0	0	0	0	0	0	0	0
SRR1349497	1	0	0	0	0	0	0	0	0	0	0	0	0	0	0	0	0	0	0	0	0	0	0	0	0	0	0	0	0	0	0	0	0	0	0	0	0	1	0	0	0	0	0	0	0	0	0	0	0
SRR1349562	1	0	0	0	0	0	0	0	0	0	0	0	0	0	0	0	0	0	0	0	0	0	0	0	0	0	0	0	0	0	0	1	0	0	0	0	0	0	0	0	0	0	0	0	0	0	0	0	0
SRR1349956	1	0	0	0	0	0	0	0	0	0	0	0	0	0	0	0	0	0	0	0	0	0	0	0	0	0	0	0	0	0	0	0	0	0	0	0	0	0	0	0	1	0	0	0	0	0	0	0	0
SRR1349978	1	0	0	0	0	0	0	0	0	0	0	0	0	0	0	0	0	0	0	0	0	0	0	0	0	0	0	0	0	0	0	0	1	0	0	0	0	0	0	0	0	0	0	0	0	0	0	0	0
SRR1350175	1	0	0	0	0	0	0	0	0	0	0	0	0	0	0	0	0	0	0	0	0	0	0	0	0	0	0	0	0	0	0	0	1	0	0	0	0	0	0	0	0	0	0	0	0	0	0	0	0
SRR1350239	1	0	0	0	0	0	0	0	0	0	0	0	0	0	0	0	0	0	0	0	0	0	0	0	0	0	0	0	0	0	0	1	0	0	0	0	0	0	0	0	0	0	0	0	0	0	0	0	0
SRR1350456	1	0	0	0	0	0	0	0	0	0	0	0	0	0	0	0	0	0	0	0	0	0	0	0	0	0	0	0	1	0	0	0	0	0	0	0	0	0	0	0	0	0	0	0	0	0	0	0	0
SRR1350479	1	0	0	0	0	0	0	0	0	0	0	0	0	0	0	0	0	0	0	0	0	0	0	0	0	0	0	0	0	0	0	0	0	0	0	0	1	0	0	0	0	0	0	0	0	0	0	0	0
SRR1350891	1	0	0	0	0	0	0	0	0	0	0	0	0	0	0	0	0	0	0	0	0	0	0	0	0	0	0	0	0	0	0	0	0	1	0	0	0	0	0	0	0	0	0	0	0	0	0	0	0
SRR1350979	1	0	0	0	0	0	0	0	0	0	0	0	0	0	0	0	0	0	0	0	0	0	0	0	0	0	0	0	0	0	0	0	0	0	1	0	0	0	0	0	0	0	0	0	0	0	0	0	0
SRR1351147	1	0	0	0	0	0	0	0	0	0	0	0	0	0	0	0	0	0	0	0	0	0	0	0	0	0	0	0	0	1	0	0	0	0	0	0	0	0	0	0	0	0	0	0	0	0	0	0	0
SRR1351212	1	0	0	0	0	0	0	0	0	0	0	0	0	0	0	0	0	0	0	0	0	0	0	0	0	0	0	0	0	1	0	0	0	0	0	0	0	0	0	0	0	0	0	0	0	0	0	0	0
SRR1351325	1	0	0	0	0	0	0	0	0	0	0	0	0	0	0	0	0	0	0	0	0	0	0	0	0	0	0	0	0	0	0	0	0	0	0	1	0	0	0	0	0	0	0	0	0	0	0	0	0
SRR1351557	1	0	0	0	0	0	0	0	0	0	0	0	0	0	0	0	0	0	0	0	0	0	0	0	0	0	0	0	0	0	0	0	0	0	0	0	0	0	0	0	0	0	1	0	0	0	0	0	0
SRR1351605	1	0	0	0	0	0	0	0	0	0	0	0	0	0	0	0	0	0	0	0	0	0	0	0	0	0	0	0	0	0	0	0	0	0	1	0	0	0	0	0	0	0	0	0	0	0	0	0	0
SRR1351907	1	0	0	0	0	0	0	0	0	0	0	0	0	0	0	0	0	0	0	0	0	0	0	0	0	0	0	0	0	0	0	0	0	0	0	0	1	0	0	0	0	0	0	0	0	0	0	0	0
SRR1351955	1	0	0	0	0	0	0	0	0	0	0	0	0	0	0	0	0	0	0	0	0	0	0	0	0	0	0	0	0	0	0	0	0	0	0	0	1	0	0	0	0	0	0	0	0	0	0	0	0
SRR1352256	1	0	0	0	0	0	0	0	0	0	0	0	0	0	0	0	0	0	0	0	0	0	0	0	0	0	0	1	0	0	0	0	0	0	0	0	0	0	0	0	0	0	0	0	0	0	0	0	0
SRR1352322	1	0	0	0	0	0	0	0	0	0	0	0	0	0	0	0	0	0	0	0	0	0	0	0	0	0	0	0	0	0	0	0	0	0	0	0	1	0	0	0	0	0	0	0	0	0	0	0	0
SRR1352507	1	0	0	0	0	0	0	0	0	0	0	0	0	0	0	0	0	0	0	0	0	0	0	0	0	0	0	0	0	0	0	1	0	0	0	0	0	0	0	0	0	0	0	0	0	0	0	0	0
SRR1352554	1	0	0	0	0	0	0	0	0	0	0	0	0	0	0	0	0	0	0	0	0	0	0	0	0	0	0	0	1	0	0	0	0	0	0	0	0	0	0	0	0	0	0	0	0	0	0	0	0
SRR1352639	1	0	0	0	0	0	0	0	0	0	0	0	0	0	0	0	0	0	0	0	0	0	0	0	0	0	0	0	0	0	0	0	0	0	0	0	0	0	0	0	0	0	1	0	0	0	0	0	0
SRR1352870	1	0	0	0	0	0	0	0	0	0	0	0	0	0	0	0	0	0	0	0	0	0	0	0	0	0	0	0	0	1	0	0	0	0	0	0	0	0	0	0	0	0	0	0	0	0	0	0	0
SRR1352975	1	0	0	0	0	0	0	0	0	0	0	0	0	0	0	0	0	0	0	0	0	0	0	0	0	0	0	0	1	0	0	0	0	0	0	0	0	0	0	0	0	0	0	0	0	0	0	0	0
SRR1353052	1	0	0	0	0	0	0	0	0	0	0	0	0	0	0	0	0	0	0	0	0	0	0	0	0	0	0	0	0	0	0	0	0	0	0	0	1	0	0	0	0	0	0	0	0	0	0	0	0
SRR1353376	1	0	0	0	0	0	0	0	0	0	0	0	0	0	0	0	0	0	0	0	0	0	0	0	0	0	0	0	0	0	0	1	0	0	0	0	0	0	0	0	0	0	0	0	0	0	0	0	0
SRR1353418	1	0	0	0	0	0	0	0	0	0	0	0	0	0	0	0	0	0	0	0	0	0	0	0	0	0	0	0	0	0	0	0	0	0	1	0	0	0	0	0	0	0	0	0	0	0	0	0	0
SRR1353537	1	0	0	0	0	0	0	0	0	0	0	0	0	0	0	0	0	0	0	0	0	0	0	0	0	0	0	0	0	0	0	0	0	1	0	0	0	0	0	0	0	0	0	0	0	0	0	0	0
SRR1353577	1	0	0	0	0	0	0	0	0	0	0	0	0	0	0	0	0	0	0	0	0	0	0	0	0	0	0	0	0	0	0	0	0	0	0	0	1	0	0	0	0	0	0	0	0	0	0	0	0
SRR1353686	1	0	0	0	0	0	0	0	0	0	0	0	0	0	0	0	0	0	0	0	0	0	0	0	0	0	0	0	0	0	0	0	0	1	0	0	0	0	0	0	0	0	0	0	0	0	0	0	0
SRR1353970	1	0	0	0	0	0	0	0	0	0	0	0	0	0	0	0	0	0	0	0	0	0	0	0	0	0	0	0	0	0	0	0	0	0	0	0	0	0	0	0	1	0	0	0	0	0	0	0	0
SRR1354013	1	0	0	0	0	0	0	0	0	0	0	0	0	0	0	0	0	0	0	0	0	0	0	0	0	0	0	0	1	0	0	0	0	0	0	0	0	0	0	0	0	0	0	0	0	0	0	0	0
SRR1354159	1	0	0	0	0	0	0	0	0	0	0	0	0	0	0	0	0	0	0	0	0	0	0	0	0	0	0	0	0	0	0	0	0	0	1	0	0	0	0	0	0	0	0	0	0	0	0	0	0
SRR1354363	1	0	0	0	0	0	0	0	0	0	0	0	0	0	0	0	0	0	0	0	0	0	0	0	0	0	0	0	0	1	0	0	0	0	0	0	0	0	0	0	0	0	0	0	0	0	0	0	0
SRR1354532	1	0	0	0	0	0	0	0	0	0	0	0	0	0	0	0	0	0	0	0	0	0	0	0	0	0	0	0	0	0	0	0	0	0	0	0	1	0	0	0	0	0	0	0	0	0	0	0	0
SRR1354620	1	0	0	0	0	0	0	0	0	0	0	0	0	0	0	0	0	0	0	0	0	0	0	0	0	0	0	0	0	1	0	0	0	0	0	0	0	0	0	0	0	0	0	0	0	0	0	0	0
SRR1355373	1	0	0	0	0	0	0	0	0	0	0	0	0	0	0	0	0	0	0	0	0	0	0	0	0	0	0	0	1	0	0	0	0	0	0	0	0	0	0	0	0	0	0	0	0	0	0	0	0
SRR1355595	1	0	0	0	0	0	0	0	0	0	0	0	0	0	0	0	0	0	0	0	0	0	0	0	0	0	0	0	1	0	0	0	0	0	0	0	0	0	0	0	0	0	0	0	0	0	0	0	0
SRR1356057	1	0	0	0	0	0	0	0	0	0	0	0	0	0	0	0	0	0	0	0	0	0	0	0	0	0	0	0	0	0	0	0	0	0	0	0	0	0	0	0	0	0	0	0	1	0	0	0	0
SRR1356078	1	0	0	0	0	0	0	0	0	0	0	0	0	0	0	0	0	0	0	0	0	0	0	0	0	0	0	0	0	0	0	0	0	1	0	0	0	0	0	0	0	0	0	0	0	0	0	0	0
SRR1356204	1	0	0	0	0	0	0	0	0	0	0	0	0	0	0	0	0	0	0	0	0	0	0	0	0	0	0	0	0	0	0	0	0	0	0	1	0	0	0	0	0	0	0	0	0	0	0	0	0
SRR1358060	1	0	0	0	0	0	0	0	0	0	0	0	0	0	0	0	0	0	0	0	0	0	0	0	0	0	0	0	0	1	0	0	0	0	0	0	0	0	0	0	0	0	0	0	0	0	0	0	0
SRR1358126	1	0	0	0	0	0	0	0	0	0	0	0	0	0	0	0	0	0	0	0	0	0	0	0	0	0	0	0	0	0	0	0	0	1	0	0	0	0	0	0	0	0	0	0	0	0	0	0	0
SRR1358391	1	0	0	0	0	0	0	0	0	0	0	0	0	0	0	0	0	0	0	0	0	0	0	0	0	0	0	0	0	0	0	0	0	0	0	0	0	0	0	0	0	0	0	0	1	0	0	0	0
SRR1358624	1	0	0	0	0	0	0	0	0	0	0	0	0	0	0	0	0	0	0	0	0	0	0	0	0	0	0	0	0	0	0	0	0	0	0	0	1	0	0	0	0	0	0	0	0	0	0	0	0
SRR1358665	1	0	0	0	0	0	0	0	0	0	0	0	0	0	0	0	0	0	0	0	0	0	0	0	0	0	0	0	0	0	0	0	0	0	0	0	1	0	0	0	0	0	0	0	0	0	0	0	0
SRR1358779	1	0	0	0	0	0	0	0	0	0	0	0	0	0	0	0	0	0	0	0	0	0	0	0	0	0	0	0	0	0	0	0	0	0	0	0	0	0	0	0	1	0	0	0	0	0	0	0	0
SRR1358826	1	0	0	0	0	0	0	0	0	0	0	0	0	0	0	0	0	0	0	0	0	0	0	0	0	0	0	0	1	0	0	0	0	0	0	0	0	0	0	0	0	0	0	0	0	0	0	0	0
SRR1359045	1	0	0	0	0	0	0	0	0	0	0	0	0	0	0	0	0	0	0	0	0	0	0	0	0	0	0	0	0	0	0	0	0	0	0	0	0	1	0	0	0	0	0	0	0	0	0	0	0
SRR1359099	1	0	0	0	0	0	0	0	0	0	0	0	0	0	0	0	0	0	0	0	0	0	0	0	0	0	0	0	0	0	1	0	0	0	0	0	0	0	0	0	0	0	0	0	0	0	0	0	0
SRR1359123	1	0	0	0	0	0	0	0	0	0	0	0	0	0	0	0	0	0	0	0	0	0	0	0	0	0	0	0	1	0	0	0	0	0	0	0	0	0	0	0	0	0	0	0	0	0	0	0	0
SRR1359214	1	0	0	0	0	0	0	0	0	0	0	0	0	0	0	0	0	0	0	0	0	0	0	0	0	0	0	0	0	1	0	0	0	0	0	0	0	0	0	0	0	0	0	0	0	0	0	0	0
SRR1359238	1	0	0	0	0	0	0	0	0	0	0	0	0	0	0	0	0	0	0	0	0	0	0	0	0	0	0	0	0	0	0	0	0	0	0	0	0	0	0	0	0	0	1	0	0	0	0	0	0
SRR1359346	1	0	0	0	0	0	0	0	0	0	0	0	0	0	0	0	0	0	0	0	0	0	0	0	0	0	0	0	0	0	0	0	0	0	0	0	1	0	0	0	0	0	0	0	0	0	0	0	0
SRR1359649	1	0	0	0	0	0	0	0	0	0	0	0	0	0	0	0	0	0	0	0	0	0	0	0	0	0	0	0	1	0	0	0	0	0	0	0	0	0	0	0	0	0	0	0	0	0	0	0	0
SRR1359821	1	0	0	0	0	0	0	0	0	0	0	0	0	0	0	0	0	0	0	0	0	0	0	0	0	0	0	0	0	0	0	0	0	0	0	0	0	0	0	0	0	0	0	0	0	1	0	0	0
SRR1360194	1	0	0	0	0	0	0	0	0	0	0	0	0	0	0	0	0	0	0	0	0	0	0	0	0	0	0	0	0	0	0	0	0	0	0	0	1	0	0	0	0	0	0	0	0	0	0	0	0
SRR1360258	1	0	0	0	0	0	0	0	0	0	0	0	0	0	0	0	0	0	0	0	0	0	0	0	0	0	0	0	0	0	0	0	0	0	0	0	1	0	0	0	0	0	0	0	0	0	0	0	0
SRR1360321	1	0	0	0	0	0	0	0	0	0	0	0	0	0	0	0	0	0	0	0	0	0	0	0	0	0	0	0	0	0	0	0	0	0	0	0	1	0	0	0	0	0	0	0	0	0	0	0	0
SRR1360338	1	0	0	0	0	0	0	0	0	0	0	0	0	0	0	0	0	0	0	0	0	0	0	0	0	0	0	0	0	1	0	0	0	0	0	0	0	0	0	0	0	0	0	0	0	0	0	0	0
SRR1360383	1	0	0	0	0	0	0	0	0	0	0	0	0	0	0	0	0	0	0	0	0	0	0	0	0	0	0	0	1	0	0	0	0	0	0	0	0	0	0	0	0	0	0	0	0	0	0	0	0
SRR1360420	1	0	0	0	0	0	0	0	0	0	0	0	0	0	0	0	0	0	0	0	0	0	0	0	0	0	0	0	0	1	0	0	0	0	0	0	0	0	0	0	0	0	0	0	0	0	0	0	0
SRR1360442	1	0	0	0	0	0	0	0	0	0	0	0	0	0	0	0	0	0	0	0	0	0	0	0	0	0	0	0	0	0	0	0	0	0	0	0	0	0	0	0	1	0	0	0	0	0	0	0	0
SRR1360563	1	0	0	0	0	0	0	0	0	0	0	0	0	0	0	0	0	0	0	0	0	0	0	0	0	0	0	0	1	0	0	0	0	0	0	0	0	0	0	0	0	0	0	0	0	0	0	0	0
SRR1360850	1	0	0	0	0	0	0	0	0	0	0	0	0	0	0	0	0	0	0	0	0	0	0	0	0	0	0	0	0	0	0	0	0	1	0	0	0	0	0	0	0	0	0	0	0	0	0	0	0
SRR1361072	1	0	0	0	0	0	0	0	0	0	0	0	0	0	0	0	0	0	0	0	0	0	0	0	0	0	0	0	0	0	0	1	0	0	0	0	0	0	0	0	0	0	0	0	0	0	0	0	0
SRR1361714	1	0	0	0	0	0	0	0	0	0	0	0	0	0	0	0	0	0	0	0	0	0	0	0	0	0	0	0	0	0	0	0	0	0	0	1	0	0	0	0	0	0	0	0	0	0	0	0	0
SRR1361795	1	0	0	0	0	0	0	0	0	0	0	0	0	0	0	0	0	0	0	0	0	0	0	0	0	0	0	0	1	0	0	0	0	0	0	0	0	0	0	0	0	0	0	0	0	0	0	0	0
SRR1361814	1	0	0	0	0	0	0	0	0	0	0	0	0	0	0	0	0	0	0	0	0	0	0	0	0	0	0	0	0	0	0	0	0	0	0	0	1	0	0	0	0	0	0	0	0	0	0	0	0
SRR1362219	1	0	0	0	0	0	0	0	0	0	0	0	0	0	0	0	0	0	0	0	0	0	0	0	0	0	0	0	1	0	0	0	0	0	0	0	0	0	0	0	0	0	0	0	0	0	0	0	0
SRR1362245	1	0	0	0	0	0	0	0	0	0	0	0	0	0	0	0	0	0	0	0	0	0	0	0	0	0	0	0	0	0	0	0	0	0	0	0	0	0	0	0	0	0	0	0	0	0	0	1	0
SRR1362263	1	0	0	0	0	0	0	0	0	0	0	0	0	0	0	0	0	0	0	0	0	0	0	0	0	0	0	0	0	0	0	0	0	0	1	0	0	0	0	0	0	0	0	0	0	0	0	0	0
SRR1362287	1	0	0	0	0	0	0	0	0	0	0	0	0	0	0	0	0	0	0	0	0	0	0	0	0	0	0	0	0	0	0	0	0	0	0	0	0	0	0	0	0	0	0	0	0	0	0	1	0
SRR1362417	1	0	0	0	0	0	0	0	0	0	0	0	0	0	0	0	0	0	0	0	0	0	0	0	0	0	0	0	1	0	0	0	0	0	0	0	0	0	0	0	0	0	0	0	0	0	0	0	1
SRR1362597	1	0	0	0	0	0	0	0	0	0	0	0	0	0	0	0	0	0	0	0	0	0	0	0	0	0	0	0	0	0	0	0	0	0	1	0	0	0	0	0	0	0	0	0	0	0	0	0	0
SRR1362777	1	0	0	0	0	0	0	0	0	0	0	0	0	0	0	0	0	0	0	0	0	0	0	0	0	0	0	0	1	0	0	0	0	0	0	0	0	0	0	0	0	0	0	0	0	0	0	0	0
SRR1362824	1	0	0	0	0	0	0	0	0	0	0	0	0	0	0	0	0	0	0	0	0	0	0	0	0	0	0	0	0	0	0	0	0	0	0	0	0	0	0	0	1	0	0	0	0	0	0	0	0
SRR1363654	1	0	0	0	0	0	0	0	0	0	0	0	0	0	0	0	0	0	0	0	0	0	0	0	0	0	0	0	0	0	0	0	0	0	1	0	0	0	0	0	0	0	0	0	0	0	0	0	0
SRR1363947	1	0	0	0	0	0	0	0	0	0	0	0	0	0	0	0	0	0	0	0	0	0	0	0	0	0	0	0	0	0	0	0	0	0	0	0	0	0	1	0	0	0	0	0	0	0	0	0	0
SRR1363968	1	0	0	0	0	0	0	0	0	0	0	0	0	0	0	0	0	0	0	0	0	0	0	0	0	0	0	0	0	1	0	0	0	0	0	0	0	0	0	0	0	0	0	0	0	0	0	0	0
SRR1363992	1	0	0	0	0	0	0	0	0	0	0	0	0	0	0	0	0	0	0	0	0	0	0	0	0	0	0	0	1	0	0	0	0	0	0	0	0	0	0	0	0	0	0	0	0	0	0	0	0
SRR1364676	1	0	0	0	0	0	0	0	0	0	0	0	0	0	0	0	0	0	0	0	0	0	0	0	0	0	0	0	1	0	0	0	0	0	0	0	0	0	0	0	0	0	0	0	0	0	0	0	0
SRR1364739	1	0	0	0	0	0	0	0	0	0	0	0	0	0	0	0	0	0	0	0	0	0	0	0	0	0	0	0	1	0	0	0	0	0	0	0	0	0	0	0	0	0	0	0	0	0	0	0	1
SRR1364761	1	0	0	0	0	0	0	0	0	0	0	0	0	0	0	0	0	0	0	0	0	0	0	0	0	0	0	0	0	1	0	0	0	0	0	0	0	0	0	0	0	0	0	0	0	0	0	0	0
SRR1364800	1	0	0	0	0	0	0	0	0	0	0	0	0	0	0	0	0	0	0	0	0	0	0	0	0	0	0	0	0	0	0	0	0	0	0	1	0	0	0	0	0	0	0	0	0	0	0	0	0
SRR1365270	1	0	0	0	0	0	0	0	0	0	0	0	0	0	0	0	0	0	0	0	0	0	0	0	0	0	0	0	0	1	0	0	0	0	0	0	0	0	0	0	0	0	0	0	0	0	0	0	0
SRR1365655	1	0	0	0	0	0	0	0	0	0	0	0	0	0	0	0	0	0	0	0	0	0	0	0	0	0	0	0	0	0	0	0	0	0	0	0	1	0	0	0	0	0	0	0	0	0	0	0	0
SRR1365700	1	0	0	0	0	0	0	0	0	0	0	0	0	0	0	0	0	0	0	0	0	0	0	0	0	0	0	0	0	0	0	0	0	0	0	0	0	0	0	0	1	0	0	0	0	0	0	0	0
SRR1365722	1	0	0	0	0	0	0	0	0	0	0	0	0	0	0	0	0	0	0	0	0	0	0	0	0	0	0	0	0	0	0	0	0	0	0	0	1	0	0	0	0	0	0	0	0	0	0	0	0
SRR1365767	1	0	0	0	0	0	0	0	0	0	0	0	0	0	0	0	0	0	0	0	0	0	0	0	0	0	0	0	0	0	0	0	0	0	0	0	1	0	0	0	0	0	0	0	0	0	0	0	0
SRR1366390	1	0	0	0	0	0	0	0	0	0	0	0	0	0	0	0	0	0	0	0	0	0	0	0	0	0	0	0	0	0	0	0	0	0	0	0	0	0	0	0	0	0	0	0	0	0	0	1	0
SRR1366495	1	0	0	0	0	0	0	0	0	0	0	0	0	0	0	0	0	0	0	0	0	0	0	0	0	0	0	0	0	0	0	0	0	0	1	0	0	0	0	0	0	0	0	0	0	0	0	0	0
SRR1366648	1	0	0	0	0	0	0	0	0	0	0	0	0	0	0	0	0	0	0	0	0	0	0	0	0	0	0	0	0	1	0	0	0	0	0	0	0	0	0	0	0	0	0	0	0	0	0	0	0
SRR1366707	1	0	0	0	0	0	0	0	0	0	0	0	0	0	0	0	0	0	0	0	0	0	0	0	0	0	0	0	0	0	0	0	0	0	0	0	0	0	0	0	0	0	0	0	0	0	0	1	0
SRR1366873	1	0	0	0	0	0	0	0	0	0	0	0	0	0	0	0	0	0	0	0	0	0	0	0	0	0	0	0	0	0	0	0	0	0	0	0	0	0	0	0	0	1	0	0	0	0	0	0	0
SRR1367128	1	0	0	0	0	0	0	0	0	0	0	0	0	0	0	0	0	0	0	0	0	0	0	0	0	0	0	0	1	0	0	0	0	0	0	0	0	0	0	0	0	0	0	0	0	0	0	0	0
SRR1367825	1	0	0	0	0	0	0	0	0	0	0	0	0	0	0	0	0	0	0	0	0	0	0	0	0	0	0	0	0	1	0	0	0	0	0	0	0	0	0	0	0	0	0	0	0	0	0	0	0
SRR1368463	1	0	0	0	0	0	0	0	0	0	0	0	0	0	0	0	0	0	0	0	0	0	0	0	0	0	0	0	0	0	0	0	1	0	0	0	0	0	0	0	0	0	0	0	0	0	0	0	0
SRR1368506	1	0	0	0	0	0	0	0	0	0	0	0	0	0	0	0	0	0	0	0	0	0	0	0	0	0	0	0	0	0	0	0	1	0	0	0	0	0	0	0	0	0	0	0	0	0	0	0	0
SRR1368616	1	0	0	0	0	0	0	0	0	0	0	0	0	0	0	0	0	0	0	0	0	0	0	0	0	0	0	0	0	0	0	0	0	0	0	0	0	0	0	0	1	0	0	0	0	0	0	0	0
SRR1368772	1	0	0	0	0	0	0	0	0	0	0	0	0	0	0	0	0	0	0	0	0	0	0	0	0	0	0	0	1	0	0	0	0	0	0	0	0	0	0	0	0	0	0	0	0	0	0	0	0
SRR1368835	1	0	0	0	0	0	0	0	0	0	0	0	0	0	0	0	0	0	0	0	0	0	0	0	0	0	0	0	0	0	0	0	0	0	0	1	0	0	0	0	0	0	0	0	0	0	0	0	0
SRR1368856	1	0	0	0	0	0	0	0	0	0	0	0	0	0	0	0	0	0	0	0	0	0	0	0	0	0	0	0	1	0	0	0	0	0	0	0	0	0	0	0	0	0	0	0	0	0	0	0	0
SRR1368874	1	0	0	0	0	0	0	0	0	0	0	0	0	0	0	0	0	0	0	0	0	0	0	0	0	0	0	0	0	1	0	0	0	0	0	0	0	0	0	0	0	0	0	0	0	0	0	0	0
SRR1369219	1	0	0	0	0	0	0	0	0	0	0	0	0	0	0	0	0	0	0	0	0	0	0	0	0	0	0	0	1	0	0	0	0	0	0	0	0	0	0	0	0	0	0	0	0	0	0	0	0
SRR1369241	1	0	0	0	0	0	0	0	0	0	0	0	0	0	0	0	0	0	0	0	0	0	0	0	0	0	0	0	0	0	0	0	0	0	0	0	1	0	0	0	0	0	0	0	0	0	0	0	0
SRR1370240	1	0	0	0	0	0	0	0	0	0	0	0	0	0	0	0	0	0	0	0	0	0	0	0	0	0	0	0	1	0	0	0	0	0	0	0	0	0	0	0	0	0	0	0	0	0	0	0	0
SRR1370262	1	0	0	0	0	0	0	0	0	0	0	0	0	0	0	0	0	0	0	0	0	0	0	0	0	0	0	0	1	0	0	0	0	0	0	0	0	0	0	0	0	0	0	0	0	0	0	0	1
SRR1370384	1	0	0	0	0	0	0	0	0	0	0	0	0	0	0	0	0	0	0	0	0	0	0	0	0	0	0	0	0	0	0	0	0	0	0	0	0	0	0	0	0	0	0	0	0	0	0	1	0
SRR1370473	1	0	0	0	0	0	0	0	0	0	0	0	0	0	0	0	0	0	0	0	0	0	0	0	0	0	0	0	1	0	0	0	0	0	0	0	0	0	0	0	0	0	0	0	0	0	0	0	1
SRR1370495	1	0	0	0	0	0	0	0	0	0	0	0	0	0	0	0	0	0	0	0	0	0	0	0	0	0	0	0	0	0	0	0	0	0	0	0	0	0	0	0	0	0	1	0	0	0	0	0	0
SRR1370797	1	0	0	0	0	0	0	0	0	0	0	0	0	0	0	0	0	0	0	0	0	0	0	0	0	0	0	0	1	0	0	0	0	0	0	0	0	0	0	0	0	0	0	0	0	0	0	0	0
SRR1373879	1	0	0	0	0	0	0	0	0	0	0	0	0	0	0	0	0	0	0	0	0	0	0	0	0	0	0	0	0	0	0	0	0	0	0	0	0	0	0	0	0	0	1	0	0	0	0	0	0
SRR1373903	1	0	0	0	0	0	0	0	0	0	0	0	0	0	0	0	0	0	0	0	0	0	0	0	0	0	0	0	0	0	1	0	0	0	0	0	0	0	0	0	0	0	0	0	0	0	0	0	0
SRR1374221	1	0	0	0	0	0	0	0	0	0	0	0	0	0	0	0	0	0	0	0	0	0	0	0	0	0	0	0	1	0	0	0	0	0	0	0	0	0	0	0	0	0	0	0	0	0	0	0	1
SRR1374373	1	0	0	0	0	0	0	0	0	0	0	0	0	0	0	0	0	0	0	0	0	0	0	0	0	0	0	0	0	0	0	0	0	0	0	0	0	0	0	0	0	0	0	0	0	0	1	0	0
SRR1374414	1	0	0	0	0	0	0	0	0	0	0	0	0	0	0	0	0	0	0	0	0	0	0	0	0	0	0	0	1	0	0	0	0	0	0	0	0	0	0	0	0	0	0	0	0	0	0	0	0
SRR1374543	1	0	0	0	0	0	0	0	0	0	0	0	0	0	0	0	0	0	0	0	0	0	0	0	0	0	0	0	0	0	0	0	0	1	0	0	0	0	0	0	0	0	0	0	0	0	0	0	0
SRR1374585	1	0	0	0	0	0	0	0	0	0	0	0	0	0	0	0	0	0	0	0	0	0	0	0	0	0	0	0	0	0	0	0	0	0	0	0	0	0	0	0	0	0	0	0	0	0	1	0	0
SRR1374647	1	0	0	0	0	0	0	0	0	0	0	0	0	0	0	0	0	0	0	0	0	0	0	0	0	0	0	0	0	0	0	0	0	0	0	0	0	0	0	0	0	0	0	1	0	0	0	0	0
SRR1374716	1	0	0	0	0	0	0	0	0	0	0	0	0	0	0	0	0	0	0	0	0	0	0	0	0	0	0	0	0	0	0	0	0	0	0	0	0	1	0	0	0	0	0	0	0	0	0	0	0
SRR1374757	1	0	0	0	0	0	0	0	0	0	0	0	0	0	0	0	0	0	0	0	0	0	0	0	0	0	0	0	0	0	0	0	1	0	0	0	0	0	0	0	0	0	0	0	0	0	0	0	0
SRR1375203	1	0	0	0	0	0	0	0	0	0	0	0	0	0	0	0	0	0	0	0	0	0	0	0	0	0	0	0	1	0	0	0	0	0	0	0	0	0	0	0	0	0	0	0	0	0	0	0	1
SRR1375329	1	0	0	0	0	0	0	0	0	0	0	0	0	0	0	0	0	0	0	0	0	0	0	0	0	0	0	0	0	1	0	0	0	0	0	0	0	0	0	0	0	0	0	0	0	0	0	0	0
SRR1375394	1	0	0	0	0	0	0	0	0	0	0	0	0	0	0	0	0	0	0	0	0	0	0	0	0	0	0	0	0	0	0	0	0	0	1	0	0	0	0	0	0	0	0	0	0	0	0	0	0
SRR1375658	1	0	0	0	0	0	0	0	0	0	0	0	0	0	0	0	0	0	0	0	0	0	0	0	0	0	0	1	0	0	0	0	0	0	0	0	0	0	0	0	0	0	0	0	0	0	0	0	0
SRR1375883	1	0	0	0	0	0	0	0	0	0	0	0	0	0	0	0	0	0	0	0	0	0	0	0	0	0	0	0	0	1	0	0	0	0	0	0	0	0	0	0	0	0	0	0	0	0	0	0	0
SRR1375976	1	0	0	0	0	0	0	0	0	0	0	0	0	0	0	0	0	0	0	0	0	0	0	0	0	0	0	0	1	0	0	0	0	0	0	0	0	0	0	0	0	0	0	0	0	0	0	0	0
SRR1376228	1	0	0	0	0	0	0	0	0	0	0	0	0	0	0	0	0	0	0	0	0	0	0	0	0	0	0	0	0	1	0	0	0	0	0	0	0	0	0	0	0	0	0	0	0	0	0	0	0
SRR1376380	1	0	0	0	0	0	0	0	0	0	0	0	0	0	0	0	0	0	0	0	0	0	0	0	0	0	0	0	0	0	0	0	0	0	0	0	0	0	0	0	0	0	0	0	1	0	0	0	0
SRR1376557	1	0	0	0	0	0	0	0	0	0	0	0	0	0	0	0	0	0	0	0	0	0	0	0	0	0	0	0	0	0	0	0	0	0	0	0	0	0	0	0	0	0	0	0	0	0	0	1	0
SRR1376830	1	0	0	0	0	0	0	0	0	0	0	0	0	0	0	0	0	0	0	0	0	0	0	0	0	0	0	0	0	0	0	1	0	0	0	0	0	0	0	0	0	0	0	0	0	0	0	0	0
SRR1376852	1	0	0	0	0	0	0	0	0	0	0	0	0	0	0	0	0	0	0	0	0	0	0	0	0	0	0	0	0	0	0	1	0	0	0	0	0	0	0	0	0	0	0	0	0	0	0	0	0
SRR1376963	1	0	0	0	0	0	0	0	0	0	0	0	0	0	0	0	0	0	0	0	0	0	0	0	0	0	0	0	0	0	0	0	0	0	1	0	0	0	0	0	0	0	0	0	0	0	0	0	0
SRR1377445	1	0	0	0	0	0	0	0	0	0	0	0	0	0	0	0	0	0	0	0	0	0	0	0	0	0	0	0	0	0	0	0	0	0	0	1	0	0	0	0	0	0	0	0	0	0	0	0	0
SRR1377599	1	0	0	0	0	0	0	0	0	0	0	0	0	0	0	0	0	0	0	0	0	0	0	0	0	0	0	0	0	1	0	0	0	0	0	0	0	0	0	0	0	0	0	0	0	0	0	0	0
SRR1377672	1	0	0	0	0	0	0	0	0	0	0	0	0	0	0	0	0	0	0	0	0	0	0	0	0	0	0	0	0	0	0	0	0	0	1	0	0	0	0	0	0	0	0	0	0	0	0	0	0
SRR1377777	1	0	0	0	0	0	0	0	0	0	0	0	0	0	0	0	0	0	0	0	0	0	0	0	0	0	0	0	0	1	0	0	0	0	0	0	0	0	0	0	0	0	0	0	0	0	0	0	0
SRR1377881	1	0	0	0	0	0	0	0	0	0	0	0	0	0	0	0	0	0	0	0	0	0	0	0	0	0	0	0	0	1	0	0	0	0	0	0	0	0	0	0	0	0	0	0	0	0	0	0	0
SRR1378004	1	0	0	0	0	0	0	0	0	0	0	0	0	0	0	0	0	0	0	0	0	0	0	0	0	0	0	0	1	0	0	0	0	0	0	0	0	0	0	0	0	0	0	0	0	0	0	0	0
SRR1378068	1	0	0	0	0	0	0	0	0	0	0	0	0	0	0	0	0	0	0	0	0	0	0	0	0	0	0	0	0	0	0	0	0	0	0	0	0	0	0	0	0	0	0	0	0	0	0	1	0
SRR1378131	1	0	0	0	0	0	0	0	0	0	0	0	0	0	0	0	0	0	0	0	0	0	0	0	0	0	0	0	0	0	0	0	0	0	0	0	0	0	0	0	1	0	0	0	0	0	0	0	0
SRR1378199	1	0	0	0	0	0	0	0	0	0	0	0	0	0	0	0	0	0	0	0	0	0	0	0	0	0	0	0	0	0	0	0	0	0	0	0	1	0	0	0	0	0	0	0	0	0	0	0	0
SRR1378308	1	0	0	0	0	0	0	0	0	0	0	0	0	0	0	0	0	0	0	0	0	0	0	0	0	0	0	0	0	0	0	0	0	0	0	0	1	0	0	0	0	0	0	0	0	0	0	0	0
SRR1379157	1	0	0	0	0	0	0	0	0	0	0	0	0	0	0	0	0	0	0	0	0	0	0	0	0	0	0	0	0	0	0	0	0	0	0	0	1	0	0	0	0	0	0	0	0	0	0	0	0
SRR1379238	1	0	0	0	0	0	0	0	0	0	0	0	0	0	0	0	0	0	0	0	0	0	0	0	0	0	0	0	1	0	0	0	0	0	0	0	0	0	0	0	0	0	0	0	0	0	0	0	0
SRR1379303	1	0	0	0	0	0	0	0	0	0	0	0	0	0	0	0	0	0	0	0	0	0	0	0	0	0	0	0	0	0	0	0	1	0	0	0	0	0	0	0	0	0	0	0	0	0	0	0	0
SRR1379519	1	0	0	0	0	0	0	0	0	0	0	0	0	0	0	0	0	0	0	0	0	0	0	0	0	0	0	0	0	0	0	0	0	0	0	0	1	0	0	0	0	0	0	0	0	0	0	0	0
SRR1380139	1	0	0	0	0	0	0	0	0	0	0	0	0	0	0	0	0	0	0	0	0	0	0	0	0	0	0	1	0	0	0	0	0	0	0	0	0	0	0	0	0	0	0	0	0	0	0	0	0
SRR1380293	1	0	0	0	0	0	0	0	0	0	0	0	0	0	0	0	0	0	0	0	0	0	0	0	0	0	0	0	0	0	0	0	0	0	0	0	0	0	0	0	0	1	0	0	0	0	0	0	0
SRR1380358	1	0	0	0	0	0	0	0	0	0	0	0	0	0	0	0	0	0	0	0	0	0	0	0	0	0	0	0	0	0	0	0	0	0	0	0	1	0	0	0	0	0	0	0	0	0	0	0	0
SRR1380436	1	0	0	0	0	0	0	0	0	0	0	0	0	0	0	0	0	0	0	0	0	0	0	0	0	0	0	0	0	0	0	0	0	0	0	0	1	0	0	0	0	0	0	0	0	0	0	0	0
SRR1380482	1	0	0	0	0	0	0	0	0	0	0	0	0	0	0	0	0	0	0	0	0	0	0	0	0	0	0	0	0	0	0	0	0	0	0	0	1	0	0	0	0	0	0	0	0	0	0	0	0
SRR1380806	1	0	0	0	0	0	0	0	0	0	0	0	0	0	0	0	0	0	0	0	0	0	0	0	0	0	0	0	0	0	0	1	0	0	0	0	0	0	0	0	0	0	0	0	0	0	0	0	0
SRR1380869	1	0	0	0	0	0	0	0	0	0	0	0	0	0	0	0	0	0	0	0	0	0	0	0	0	0	0	0	0	0	0	0	0	1	0	0	0	0	0	0	0	0	0	0	0	0	0	0	0
SRR1380931	1	0	0	0	0	0	0	0	0	0	0	0	0	0	0	0	0	0	0	0	0	0	0	0	0	0	0	0	0	0	0	0	0	0	1	0	0	0	0	0	0	0	0	0	0	0	0	0	0
SRR1381185	1	0	0	0	0	0	0	0	0	0	0	0	0	0	0	0	0	0	0	0	0	0	0	0	0	0	0	0	0	0	0	0	0	0	0	0	0	0	0	0	0	0	0	0	1	0	0	0	0
SRR1381543	1	0	0	0	0	0	0	0	0	0	0	0	0	0	0	0	0	0	0	0	0	0	0	0	0	0	0	0	1	0	0	0	0	0	0	0	0	0	0	0	0	0	0	0	0	0	0	0	1
SRR1381841	1	0	0	0	0	0	0	0	0	0	0	0	0	0	0	0	0	0	0	0	0	0	0	0	0	0	0	0	0	1	0	0	0	0	0	0	0	0	0	0	0	0	0	0	0	0	0	0	0
SRR1381889	1	0	0	0	0	0	0	0	0	0	0	0	0	0	0	0	0	0	0	0	0	0	0	0	0	0	0	0	1	0	0	0	0	0	0	0	0	0	0	0	0	0	0	0	0	0	0	0	0
SRR1382532	1	0	0	0	0	0	0	0	0	0	0	0	0	0	0	0	0	0	0	0	0	0	0	0	0	0	0	0	1	0	0	0	0	0	0	0	0	0	0	0	0	0	0	0	0	0	0	0	0
SRR1382591	1	0	0	0	0	0	0	0	0	0	0	0	0	0	0	0	0	0	0	0	0	0	0	0	0	0	0	0	0	1	0	0	0	0	0	0	0	0	0	0	0	0	0	0	0	0	0	0	0
SRR1382780	1	0	0	0	0	0	0	0	0	0	0	0	0	0	0	0	0	0	0	0	0	0	0	0	0	0	0	0	0	0	0	0	0	1	0	0	0	0	0	0	0	0	0	0	0	0	0	0	0
SRR1382956	1	0	0	0	0	0	0	0	0	0	0	0	0	0	0	0	0	0	0	0	0	0	0	0	0	0	0	0	1	0	0	0	0	0	0	0	0	0	0	0	0	0	0	0	0	0	0	0	0
SRR1382978	1	0	0	0	0	0	0	0	0	0	0	0	0	0	0	0	0	0	0	0	0	0	0	0	0	0	0	0	0	0	0	0	0	0	0	0	0	0	0	0	0	0	0	0	1	0	0	0	0
SRR1383018	1	0	0	0	0	0	0	0	0	0	0	0	0	0	0	0	0	0	0	0	0	0	0	0	0	0	0	0	1	0	0	0	0	0	0	0	0	0	0	0	0	0	0	0	0	0	0	0	0
SRR1383103	1	0	0	0	0	0	0	0	0	0	0	0	0	0	0	0	0	0	0	0	0	0	0	0	0	0	0	0	0	0	0	0	1	0	0	0	0	0	0	0	0	0	0	0	0	0	0	0	0
SRR1383283	1	0	0	0	0	0	0	0	0	0	0	0	0	0	0	0	0	0	0	0	0	0	0	0	0	0	0	0	0	0	0	1	0	0	0	0	0	0	0	0	0	0	0	0	0	0	0	0	0
SRR1383633	1	0	0	0	0	0	0	0	0	0	0	0	0	0	0	0	0	0	0	0	0	0	0	0	0	0	0	0	0	0	0	0	0	0	0	1	0	0	0	0	0	0	0	0	0	0	0	0	0
SRR1383723	1	0	0	0	0	0	0	0	0	0	0	0	0	0	0	0	0	0	0	0	0	0	0	0	0	0	0	0	1	0	0	0	0	0	0	0	0	0	0	0	0	0	0	0	0	0	0	0	1
SRR1383937	1	0	0	0	0	0	0	0	0	0	0	0	0	0	0	0	0	0	0	0	0	0	0	0	0	0	0	0	0	0	0	0	0	0	0	0	0	0	0	0	1	0	0	0	0	0	0	0	0
SRR1384030	1	0	0	0	0	0	0	0	0	0	0	0	0	0	0	0	0	0	0	0	0	0	0	0	0	0	0	0	1	0	0	0	0	0	0	0	0	0	0	0	0	0	0	0	0	0	0	0	1
SRR1384049	1	0	0	0	0	0	0	0	0	0	0	0	0	0	0	0	0	0	0	0	0	0	0	0	0	0	0	0	0	0	0	1	0	0	0	0	0	0	0	0	0	0	0	0	0	0	0	0	0
SRR1384073	1	0	0	0	0	0	0	0	0	0	0	0	0	0	0	0	0	0	0	0	0	0	0	0	0	0	0	0	0	0	0	0	0	0	0	0	0	0	1	0	0	0	0	0	0	0	0	0	0
SRR1384186	1	0	0	0	0	0	0	0	0	0	0	0	0	0	0	0	0	0	0	0	0	0	0	0	0	0	0	0	0	0	0	0	0	0	1	0	0	0	0	0	0	0	0	0	0	0	0	0	0
SRR1384210	1	0	0	0	0	0	0	0	0	0	0	0	0	0	0	0	0	0	0	0	0	0	0	0	0	0	0	0	0	0	0	0	0	1	0	0	0	0	0	0	0	0	0	0	0	0	0	0	0
SRR1384290	1	0	0	0	0	0	0	0	0	0	0	0	0	0	0	0	0	0	0	0	0	0	0	0	0	0	0	0	0	0	0	0	1	0	0	0	0	0	0	0	0	0	0	0	0	0	0	0	0
SRR1384331	1	0	0	0	0	0	0	0	0	0	0	0	0	0	0	0	0	0	0	0	0	0	0	0	0	0	0	0	0	0	0	0	0	0	0	0	0	0	0	0	0	0	0	0	0	1	0	0	0
SRR1384431	1	0	0	0	0	0	0	0	0	0	0	0	0	0	0	0	0	0	0	0	0	0	0	0	0	0	0	0	0	0	0	0	0	0	1	0	0	0	0	0	0	0	0	0	0	0	0	0	0
SRR1384713	1	0	0	0	0	0	0	0	0	0	0	0	0	0	0	0	0	0	0	0	0	0	0	0	0	0	0	0	0	0	0	0	0	0	0	0	0	0	0	0	0	0	0	0	0	0	0	1	0
SRR1384737	1	0	0	0	0	0	0	0	0	0	0	0	0	0	0	0	0	0	0	0	0	0	0	0	0	0	0	0	0	0	0	0	0	0	0	0	0	0	0	0	0	0	0	0	0	0	0	1	0
SRR1384827	1	0	0	0	0	0	0	0	0	0	0	0	0	0	0	0	0	0	0	0	0	0	0	0	0	0	0	0	0	0	0	0	0	0	0	0	0	0	0	0	1	0	0	0	0	0	0	0	0
SRR1384883	1	0	0	0	0	0	0	0	0	0	0	0	0	0	0	0	0	0	0	0	0	0	0	0	0	0	0	0	0	0	0	0	0	0	0	0	0	0	1	0	0	0	0	0	0	0	0	0	0
SRR1384986	1	0	0	0	0	0	0	0	0	0	0	0	0	0	0	0	0	0	0	0	0	0	0	0	0	0	0	0	0	0	0	0	1	0	0	0	0	0	0	0	0	0	0	0	0	0	0	0	0
SRR1385211	1	0	0	0	0	0	0	0	0	0	0	0	0	0	0	0	0	0	0	0	0	0	0	0	0	0	0	0	0	0	0	0	1	0	0	0	0	0	0	0	0	0	0	0	0	0	0	0	0
SRR1385453	1	0	0	0	0	0	0	0	0	0	0	0	0	0	0	0	0	0	0	0	0	0	0	0	0	0	0	0	0	0	0	0	0	0	0	0	0	0	0	0	0	0	0	0	0	0	0	1	0
SRR1385690	1	0	0	0	0	0	0	0	0	0	0	0	0	0	0	0	0	0	0	0	0	0	0	0	0	0	0	0	0	0	0	0	0	0	0	0	0	0	0	0	0	0	0	0	1	0	0	0	0
SRR1386689	1	0	0	0	0	0	0	0	0	0	0	0	0	0	0	0	0	0	0	0	0	0	0	0	0	0	0	0	0	1	0	0	0	0	0	0	0	0	0	0	0	0	0	0	0	0	0	0	0
SRR1386708	1	0	0	0	0	0	0	0	0	0	0	0	0	0	0	0	0	0	0	0	0	0	0	0	0	0	0	0	1	0	0	0	0	0	0	0	0	0	0	0	0	0	0	0	0	0	0	0	0
SRR1386945	1	0	0	0	0	0	0	0	0	0	0	0	0	0	0	0	0	0	0	0	0	0	0	0	0	0	0	0	0	1	0	0	0	0	0	0	0	0	0	0	0	0	0	0	0	0	0	0	0
SRR1387013	1	0	0	0	0	0	0	0	0	0	0	0	0	0	0	0	0	0	0	0	0	0	0	0	0	0	0	0	0	1	0	0	0	0	0	0	0	0	0	0	0	0	0	0	0	0	0	0	0
SRR1387178	1	0	0	0	0	0	0	0	0	0	0	0	0	0	0	0	0	0	0	0	0	0	0	0	0	0	0	0	1	0	0	0	0	0	0	0	0	0	0	0	0	0	0	0	0	0	0	0	0
SRR1387199	1	0	0	0	0	0	0	0	0	0	0	0	0	0	0	0	0	0	0	0	0	0	0	0	0	0	0	0	1	0	0	0	0	0	0	0	0	0	0	0	0	0	0	0	0	0	0	0	0
SRR1387379	1	0	0	0	0	0	0	0	0	0	0	0	0	0	0	0	0	0	0	0	0	0	0	0	0	0	0	0	0	1	0	0	0	0	0	0	0	0	0	0	0	0	0	0	0	0	0	0	0
SRR1387397	1	0	0	0	0	0	0	0	0	0	0	0	0	0	0	0	0	0	0	0	0	0	0	0	0	0	0	0	0	0	0	1	0	0	0	0	0	0	0	0	0	0	0	0	0	0	0	0	0
SRR1387745	1	0	0	0	0	0	0	0	0	0	0	0	0	0	0	0	0	0	0	0	0	0	0	0	0	0	0	0	0	0	0	0	0	0	0	0	1	0	0	0	0	0	0	0	0	0	0	0	0
SRR1387921	1	0	0	0	0	0	0	0	0	0	0	0	0	0	0	0	0	0	0	0	0	0	0	0	0	0	0	0	0	1	0	0	0	0	0	0	0	0	0	0	0	0	0	0	0	0	0	0	0
SRR1387945	1	0	0	0	0	0	0	0	0	0	0	0	0	0	0	0	0	0	0	0	0	0	0	0	0	0	0	0	1	0	0	0	0	0	0	0	0	0	0	0	0	0	0	0	0	0	0	0	1
SRR1387989	1	0	0	0	0	0	0	0	0	0	0	0	0	0	0	0	0	0	0	0	0	0	0	0	0	0	0	0	1	0	0	0	0	0	0	0	0	0	0	0	0	0	0	0	0	0	0	0	0
SRR1388234	1	0	0	0	0	0	0	0	0	0	0	0	0	0	0	0	0	0	0	0	0	0	0	0	0	0	0	0	0	0	0	0	0	0	0	0	0	0	0	0	0	0	0	0	0	0	0	1	0
SRR1388257	1	0	0	0	0	0	0	0	0	0	0	0	0	0	0	0	0	0	0	0	0	0	0	0	0	0	0	0	0	0	0	0	0	1	0	0	0	0	0	0	0	0	0	0	0	0	0	0	0
SRR1388378	1	0	0	0	0	0	0	0	0	0	0	0	0	0	0	0	0	0	0	0	0	0	0	0	0	0	0	0	1	0	0	0	0	0	0	0	0	0	0	0	0	0	0	0	0	0	0	0	0
SRR1388480	1	0	0	0	0	0	0	0	0	0	0	0	0	0	0	0	0	0	0	0	0	0	0	0	0	0	0	0	1	0	0	0	0	0	0	0	0	0	0	0	0	0	0	0	0	0	0	0	0
SRR1388979	1	0	0	0	0	0	0	0	0	0	0	0	0	0	0	0	0	0	0	0	0	0	0	0	0	0	0	0	1	0	0	0	0	0	0	0	0	0	0	0	0	0	0	0	0	0	0	0	1
SRR1389036	1	0	0	0	0	0	0	0	0	0	0	0	0	0	0	0	0	0	0	0	0	0	0	0	0	0	0	0	1	0	0	0	0	0	0	0	0	0	0	0	0	0	0	0	0	0	0	0	1
SRR1389059	1	0	0	0	0	0	0	0	0	0	0	0	0	0	0	0	0	0	0	0	0	0	0	0	0	0	0	0	1	0	0	0	0	0	0	0	0	0	0	0	0	0	0	0	0	0	0	0	0
SRR1389218	1	0	0	0	0	0	0	0	0	0	0	0	0	0	0	0	0	0	0	0	0	0	0	0	0	0	0	0	1	0	0	0	0	0	0	0	0	0	0	0	0	0	0	0	0	0	0	0	0
SRR1389454	1	0	0	0	0	0	0	0	0	0	0	0	0	0	0	0	0	0	0	0	0	0	0	0	0	0	0	0	0	0	0	0	0	1	0	0	0	0	0	0	0	0	0	0	0	0	0	0	0
SRR1389909	1	0	0	0	0	0	0	0	0	0	0	0	0	0	0	0	0	0	0	0	0	0	0	0	0	0	0	0	0	0	0	0	0	1	0	0	0	0	0	0	0	0	0	0	0	0	0	0	0
SRR1389955	1	0	0	0	0	0	0	0	0	0	0	0	0	0	0	0	0	0	0	0	0	0	0	0	0	0	0	0	0	0	0	0	0	0	0	0	0	0	0	0	0	0	0	0	1	0	0	0	0
SRR1390119	1	0	0	0	0	0	0	0	0	0	0	0	0	0	0	0	0	0	0	0	0	0	0	0	0	0	0	0	0	0	0	0	0	0	0	0	0	0	0	0	0	0	0	0	0	0	0	1	0
SRR1390349	1	0	0	0	0	0	0	0	0	0	0	0	0	0	0	0	0	0	0	0	0	0	0	0	0	0	0	0	0	0	0	0	0	1	0	0	0	0	0	0	0	0	0	0	0	0	0	0	0
SRR1390601	1	0	0	0	0	0	0	0	0	0	0	0	0	0	0	0	0	0	0	0	0	0	0	0	0	0	0	0	1	0	0	0	0	0	0	0	0	0	0	0	0	0	0	0	0	0	0	0	0
SRR1391529	1	0	0	0	0	0	0	0	0	0	0	0	0	0	0	0	0	0	0	0	0	0	0	0	0	0	0	0	0	1	0	0	0	0	0	0	0	0	0	0	0	0	0	0	0	0	0	0	0
SRR1391879	1	0	0	0	0	0	0	0	0	0	0	0	0	0	0	0	0	0	0	0	0	0	0	0	0	0	0	0	1	0	0	0	0	0	0	0	0	0	0	0	0	0	0	0	0	0	0	0	1
SRR1392055	1	0	0	0	0	0	0	0	0	0	0	0	0	0	0	0	0	0	0	0	0	0	0	0	0	0	0	0	0	0	0	0	0	0	0	0	0	0	0	0	0	1	0	0	0	0	0	0	0
SRR1392593	1	0	0	0	0	0	0	0	0	0	0	0	0	0	0	0	0	0	0	0	0	0	0	0	0	0	0	0	0	1	0	0	0	0	0	0	0	0	0	0	0	0	0	0	0	0	0	0	0
SRR1392637	1	0	0	0	0	0	0	0	0	0	0	0	0	0	0	0	0	0	0	0	0	0	0	0	0	0	0	0	1	0	0	0	0	0	0	0	0	0	0	0	0	0	0	0	0	0	0	0	1
SRR1392883	1	0	0	0	0	0	0	0	0	0	0	0	0	0	0	0	0	0	0	0	0	0	0	0	0	0	0	0	0	0	0	0	0	0	0	0	0	0	0	0	0	0	0	0	0	0	0	1	0
SRR1392985	1	0	0	0	0	0	0	0	0	0	0	0	0	0	0	0	0	0	0	0	0	0	0	0	0	0	0	0	1	0	0	0	0	0	0	0	0	0	0	0	0	0	0	0	0	0	0	0	0
SRR1393572	1	0	0	0	0	0	0	0	0	0	0	0	0	0	0	0	0	0	0	0	0	0	0	0	0	0	0	0	0	0	0	0	0	0	0	0	0	0	0	0	0	0	0	0	0	0	1	0	0
SRR1394125	1	0	0	0	0	0	0	0	0	0	0	0	0	0	0	0	0	0	0	0	0	0	0	0	0	0	0	0	0	1	0	0	0	0	0	0	0	0	0	0	0	0	0	0	0	0	0	0	0
SRR1394253	1	0	0	0	0	0	0	0	0	0	0	0	0	0	0	0	0	0	0	0	0	0	0	0	0	0	0	0	0	0	0	0	0	0	0	0	0	0	0	0	0	0	0	0	0	0	0	1	0
SRR1394297	1	0	0	0	0	0	0	0	0	0	0	0	0	0	0	0	0	0	0	0	0	0	0	0	0	0	0	0	1	0	0	0	0	0	0	0	0	0	0	0	0	0	0	0	0	0	0	0	0
SRR1394366	1	0	0	0	0	0	0	0	0	0	0	0	0	0	0	0	0	0	0	0	0	0	0	0	0	0	0	0	0	1	0	0	0	0	0	0	0	0	0	0	0	0	0	0	0	0	0	0	0
SRR1394566	1	0	0	0	0	0	0	0	0	0	0	0	0	0	0	0	0	0	0	0	0	0	0	0	0	0	0	0	1	0	0	0	0	0	0	0	0	0	0	0	0	0	0	0	0	0	0	0	0
SRR1394613	1	0	0	0	0	0	0	0	0	0	0	0	0	0	0	0	0	0	0	0	0	0	0	0	0	0	0	0	0	0	0	0	1	0	0	0	0	0	0	0	0	0	0	0	0	0	0	0	0
SRR1394713	1	0	0	0	0	0	0	0	0	0	0	0	0	0	0	0	0	0	0	0	0	0	0	0	0	0	0	0	1	0	0	0	0	0	0	0	0	0	0	0	0	0	0	0	0	0	0	0	1
SRR1394836	1	0	0	0	0	0	0	0	0	0	0	0	0	0	0	0	0	0	0	0	0	0	0	0	0	0	0	0	0	1	0	0	0	0	0	0	0	0	0	0	0	0	0	0	0	0	0	0	0
SRR1395682	1	0	0	0	0	0	0	0	0	0	0	0	0	0	0	0	0	0	0	0	0	0	0	0	0	0	0	0	0	0	0	0	0	0	0	0	1	0	0	0	0	0	0	0	0	0	0	0	0
SRR1395874	1	0	0	0	0	0	0	0	0	0	0	0	0	0	0	0	0	0	0	0	0	0	0	0	0	0	0	0	0	0	0	0	0	1	0	0	0	0	0	0	0	0	0	0	0	0	0	0	0
SRR1395951	1	0	0	0	0	0	0	0	0	0	0	0	0	0	0	0	0	0	0	0	0	0	0	0	0	0	0	0	1	0	0	0	0	0	0	0	0	0	0	0	0	0	0	0	0	0	0	0	0
SRR1396123	1	0	0	0	0	0	0	0	0	0	0	0	0	0	0	0	0	0	0	0	0	0	0	0	0	0	0	0	1	0	0	0	0	0	0	0	0	0	0	0	0	0	0	0	0	0	0	0	1
SRR1396227	1	0	0	0	0	0	0	0	0	0	0	0	0	0	0	0	0	0	0	0	0	0	0	0	0	0	0	0	0	0	0	0	0	0	0	0	0	0	0	0	0	0	1	0	0	0	0	0	0
SRR1396700	1	0	0	0	0	0	0	0	0	0	0	0	0	0	0	0	0	0	0	0	0	0	0	0	0	0	0	0	0	0	0	0	0	0	1	0	0	0	0	0	0	0	0	0	0	0	0	0	0
SRR1397008	1	0	0	0	0	0	0	0	0	0	0	0	0	0	0	0	0	0	0	0	0	0	0	0	0	0	0	0	1	0	0	0	0	0	0	0	0	0	0	0	0	0	0	0	0	0	0	0	0
SRR1397052	1	0	0	0	0	0	0	0	0	0	0	0	0	0	0	0	0	0	0	0	0	0	0	0	0	0	0	0	0	0	0	0	0	0	0	0	0	0	0	0	1	0	0	0	0	0	0	0	0
SRR1397094	1	0	0	0	0	0	0	0	0	0	0	0	0	0	0	0	0	0	0	0	0	0	0	0	0	0	0	0	1	0	0	0	0	0	0	0	0	0	0	0	0	0	0	0	0	0	0	0	1
SRR1397138	1	0	0	0	0	0	0	0	0	0	0	0	0	0	0	0	0	0	0	0	0	0	0	0	0	0	0	0	0	0	0	0	0	0	0	0	1	0	0	0	0	0	0	0	0	0	0	0	0
SRR1397156	1	0	0	0	0	0	0	0	0	0	0	0	0	0	0	0	0	0	0	0	0	0	0	0	0	0	0	0	0	0	0	0	0	0	0	0	0	0	0	1	0	0	0	0	0	0	0	0	0
SRR1397649	1	0	0	0	0	0	0	0	0	0	0	0	0	0	0	0	0	0	0	0	0	0	0	0	0	0	0	0	0	0	0	0	0	0	0	0	0	1	0	0	0	0	0	0	0	0	0	0	0
SRR1397744	1	0	0	0	0	0	0	0	0	0	0	0	0	0	0	0	0	0	0	0	0	0	0	0	0	0	0	0	0	0	0	0	0	0	0	0	0	0	0	0	0	0	0	0	0	0	1	0	0
SRR1397781	1	0	0	0	0	0	0	0	0	0	0	0	0	0	0	0	0	0	0	0	0	0	0	0	0	0	0	0	0	0	0	0	0	0	0	0	1	0	0	0	0	0	0	0	0	0	0	0	0
SRR1398057	1	0	0	0	0	0	0	0	0	0	0	0	0	0	0	0	0	0	0	0	0	0	0	0	0	0	0	0	0	0	0	0	0	0	0	0	0	0	0	0	0	0	0	0	0	0	0	1	0
SRR1398230	1	0	0	0	0	0	0	0	0	0	0	0	0	0	0	0	0	0	0	0	0	0	0	0	0	0	0	0	0	0	0	0	0	1	0	0	0	0	0	0	0	0	0	0	0	0	0	0	0
SRR1398311	1	0	0	0	0	0	0	0	0	0	0	0	0	0	0	0	0	0	0	0	0	0	0	0	0	0	0	0	0	0	0	0	0	0	0	0	0	0	0	0	1	0	0	0	0	0	0	0	0
SRR1398430	1	0	0	0	0	0	0	0	0	0	0	0	0	0	0	0	0	0	0	0	0	0	0	0	0	0	0	0	0	0	0	0	0	0	0	0	1	0	0	0	0	0	0	0	0	0	0	0	0
SRR1398775	1	0	0	0	0	0	0	0	0	0	0	0	0	0	0	0	0	0	0	0	0	0	0	0	0	0	0	1	0	0	0	0	0	0	0	0	0	0	0	0	0	0	0	0	0	0	0	0	0
SRR1398815	1	0	0	0	0	0	0	0	0	0	0	0	0	0	0	0	0	0	0	0	0	0	0	0	0	0	0	0	0	0	0	0	0	0	1	0	0	0	0	0	0	0	0	0	0	0	0	0	0
SRR1399247	1	0	0	0	0	0	0	0	0	0	0	0	0	0	0	0	0	0	0	0	0	0	0	0	0	0	0	0	0	0	0	0	0	0	0	0	0	0	0	0	0	0	0	0	0	1	0	0	0
SRR1399291	1	0	0	0	0	0	0	0	0	0	0	0	0	0	0	0	0	0	0	0	0	0	0	0	0	0	0	0	0	0	0	0	0	0	0	0	1	0	0	0	0	0	0	0	0	0	0	0	0
SRR1399757	1	0	0	0	0	0	0	0	0	0	0	0	0	0	0	0	0	0	0	0	0	0	0	0	0	0	0	0	0	1	0	0	0	0	0	0	0	0	0	0	0	0	0	0	0	0	0	0	0
SRR1399779	1	0	0	0	0	0	0	0	0	0	0	0	0	0	0	0	0	0	0	0	0	0	0	0	0	0	0	0	1	0	0	0	0	0	0	0	0	0	0	0	0	0	0	0	0	0	0	0	0
SRR1399926	1	0	0	0	0	0	0	0	0	0	0	0	0	0	0	0	0	0	0	0	0	0	0	0	0	0	0	0	0	0	0	0	1	0	0	0	0	0	0	0	0	0	0	0	0	0	0	0	0
SRR1399990	1	0	0	0	0	0	0	0	0	0	0	0	0	0	0	0	0	0	0	0	0	0	0	0	0	0	0	0	0	0	0	0	0	0	0	0	0	0	0	0	1	0	0	0	0	0	0	0	0
SRR1400100	1	0	0	0	0	0	0	0	0	0	0	0	0	0	0	0	0	0	0	0	0	0	0	0	0	0	0	0	0	0	0	0	0	0	1	0	0	0	0	0	0	0	0	0	0	0	0	0	0
SRR1400269	1	0	0	0	0	0	0	0	0	0	0	0	0	0	0	0	0	0	0	0	0	0	0	0	0	0	0	0	1	0	0	0	0	0	0	0	0	0	0	0	0	0	0	0	0	0	0	0	1
SRR1400775	1	0	0	0	0	0	0	0	0	0	0	0	0	0	0	0	0	0	0	0	0	0	0	0	0	0	0	0	0	0	0	0	0	0	0	0	0	0	0	0	0	0	1	0	0	0	0	0	0
SRR1400931	1	0	0	0	0	0	0	0	0	0	0	0	0	0	0	0	0	0	0	0	0	0	0	0	0	0	0	0	0	0	0	0	0	0	0	0	0	0	0	0	0	0	0	0	1	0	0	0	0
SRR1401211	1	0	0	0	0	0	0	0	0	0	0	0	0	0	0	0	0	0	0	0	0	0	0	0	0	0	0	0	0	1	0	0	0	0	0	0	0	0	0	0	0	0	0	0	0	0	0	0	0
SRR1401252	1	0	0	0	0	0	0	0	0	0	0	0	0	0	0	0	0	0	0	0	0	0	0	0	0	0	0	0	0	1	0	0	0	0	0	0	0	0	0	0	0	0	0	0	0	0	0	0	0
SRR1401815	1	0	0	0	0	0	0	0	0	0	0	0	0	0	0	0	0	0	0	0	0	0	0	0	0	0	0	0	0	0	0	0	1	0	0	0	0	0	0	0	0	0	0	0	0	0	0	0	0
SRR1401839	1	0	0	0	0	0	0	0	0	0	0	0	0	0	0	0	0	0	0	0	0	0	0	0	0	0	0	0	0	0	0	0	0	0	0	0	0	0	0	1	0	0	0	0	0	0	0	0	0
SRR1401860	1	0	0	0	0	0	0	0	0	0	0	0	0	0	0	0	0	0	0	0	0	0	0	0	0	0	0	0	0	0	0	0	0	0	1	0	0	0	0	0	0	0	0	0	0	0	0	0	0
SRR1401909	1	0	0	0	0	0	0	0	0	0	0	0	0	0	0	0	0	0	0	0	0	0	0	0	0	0	0	0	0	1	0	0	0	0	0	0	0	0	0	0	0	0	0	0	0	0	0	0	0
SRR1401933	1	0	0	0	0	0	0	0	0	0	0	0	0	0	0	0	0	0	0	0	0	0	0	0	0	0	0	0	0	0	0	1	0	0	0	0	0	0	0	0	0	0	0	0	0	0	0	0	0
SRR1402051	1	0	0	0	0	0	0	0	0	0	0	0	0	0	0	0	0	0	0	0	0	0	0	0	0	0	0	0	0	0	0	0	0	0	0	0	0	0	0	0	0	1	0	0	0	0	0	0	0
SRR1402109	1	0	0	0	0	0	0	0	0	0	0	0	0	0	0	0	0	0	0	0	0	0	0	0	0	0	0	0	0	0	0	0	0	0	0	0	0	0	0	0	0	0	1	0	0	0	0	0	0
SRR1402414	1	0	0	0	0	0	0	0	0	0	0	0	0	0	0	0	0	0	0	0	0	0	0	0	0	0	0	0	0	0	0	0	0	0	0	0	0	0	0	0	1	0	0	0	0	0	0	0	0
SRR1402454	1	0	0	0	0	0	0	0	0	0	0	0	0	0	0	0	0	0	0	0	0	0	0	0	0	0	0	0	1	0	0	0	0	0	0	0	0	0	0	0	0	0	0	0	0	0	0	0	1
SRR1402590	1	0	0	0	0	0	0	0	0	0	0	0	0	0	0	0	0	0	0	0	0	0	0	0	0	0	0	0	0	0	0	1	0	0	0	0	0	0	0	0	0	0	0	0	0	0	0	0	0
SRR1402772	1	0	0	0	0	0	0	0	0	0	0	0	0	0	0	0	0	0	0	0	0	0	0	0	0	0	0	0	0	0	0	0	0	0	0	0	0	0	0	0	0	0	0	0	0	1	0	0	0
SRR1402882	1	0	0	0	0	0	0	0	0	0	0	0	0	0	0	0	0	0	0	0	0	0	0	0	0	0	0	0	1	0	0	0	0	0	0	0	0	0	0	0	0	0	0	0	0	0	0	0	0
SRR1402922	1	0	0	0	0	0	0	0	0	0	0	0	0	0	0	0	0	0	0	0	0	0	0	0	0	0	0	0	0	0	0	0	0	0	0	0	0	1	0	0	0	0	0	0	0	0	0	0	0
SRR1403280	1	0	0	0	0	0	0	0	0	0	0	0	0	0	0	0	0	0	0	0	0	0	0	0	0	0	0	0	0	0	0	0	0	0	0	0	0	0	0	1	0	0	0	0	0	0	0	0	0
SRR1403366	1	0	0	0	0	0	0	0	0	0	0	0	0	0	0	0	0	0	0	0	0	0	0	0	0	0	0	0	0	0	0	0	0	0	0	0	0	0	0	1	0	0	0	0	0	0	0	0	0
SRR1403565	1	0	0	0	0	0	0	0	0	0	0	0	0	0	0	0	0	0	0	0	0	0	0	0	0	0	0	0	0	0	0	0	0	0	0	0	0	0	0	0	0	0	0	0	0	0	0	1	0
SRR1403831	1	0	0	0	0	0	0	0	0	0	0	0	0	0	0	0	0	0	0	0	0	0	0	0	0	0	0	0	1	0	0	0	0	0	0	0	0	0	0	0	0	0	0	0	0	0	0	0	1
SRR1403934	1	0	0	0	0	0	0	0	0	0	0	0	0	0	0	0	0	0	0	0	0	0	0	0	0	0	0	0	0	0	0	0	0	0	0	0	1	0	0	0	0	0	0	0	0	0	0	0	0
SRR1404105	1	0	0	0	0	0	0	0	0	0	0	0	0	0	0	0	0	0	0	0	0	0	0	0	0	0	0	0	0	1	0	0	0	0	0	0	0	0	0	0	0	0	0	0	0	0	0	0	0
SRR1404147	1	0	0	0	0	0	0	0	0	0	0	0	0	0	0	0	0	0	0	0	0	0	0	0	0	0	0	0	0	0	0	0	0	0	0	0	1	0	0	0	0	0	0	0	0	0	0	0	0
SRR1404251	1	0	0	0	0	0	0	0	0	0	0	0	0	0	0	0	0	0	0	0	0	0	0	0	0	0	0	0	0	0	0	0	0	0	0	0	0	0	0	0	1	0	0	0	0	0	0	0	0
SRR1404339	1	0	0	0	0	0	0	0	0	0	0	0	0	0	0	0	0	0	0	0	0	0	0	0	0	0	0	0	0	0	0	0	0	0	1	0	0	0	0	0	0	0	0	0	0	0	0	0	0
SRR1404421	1	0	0	0	0	0	0	0	0	0	0	0	0	0	0	0	0	0	0	0	0	0	0	0	0	0	0	1	0	0	0	0	0	0	0	0	0	0	0	0	0	0	0	0	0	0	0	0	0
SRR1404442	1	0	0	0	0	0	0	0	0	0	0	0	0	0	0	0	0	0	0	0	0	0	0	0	0	0	0	0	0	0	0	0	0	0	1	0	0	0	0	0	0	0	0	0	0	0	0	0	0
SRR1404623	1	0	0	0	0	0	0	0	0	0	0	0	0	0	0	0	0	0	0	0	0	0	0	0	0	0	0	0	0	0	0	0	0	1	0	0	0	0	0	0	0	0	0	0	0	0	0	0	0
SRR1404837	1	0	0	0	0	0	0	0	0	0	0	0	0	0	0	0	0	0	0	0	0	0	0	0	0	0	0	0	0	0	0	0	0	0	0	0	0	0	0	1	0	0	0	0	0	0	0	0	0
SRR1405099	1	0	0	0	0	0	0	0	0	0	0	0	0	0	0	0	0	0	0	0	0	0	0	0	0	0	0	0	0	0	0	0	0	0	0	0	0	0	0	0	0	0	1	0	0	0	0	0	0
SRR1405147	1	0	0	0	0	0	0	0	0	0	0	0	0	0	0	0	0	0	0	0	0	0	0	0	0	0	0	0	0	0	0	0	0	0	0	0	0	0	0	0	0	0	0	0	1	0	0	0	0
SRR1405182	1	0	0	0	0	0	0	0	0	0	0	0	0	0	0	0	0	0	0	0	0	0	0	0	0	0	0	1	0	0	0	0	0	0	0	0	0	0	0	0	0	0	0	0	0	0	0	0	0
SRR1405374	1	0	0	0	0	0	0	0	0	0	0	0	0	0	0	0	0	0	0	0	0	0	0	0	0	0	0	0	0	0	0	0	0	0	0	0	0	0	0	0	0	0	0	0	0	0	0	1	0
SRR1405461	1	0	0	0	0	0	0	0	0	0	0	0	0	0	0	0	0	0	0	0	0	0	0	0	0	0	0	0	0	0	0	0	0	0	0	0	1	0	0	0	0	0	0	0	0	0	0	0	0
SRR1405593	1	0	0	0	0	0	0	0	0	0	0	0	0	0	0	0	0	0	0	0	0	0	0	0	0	0	0	0	0	0	0	0	0	0	0	0	0	0	0	0	1	0	0	0	0	0	0	0	0
SRR1405617	1	0	0	0	0	0	0	0	0	0	0	0	0	0	0	0	0	0	0	0	0	0	0	0	0	0	0	0	0	1	0	0	0	0	0	0	0	0	0	0	0	0	0	0	0	0	0	0	0
SRR1405641	1	0	0	0	0	0	0	0	0	0	0	0	0	0	0	0	0	0	0	0	0	0	0	0	0	0	0	0	0	0	0	0	0	0	0	0	0	0	0	0	0	0	0	0	0	0	0	1	0
SRR1405660	1	0	0	0	0	0	0	0	0	0	0	0	0	0	0	0	0	0	0	0	0	0	0	0	0	0	0	0	0	1	0	0	0	0	0	0	0	0	0	0	0	0	0	0	0	0	0	0	0
SRR1405965	1	0	0	0	0	0	0	0	0	0	0	0	0	0	0	0	0	0	0	0	0	0	0	0	0	0	0	0	0	0	0	0	1	0	0	0	0	0	0	0	0	0	0	0	0	0	0	0	0
SRR1406478	1	0	0	0	0	0	0	0	0	0	0	0	0	0	0	0	0	0	0	0	0	0	0	0	0	0	0	0	0	0	0	0	0	0	0	0	1	0	0	0	0	0	0	0	0	0	0	0	0
SRR1406662	1	0	0	0	0	0	0	0	0	0	0	0	0	0	0	0	0	0	0	0	0	0	0	0	0	0	0	0	0	0	0	0	0	0	0	0	0	0	0	0	1	0	0	0	0	0	0	0	0
SRR1406685	1	0	0	0	0	0	0	0	0	0	0	0	0	0	0	0	0	0	0	0	0	0	0	0	0	0	0	0	0	0	1	0	0	0	0	0	0	0	0	0	0	0	0	0	0	0	0	0	0
SRR1407179	1	0	0	0	0	0	0	0	0	0	0	0	0	0	0	0	0	0	0	0	0	0	0	0	0	0	0	0	0	0	0	1	0	0	0	0	0	0	0	0	0	0	0	0	0	0	0	0	0
SRR1407226	1	0	0	0	0	0	0	0	0	0	0	0	0	0	0	0	0	0	0	0	0	0	0	0	0	0	0	0	0	0	0	0	0	0	0	0	0	0	0	0	0	1	0	0	0	0	0	0	0
SRR1407291	1	0	0	0	0	0	0	0	0	0	0	0	0	0	0	0	0	0	0	0	0	0	0	0	0	0	0	0	0	0	0	0	0	0	1	0	0	0	0	0	0	0	0	0	0	0	0	0	0
SRR1407336	1	0	0	0	0	0	0	0	0	0	0	0	0	0	0	0	0	0	0	0	0	0	0	0	0	0	0	0	0	0	0	0	0	0	0	0	0	0	0	0	0	0	1	0	0	0	0	0	0
SRR1407428	1	0	0	0	0	0	0	0	0	0	0	0	0	0	0	0	0	0	0	0	0	0	0	0	0	0	0	0	0	0	0	0	0	0	0	0	0	0	0	0	0	1	0	0	0	0	0	0	0
SRR1407492	1	0	0	0	0	0	0	0	0	0	0	0	0	0	0	0	0	0	0	0	0	0	0	0	0	0	0	0	0	1	0	0	0	0	0	0	0	0	0	0	0	0	0	0	0	0	0	0	0
SRR1407560	1	0	0	0	0	0	0	0	0	0	0	0	0	0	0	0	0	0	0	0	0	0	0	0	0	0	0	0	0	0	0	0	0	0	0	1	0	0	0	0	0	0	0	0	0	0	0	0	0
SRR1407693	1	0	0	0	0	0	0	0	0	0	0	0	0	0	0	0	0	0	0	0	0	0	0	0	0	0	0	0	0	0	0	0	0	0	0	0	1	0	0	0	0	0	0	0	0	0	0	0	0
SRR1408303	1	0	0	0	0	0	0	0	0	0	0	0	0	0	0	0	0	0	0	0	0	0	0	0	0	0	0	0	0	0	0	0	0	0	0	0	1	0	0	0	0	0	0	0	0	0	0	0	0
SRR1408415	1	0	0	0	0	0	0	0	0	0	0	0	0	0	0	0	0	0	0	0	0	0	0	0	0	0	0	0	0	0	0	0	0	1	0	0	0	0	0	0	0	0	0	0	0	0	0	0	0
SRR1409282	1	0	0	0	0	0	0	0	0	0	0	0	0	0	0	0	0	0	0	0	0	0	0	0	0	0	0	0	1	0	0	0	0	0	0	0	0	0	0	0	0	0	0	0	0	0	0	0	0
SRR1409790	1	0	0	0	0	0	0	0	0	0	0	0	0	0	0	0	0	0	0	0	0	0	0	0	0	0	0	0	0	0	0	1	0	0	0	0	0	0	0	0	0	0	0	0	0	0	0	0	0
SRR1409854	1	0	0	0	0	0	0	0	0	0	0	0	0	0	0	0	0	0	0	0	0	0	0	0	0	0	0	0	0	1	0	0	0	0	0	0	0	0	0	0	0	0	0	0	0	0	0	0	0
SRR1410264	1	0	0	0	0	0	0	0	0	0	0	0	0	0	0	0	0	0	0	0	0	0	0	0	0	0	0	0	1	0	0	0	0	0	0	0	0	0	0	0	0	0	0	0	0	0	0	0	1
SRR1410404	1	0	0	0	0	0	0	0	0	0	0	0	0	0	0	0	0	0	0	0	0	0	0	0	0	0	0	0	0	0	0	0	0	0	0	0	1	0	0	0	0	0	0	0	0	0	0	0	0
SRR1410448	1	0	0	0	0	0	0	0	0	0	0	0	0	0	0	0	0	0	0	0	0	0	0	0	0	0	0	0	1	0	0	0	0	0	0	0	0	0	0	0	0	0	0	0	0	0	0	0	0
SRR1410469	1	0	0	0	0	0	0	0	0	0	0	0	0	0	0	0	0	0	0	0	0	0	0	0	0	0	0	0	0	0	0	0	0	0	0	0	0	1	0	0	0	0	0	0	0	0	0	0	0
SRR1410532	1	0	0	0	0	0	0	0	0	0	0	0	0	0	0	0	0	0	0	0	0	0	0	0	0	0	0	0	0	0	0	0	0	0	1	0	0	0	0	0	0	0	0	0	0	0	0	0	0
SRR1410612	1	0	0	0	0	0	0	0	0	0	0	0	0	0	0	0	0	0	0	0	0	0	0	0	0	0	0	0	0	0	0	0	0	0	1	0	0	0	0	0	0	0	0	0	0	0	0	0	0
SRR1410699	1	0	0	0	0	0	0	0	0	0	0	0	0	0	0	0	0	0	0	0	0	0	0	0	0	0	0	0	0	0	0	0	0	0	0	0	1	0	0	0	0	0	0	0	0	0	0	0	0
SRR1410847	1	0	0	0	0	0	0	0	0	0	0	0	0	0	0	0	0	0	0	0	0	0	0	0	0	0	0	0	0	0	0	0	0	0	0	0	0	0	0	0	0	0	0	0	0	0	0	1	0
SRR1410934	1	0	0	0	0	0	0	0	0	0	0	0	0	0	0	0	0	0	0	0	0	0	0	0	0	0	0	0	0	0	0	0	0	0	0	1	0	0	0	0	0	0	0	0	0	0	0	0	0
SRR1410979	1	0	0	0	0	0	0	0	0	0	0	0	0	0	0	0	0	0	0	0	0	0	0	0	0	0	0	0	0	0	0	0	0	0	0	0	1	0	0	0	0	0	0	0	0	0	0	0	0
SRR1411002	1	0	0	0	0	0	0	0	0	0	0	0	0	0	0	0	0	0	0	0	0	0	0	0	0	0	0	0	0	0	0	0	0	0	0	0	0	1	0	0	0	0	0	0	0	0	0	0	0
SRR1412969	1	0	0	0	0	0	0	0	0	0	0	0	0	0	0	0	0	0	0	0	0	0	0	0	0	0	0	0	0	0	0	1	0	0	0	0	0	0	0	0	0	0	0	0	0	0	0	0	0
SRR1413008	1	0	0	0	0	0	0	0	0	0	0	0	0	0	0	0	0	0	0	0	0	0	0	0	0	0	0	0	0	0	0	1	0	0	0	0	0	0	0	0	0	0	0	0	0	0	0	0	0
SRR1413075	1	0	0	0	0	0	0	0	0	0	0	0	0	0	0	0	0	0	0	0	0	0	0	0	0	0	0	0	0	0	0	0	0	0	0	0	1	0	0	0	0	0	0	0	0	0	0	0	0
SRR1413119	1	0	0	0	0	0	0	0	0	0	0	0	0	0	0	0	0	0	0	0	0	0	0	0	0	0	0	0	0	0	0	0	0	0	0	0	1	0	0	0	0	0	0	0	0	0	0	0	0
SRR1413454	1	0	0	0	0	0	0	0	0	0	0	0	0	0	0	0	0	0	0	0	0	0	0	0	0	0	0	0	1	0	0	0	0	0	0	0	0	0	0	0	0	0	0	0	0	0	0	0	0
SRR1413959	1	0	0	0	0	0	0	0	0	0	0	0	0	0	0	0	0	0	0	0	0	0	0	0	0	0	0	0	1	0	0	0	0	0	0	0	0	0	0	0	0	0	0	0	0	0	0	0	0
SRR1413978	1	0	0	0	0	0	0	0	0	0	0	0	0	0	0	0	0	0	0	0	0	0	0	0	0	0	0	0	0	0	0	0	0	0	0	0	0	0	0	0	0	0	0	0	0	0	0	1	0
SRR1414161	1	0	0	0	0	0	0	0	0	0	0	0	0	0	0	0	0	0	0	0	0	0	0	0	0	0	0	0	0	0	0	0	0	0	0	0	0	0	0	0	0	0	0	0	0	0	1	0	0
SRR1414185	1	0	0	0	0	0	0	0	0	0	0	0	0	0	0	0	0	0	0	0	0	0	0	0	0	0	0	0	0	0	0	1	0	0	0	0	0	0	0	0	0	0	0	0	0	0	0	0	0
SRR1414314	1	0	0	0	0	0	0	0	0	0	0	0	0	0	0	0	0	0	0	0	0	0	0	0	0	0	0	0	0	0	0	0	0	0	0	0	0	0	0	1	0	0	0	0	0	0	0	0	0
SRR1414356	1	0	0	0	0	0	0	0	0	0	0	0	0	0	0	0	0	0	0	0	0	0	0	0	0	0	0	0	0	0	0	0	0	0	0	0	0	1	0	0	0	0	0	0	0	0	0	0	0
SRR1414515	1	0	0	0	0	0	0	0	0	0	0	0	0	0	0	0	0	0	0	0	0	0	0	0	0	0	0	0	0	0	0	1	0	0	0	0	0	0	0	0	0	0	0	0	0	0	0	0	0
SRR1414771	1	0	0	0	0	0	0	0	0	0	0	0	0	0	0	0	0	0	0	0	0	0	0	0	0	0	0	0	0	0	0	0	0	0	0	0	0	0	0	0	0	0	0	0	0	0	0	1	0
SRR1414812	1	0	0	0	0	0	0	0	0	0	0	0	0	0	0	0	0	0	0	0	0	0	0	0	0	0	0	0	0	0	0	0	1	0	0	0	0	0	0	0	0	0	0	0	0	0	0	0	0
SRR1414876	1	0	0	0	0	0	0	0	0	0	0	0	0	0	0	0	0	0	0	0	0	0	0	0	0	0	0	0	0	0	0	0	0	0	0	0	0	0	0	0	0	0	0	0	0	0	0	1	0
SRR1414916	1	0	0	0	0	0	0	0	0	0	0	0	0	0	0	0	0	0	0	0	0	0	0	0	0	0	0	0	0	1	0	0	0	0	0	0	0	0	0	0	0	0	0	0	0	0	0	0	0
SRR1414958	1	0	0	0	0	0	0	0	0	0	0	0	0	0	0	0	0	0	0	0	0	0	0	0	0	0	0	0	0	0	1	0	0	0	0	0	0	0	0	0	0	0	0	0	0	0	0	0	0
SRR1414982	1	0	0	0	0	0	0	0	0	0	0	0	0	0	0	0	0	0	0	0	0	0	0	0	0	0	0	0	0	0	0	0	0	0	0	0	0	0	0	0	1	0	0	0	0	0	0	0	0
SRR1415292	1	0	0	0	0	0	0	0	0	0	0	0	0	0	0	0	0	0	0	0	0	0	0	0	0	0	0	0	0	0	0	0	1	0	0	0	0	0	0	0	0	0	0	0	0	0	0	0	0
SRR1415337	1	0	0	0	0	0	0	0	0	0	0	0	0	0	0	0	0	0	0	0	0	0	0	0	0	0	0	0	1	0	0	0	0	0	0	0	0	0	0	0	0	0	0	0	0	0	0	0	0
SRR1415355	1	0	0	0	0	0	0	0	0	0	0	0	0	0	0	0	0	0	0	0	0	0	0	0	0	0	0	0	0	0	0	0	0	0	0	0	0	0	0	0	0	0	0	0	0	1	0	0	0
SRR1415487	1	0	0	0	0	0	0	0	0	0	0	0	0	0	0	0	0	0	0	0	0	0	0	0	0	0	0	0	0	1	0	0	0	0	0	0	0	0	0	0	0	0	0	0	0	0	0	0	0
SRR1415529	1	0	0	0	0	0	0	0	0	0	0	0	0	0	0	0	0	0	0	0	0	0	0	0	0	0	0	0	0	0	0	0	0	0	1	0	0	0	0	0	0	0	0	0	0	0	0	0	0
SRR1415591	1	0	0	0	0	0	0	0	0	0	0	0	0	0	0	0	0	0	0	0	0	0	0	0	0	0	0	0	0	0	0	0	0	0	0	0	1	0	0	0	0	0	0	0	0	0	0	0	0
SRR1415708	1	0	0	0	0	0	0	0	0	0	0	0	0	0	0	0	0	0	0	0	0	0	0	0	0	0	0	0	0	0	0	0	0	0	0	0	1	0	0	0	0	0	0	0	0	0	0	0	0
SRR1415872	1	0	0	0	0	0	0	0	0	0	0	0	0	0	0	0	0	0	0	0	0	0	0	0	0	0	0	0	0	0	1	0	0	0	0	0	0	0	0	0	0	0	0	0	0	0	0	0	0
SRR1415956	1	0	0	0	0	0	0	0	0	0	0	0	0	0	0	0	0	0	0	0	0	0	0	0	0	0	0	0	0	0	0	0	0	0	0	0	0	0	0	0	0	0	1	0	0	0	0	0	0
SRR1416074	1	0	0	0	0	0	0	0	0	0	0	0	0	0	0	0	0	0	0	0	0	0	0	0	0	0	0	0	0	0	0	0	0	0	0	0	0	0	0	0	0	0	0	0	0	0	1	0	0
SRR1416141	1	0	0	0	0	0	0	0	0	0	0	0	0	0	0	0	0	0	0	0	0	0	0	0	0	0	0	0	0	0	0	0	0	0	0	0	0	0	0	0	0	0	0	0	1	0	0	0	0
SRR1416516	1	0	0	0	0	0	0	0	0	0	0	0	0	0	0	0	0	0	0	0	0	0	0	0	0	0	0	0	0	0	0	0	0	0	1	0	0	0	0	0	0	0	0	0	0	0	0	0	0
SRR1416538	1	0	0	0	0	0	0	0	0	0	0	0	0	0	0	0	0	0	0	0	0	0	0	0	0	0	0	0	0	0	0	0	0	0	0	0	1	0	0	0	0	0	0	0	0	0	0	0	0
SRR1416713	1	0	0	0	0	0	0	0	0	0	0	0	0	0	0	0	0	0	0	0	0	0	0	0	0	0	0	0	0	0	0	0	0	0	0	0	0	0	0	0	0	1	0	0	0	0	0	0	0
SRR1416754	1	0	0	0	0	0	0	0	0	0	0	0	0	0	0	0	0	0	0	0	0	0	0	0	0	0	0	0	1	0	0	0	0	0	0	0	0	0	0	0	0	0	0	0	0	0	0	0	0
SRR1416841	1	0	0	0	0	0	0	0	0	0	0	0	0	0	0	0	0	0	0	0	0	0	0	0	0	0	0	0	0	0	0	0	0	0	0	0	0	0	0	0	0	0	0	0	1	0	0	0	0
SRR1417318	1	0	0	0	0	0	0	0	0	0	0	0	0	0	0	0	0	0	0	0	0	0	0	0	0	0	0	0	0	0	0	0	1	0	0	0	0	0	0	0	0	0	0	0	0	0	0	0	0
SRR1417566	1	0	0	0	0	0	0	0	0	0	0	0	0	0	0	0	0	0	0	0	0	0	0	0	0	0	0	0	0	0	0	0	0	0	0	0	0	0	0	0	0	0	1	0	0	0	0	0	0
SRR1417656	1	0	0	0	0	0	0	0	0	0	0	0	0	0	0	0	0	0	0	0	0	0	0	0	0	0	0	0	0	0	0	0	0	0	0	0	1	0	0	0	0	0	0	0	0	0	0	0	0
SRR1417680	1	0	0	0	0	0	0	0	0	0	0	0	0	0	0	0	0	0	0	0	0	0	0	0	0	0	0	0	0	0	1	0	0	0	0	0	0	0	0	0	0	0	0	0	0	0	0	0	0
SRR1417827	1	0	0	0	0	0	0	0	0	0	0	0	0	0	0	0	0	0	0	0	0	0	0	0	0	0	0	0	1	0	0	0	0	0	0	0	0	0	0	0	0	0	0	0	0	0	0	0	0
SRR1417912	1	0	0	0	0	0	0	0	0	0	0	0	0	0	0	0	0	0	0	0	0	0	0	0	0	0	0	0	1	0	0	0	0	0	0	0	0	0	0	0	0	0	0	0	0	0	0	0	0
SRR1418127	1	0	0	0	0	0	0	0	0	0	0	0	0	0	0	0	0	0	0	0	0	0	0	0	0	0	0	0	1	0	0	0	0	0	0	0	0	0	0	0	0	0	0	0	0	0	0	0	0
SRR1418225	1	0	0	0	0	0	0	0	0	0	0	0	0	0	0	0	0	0	0	0	0	0	0	0	0	0	0	0	0	0	0	0	0	0	0	0	0	0	0	0	0	0	0	0	1	0	0	0	0
SRR1418433	1	0	0	0	0	0	0	0	0	0	0	0	0	0	0	0	0	0	0	0	0	0	0	0	0	0	0	0	0	0	0	0	0	0	0	0	0	0	0	0	0	0	0	0	0	0	1	0	0
SRR1418650	1	0	0	0	0	0	0	0	0	0	0	0	0	0	0	0	0	0	0	0	0	0	0	0	0	0	0	0	0	0	0	0	0	0	0	0	0	1	0	0	0	0	0	0	0	0	0	0	0
SRR1418747	1	0	0	0	0	0	0	0	0	0	0	0	0	0	0	0	0	0	0	0	0	0	0	0	0	0	0	0	0	0	0	0	0	0	0	0	0	0	0	0	0	0	0	0	1	0	0	0	0
SRR1419015	1	0	0	0	0	0	0	0	0	0	0	0	0	0	0	0	0	0	0	0	0	0	0	0	0	0	0	0	0	0	0	0	0	0	0	0	0	0	0	0	0	1	0	0	0	0	0	0	0
SRR1419039	1	0	0	0	0	0	0	0	0	0	0	0	0	0	0	0	0	0	0	0	0	0	0	0	0	0	0	0	0	0	0	0	0	1	0	0	0	0	0	0	0	0	0	0	0	0	0	0	0
SRR1419062	1	0	0	0	0	0	0	0	0	0	0	0	0	0	0	0	0	0	0	0	0	0	0	0	0	0	0	0	0	1	0	0	0	0	0	0	0	0	0	0	0	0	0	0	0	0	0	0	0
SRR1419110	1	0	0	0	0	0	0	0	0	0	0	0	0	0	0	0	0	0	0	0	0	0	0	0	0	0	0	0	0	0	0	0	0	0	0	0	0	0	0	1	0	0	0	0	0	0	0	0	0
SRR1419148	1	0	0	0	0	0	0	0	0	0	0	0	0	0	0	0	0	0	0	0	0	0	0	0	0	0	0	0	1	0	0	0	0	0	0	0	0	0	0	0	0	0	0	0	0	0	0	0	0
SRR1419342	1	0	0	0	0	0	0	0	0	0	0	0	0	0	0	0	0	0	0	0	0	0	0	0	0	0	0	0	0	0	0	0	1	0	0	0	0	0	0	0	0	0	0	0	0	0	0	0	0
SRR1419561	1	0	0	0	0	0	0	0	0	0	0	0	0	0	0	0	0	0	0	0	0	0	0	0	0	0	0	0	0	0	0	0	0	0	0	0	0	0	0	0	0	0	0	0	1	0	0	0	0
SRR1419638	1	0	0	0	0	0	0	0	0	0	0	0	0	0	0	0	0	0	0	0	0	0	0	0	0	0	0	0	0	0	0	0	0	0	0	0	0	0	0	0	1	0	0	0	0	0	0	0	0
SRR1419714	1	0	0	0	0	0	0	0	0	0	0	0	0	0	0	0	0	0	0	0	0	0	0	0	0	0	0	0	1	0	0	0	0	0	0	0	0	0	0	0	0	0	0	0	0	0	0	0	1
SRR1419893	1	0	0	0	0	0	0	0	0	0	0	0	0	0	0	0	0	0	0	0	0	0	0	0	0	0	0	0	1	0	0	0	0	0	0	0	0	0	0	0	0	0	0	0	0	0	0	0	0
SRR1420006	1	0	0	0	0	0	0	0	0	0	0	0	0	0	0	0	0	0	0	0	0	0	0	0	0	0	0	0	0	1	0	0	0	0	0	0	0	0	0	0	0	0	0	0	0	0	0	0	0
SRR1420043	1	0	0	0	0	0	0	0	0	0	0	0	0	0	0	0	0	0	0	0	0	0	0	0	0	0	0	0	0	0	0	0	0	0	0	0	0	0	0	0	0	0	1	0	0	0	0	0	0
SRR1420085	1	0	0	0	0	0	0	0	0	0	0	0	0	0	0	0	0	0	0	0	0	0	0	0	0	0	0	0	0	0	0	0	0	0	0	0	1	0	0	0	0	0	0	0	0	0	0	0	0
SRR1420148	1	0	0	0	0	0	0	0	0	0	0	0	0	0	0	0	0	0	0	0	0	0	0	0	0	0	0	0	0	0	0	0	0	0	0	0	0	0	0	0	0	0	0	0	0	1	0	0	0
SRR1420215	1	0	0	0	0	0	0	0	0	0	0	0	0	0	0	0	0	0	0	0	0	0	0	0	0	0	0	0	1	0	0	0	0	0	0	0	0	0	0	0	0	0	0	0	0	0	0	0	1
SRR1420259	1	0	0	0	0	0	0	0	0	0	0	0	0	0	0	0	0	0	0	0	0	0	0	0	0	0	0	0	0	0	0	0	0	0	1	0	0	0	0	0	0	0	0	0	0	0	0	0	0
SRR1420296	1	0	0	0	0	0	0	0	0	0	0	0	0	0	0	0	0	0	0	0	0	0	0	0	0	0	0	0	0	0	0	0	0	0	1	0	0	0	0	0	0	0	0	0	0	0	0	0	0
SRR1420493	1	0	0	0	0	0	0	0	0	0	0	0	0	0	0	0	0	0	0	0	0	0	0	0	0	0	0	0	1	0	0	0	0	0	0	0	0	0	0	0	0	0	0	0	0	0	0	0	0
SRR1420625	1	0	0	0	0	0	0	0	0	0	0	0	0	0	0	0	0	0	0	0	0	0	0	0	0	0	0	0	1	0	0	0	0	0	0	0	0	0	0	0	0	0	0	0	0	0	0	0	0
SRR1420649	1	0	0	0	0	0	0	0	0	0	0	0	0	0	0	0	0	0	0	0	0	0	0	0	0	0	0	0	0	0	0	0	0	0	1	0	0	0	0	0	0	0	0	0	0	0	0	0	0
SRR1420728	1	0	0	0	0	0	0	0	0	0	0	0	0	0	0	0	0	0	0	0	0	0	0	0	0	0	0	0	0	1	0	0	0	0	0	0	0	0	0	0	0	0	0	0	0	0	0	0	0
SRR1420912	1	0	0	0	0	0	0	0	0	0	0	0	0	0	0	0	0	0	0	0	0	0	0	0	0	0	0	0	0	0	0	0	0	0	1	0	0	0	0	0	0	0	0	0	0	0	0	0	0
SRR1420984	1	0	0	0	0	0	0	0	0	0	0	0	0	0	0	0	0	0	0	0	0	0	0	0	0	0	0	0	1	0	0	0	0	0	0	0	0	0	0	0	0	0	0	0	0	0	0	0	0
SRR1421048	1	0	0	0	0	0	0	0	0	0	0	0	0	0	0	0	0	0	0	0	0	0	0	0	0	0	0	0	0	0	0	0	0	0	0	0	0	0	0	0	0	0	0	0	0	0	1	0	0
SRR1421140	1	0	0	0	0	0	0	0	0	0	0	0	0	0	0	0	0	0	0	0	0	0	0	0	0	0	0	0	0	0	0	0	0	0	0	1	0	0	0	0	0	0	0	0	0	0	0	0	0
SRR1421375	1	0	0	0	0	0	0	0	0	0	0	0	0	0	0	0	0	0	0	0	0	0	0	0	0	0	0	0	1	0	0	0	0	0	0	0	0	0	0	0	0	0	0	0	0	0	0	0	0
SRR1421444	1	0	0	0	0	0	0	0	0	0	0	0	0	0	0	0	0	0	0	0	0	0	0	0	0	0	0	0	0	0	0	0	0	0	0	0	0	0	0	0	1	0	0	0	0	0	0	0	0
SRR1429144	1	0	0	0	0	0	0	0	0	0	0	0	0	0	0	0	0	0	0	0	0	0	0	0	0	0	0	0	0	0	0	0	0	0	0	0	1	0	0	0	0	0	0	0	0	0	0	0	0
SRR1429244	1	0	0	0	0	0	0	0	0	0	0	0	0	0	0	0	0	0	0	0	0	0	0	0	0	0	0	0	1	0	0	0	0	0	0	0	0	0	0	0	0	0	0	0	0	0	0	0	0
SRR1429429	1	0	0	0	0	0	0	0	0	0	0	0	0	0	0	0	0	0	0	0	0	0	0	0	0	0	0	0	0	0	0	0	0	0	0	0	0	0	0	0	0	0	0	0	1	0	0	0	0
SRR1429450	1	0	0	0	0	0	0	0	0	0	0	0	0	0	0	0	0	0	0	0	0	0	0	0	0	0	0	0	0	0	0	0	0	0	0	0	0	0	0	0	0	0	0	0	0	0	0	1	0
SRR1429540	1	0	0	0	0	0	0	0	0	0	0	0	0	0	0	0	0	0	0	0	0	0	0	0	0	0	0	0	0	0	0	0	0	0	0	0	0	0	0	0	0	0	0	0	1	0	0	0	0
SRR1429579	1	0	0	0	0	0	0	0	0	0	0	0	0	0	0	0	0	0	0	0	0	0	0	0	0	0	0	1	0	0	0	0	0	0	0	0	0	0	0	0	0	0	0	0	0	0	0	0	0
SRR1429641	1	0	0	0	0	0	0	0	0	0	0	0	0	0	0	0	0	0	0	0	0	0	0	0	0	0	0	0	1	0	0	0	0	0	0	0	0	0	0	0	0	0	0	0	0	0	0	0	1
SRR1429770	1	0	0	0	0	0	0	0	0	0	0	0	0	0	0	0	0	0	0	0	0	0	0	0	0	0	0	0	0	0	0	0	0	0	1	0	0	0	0	0	0	0	0	0	0	0	0	0	0
SRR1429802	1	0	0	0	0	0	0	0	0	0	0	0	0	0	0	0	0	0	0	0	0	0	0	0	0	0	0	0	0	0	0	0	0	0	0	0	0	0	0	0	1	0	0	0	0	0	0	0	0
SRR1429891	1	0	0	0	0	0	0	0	0	0	0	0	0	0	0	0	0	0	0	0	0	0	0	0	0	0	0	0	0	0	0	0	0	0	0	1	0	0	0	0	0	0	0	0	0	0	0	0	0
SRR1429912	1	0	0	0	0	0	0	0	0	0	0	0	0	0	0	0	0	0	0	0	0	0	0	0	0	0	0	0	0	0	0	0	0	0	0	0	0	0	0	0	0	0	0	0	0	0	1	0	0
SRR1429935	1	0	0	0	0	0	0	0	0	0	0	0	0	0	0	0	0	0	0	0	0	0	0	0	0	0	0	0	0	0	0	0	0	0	0	1	0	0	0	0	0	0	0	0	0	0	0	0	0
SRR1429957	1	0	0	0	0	0	0	0	0	0	0	0	0	0	0	0	0	0	0	0	0	0	0	0	0	0	0	0	1	0	0	0	0	0	0	0	0	0	0	0	0	0	0	0	0	0	0	0	0
SRR1430023	1	0	0	0	0	0	0	0	0	0	0	0	0	0	0	0	0	0	0	0	0	0	0	0	0	0	0	0	0	0	0	0	0	1	0	0	0	0	0	0	0	0	0	0	0	0	0	0	0
SRR1430088	1	0	0	0	0	0	0	0	0	0	0	0	0	0	0	0	0	0	0	0	0	0	0	0	0	0	0	0	0	0	0	0	0	0	0	0	1	0	0	0	0	0	0	0	0	0	0	0	0
SRR1430133	1	0	0	0	0	0	0	0	0	0	0	0	0	0	0	0	0	0	0	0	0	0	0	0	0	0	0	0	0	0	0	0	0	0	0	0	0	0	0	0	1	0	0	0	0	0	0	0	0
SRR1430157	1	0	0	0	0	0	0	0	0	0	0	0	0	0	0	0	0	0	0	0	0	0	0	0	0	0	0	0	0	0	0	0	0	0	0	0	0	0	0	0	0	0	0	1	0	0	0	0	0
SRR1430375	1	0	0	0	0	0	0	0	0	0	0	0	0	0	0	0	0	0	0	0	0	0	0	0	0	0	0	0	0	0	0	0	0	0	0	0	0	0	0	1	0	0	0	0	0	0	0	0	0
SRR1430507	1	0	0	0	0	0	0	0	0	0	0	0	0	0	0	0	0	0	0	0	0	0	0	0	0	0	0	0	0	0	0	0	0	1	0	0	0	0	0	0	0	0	0	0	0	0	0	0	0
SRR1430729	1	0	0	0	0	0	0	0	0	0	0	0	0	0	0	0	0	0	0	0	0	0	0	0	0	0	0	0	0	0	0	0	0	0	0	0	0	0	0	1	0	0	0	0	0	0	0	0	0
SRR1430775	1	0	0	0	0	0	0	0	0	0	0	0	0	0	0	0	0	0	0	0	0	0	0	0	0	0	0	0	0	0	0	0	0	1	0	0	0	0	0	0	0	0	0	0	0	0	0	0	0
SRR1430991	1	0	0	0	0	0	0	0	0	0	0	0	0	0	0	0	0	0	0	0	0	0	0	0	0	0	0	0	0	0	0	0	0	0	0	0	0	0	0	0	0	0	0	0	0	0	0	1	0
SRR1431037	1	0	0	0	0	0	0	0	0	0	0	0	0	0	0	0	0	0	0	0	0	0	0	0	0	0	0	0	0	1	0	0	0	0	0	0	0	0	0	0	0	0	0	0	0	0	0	0	0
SRR1431229	1	0	0	0	0	0	0	0	0	0	0	0	0	0	0	0	0	0	0	0	0	0	0	0	0	0	0	0	1	0	0	0	0	0	0	0	0	0	0	0	0	0	0	0	0	0	0	0	0
SRR1431345	1	0	0	0	0	0	0	0	0	0	0	0	0	0	0	0	0	0	0	0	0	0	0	0	0	0	0	0	1	0	0	0	0	0	0	0	0	0	0	0	0	0	0	0	0	0	0	0	0
SRR1431757	1	0	0	0	0	0	0	0	0	0	0	0	0	0	0	0	0	0	0	0	0	0	0	0	0	0	0	0	0	1	0	0	0	0	0	0	0	0	0	0	0	0	0	0	0	0	0	0	0
SRR1431865	1	0	0	0	0	0	0	0	0	0	0	0	0	0	0	0	0	0	0	0	0	0	0	0	0	0	0	0	0	0	0	0	0	0	0	0	0	0	0	0	0	0	0	0	0	0	0	1	0
SRR1431991	1	0	0	0	0	0	0	0	0	0	0	0	0	0	0	0	0	0	0	0	0	0	0	0	0	0	0	0	0	0	0	0	0	0	0	0	0	1	0	0	0	0	0	0	0	0	0	0	0
SRR1432067	1	0	0	0	0	0	0	0	0	0	0	0	0	0	0	0	0	0	0	0	0	0	0	0	0	0	0	0	1	0	0	0	0	0	0	0	0	0	0	0	0	0	0	0	0	0	0	0	0
SRR1432123	1	0	0	0	0	0	0	0	0	0	0	0	0	0	0	0	0	0	0	0	0	0	0	0	0	0	0	0	1	0	0	0	0	0	0	0	0	0	0	0	0	0	0	0	0	0	0	0	0
SRR1432165	1	0	0	0	0	0	0	0	0	0	0	0	0	0	0	0	0	0	0	0	0	0	0	0	0	0	0	0	0	0	0	0	0	0	0	0	1	0	0	0	0	0	0	0	0	0	0	0	0
SRR1432207	1	0	0	0	0	0	0	0	0	0	0	0	0	0	0	0	0	0	0	0	0	0	0	0	0	0	0	0	0	0	0	0	0	0	1	0	0	0	0	0	0	0	0	0	0	0	0	0	0
SRR1432343	1	0	0	0	0	0	0	0	0	0	0	0	0	0	0	0	0	0	0	0	0	0	0	0	0	0	0	0	1	0	0	0	0	0	0	0	0	0	0	0	0	0	0	0	0	0	0	0	1
SRR1432518	1	0	0	0	0	0	0	0	0	0	0	0	0	0	0	0	0	0	0	0	0	0	0	0	0	0	0	0	0	1	0	0	0	0	0	0	0	0	0	0	0	0	0	0	0	0	0	0	0
SRR1432650	1	0	0	0	0	0	0	0	0	0	0	0	0	0	0	0	0	0	0	0	0	0	0	0	0	0	0	0	0	0	0	0	0	0	1	0	0	0	0	0	0	0	0	0	0	0	0	0	0
SRR1432719	1	0	0	0	0	0	0	0	0	0	0	0	0	0	0	0	0	0	0	0	0	0	0	0	0	0	0	0	0	0	0	0	0	0	0	0	0	0	0	0	0	1	0	0	0	0	0	0	0
SRR1432823	1	0	0	0	0	0	0	0	0	0	0	0	0	0	0	0	0	0	0	0	0	0	0	0	0	0	0	0	1	0	0	0	0	0	0	0	0	0	0	0	0	0	0	0	0	0	0	0	0
SRR1432868	1	0	0	0	0	0	0	0	0	0	0	0	0	0	0	0	0	0	0	0	0	0	0	0	0	0	0	0	0	0	0	0	0	0	1	0	0	0	0	0	0	0	0	0	0	0	0	0	0
SRR1432934	1	0	0	0	0	0	0	0	0	0	0	0	0	0	0	0	0	0	0	0	0	0	0	0	0	0	0	0	0	0	0	0	0	1	0	0	0	0	0	0	0	0	0	0	0	0	0	0	0
SRR1433215	1	0	0	0	0	0	0	0	0	0	0	0	0	0	0	0	0	0	0	0	0	0	0	0	0	0	0	0	0	0	0	0	0	0	0	0	1	0	0	0	0	0	0	0	0	0	0	0	0
SRR1433272	1	0	0	0	0	0	0	0	0	0	0	0	0	0	0	0	0	0	0	0	0	0	0	0	0	0	0	0	0	0	0	0	0	0	0	0	0	0	0	0	0	1	0	0	0	0	0	0	0
SRR1433329	1	0	0	0	0	0	0	0	0	0	0	0	0	0	0	0	0	0	0	0	0	0	0	0	0	0	0	0	0	0	0	0	0	0	1	0	0	0	0	0	0	0	0	0	0	0	0	0	0
SRR1433410	1	0	0	0	0	0	0	0	0	0	0	0	0	0	0	0	0	0	0	0	0	0	0	0	0	0	0	0	0	1	0	0	0	0	0	0	0	0	0	0	0	0	0	0	0	0	0	0	0
SRR1433431	1	0	0	0	0	0	0	0	0	0	0	0	0	0	0	0	0	0	0	0	0	0	0	0	0	0	0	0	1	0	0	0	0	0	0	0	0	0	0	0	0	0	0	0	0	0	0	0	0
SRR1433476	1	0	0	0	0	0	0	0	0	0	0	0	0	0	0	0	0	0	0	0	0	0	0	0	0	0	0	0	0	0	0	1	0	0	0	0	0	0	0	0	0	0	0	0	0	0	0	0	0
SRR1433600	1	0	0	0	0	0	0	0	0	0	0	0	0	0	0	0	0	0	0	0	0	0	0	0	0	0	0	0	1	0	0	0	0	0	0	0	0	0	0	0	0	0	0	0	0	0	0	0	0
SRR1433644	1	0	0	0	0	0	0	0	0	0	0	0	0	0	0	0	0	0	0	0	0	0	0	0	0	0	0	0	0	0	0	0	0	0	0	1	0	0	0	0	0	0	0	0	0	0	0	0	0
SRR1433819	1	0	0	0	0	0	0	0	0	0	0	0	0	0	0	0	0	0	0	0	0	0	0	0	0	0	0	0	0	0	0	0	0	0	0	0	0	0	1	0	0	0	0	0	0	0	0	0	0
SRR1433884	1	0	0	0	0	0	0	0	0	0	0	0	0	0	0	0	0	0	0	0	0	0	0	0	0	0	0	0	0	0	0	0	0	0	0	0	1	0	0	0	0	0	0	0	0	0	0	0	0
SRR1434586	1	0	0	0	0	0	0	0	0	0	0	0	0	0	0	0	0	0	0	0	0	0	0	0	0	0	0	0	0	0	0	0	0	1	0	0	0	0	0	0	0	0	0	0	0	0	0	0	0
SRR1434736	1	0	0	0	0	0	0	0	0	0	0	0	0	0	0	0	0	0	0	0	0	0	0	0	0	0	0	0	0	0	0	0	1	0	0	0	0	0	0	0	0	0	0	0	0	0	0	0	0
SRR1434782	1	0	0	0	0	0	0	0	0	0	0	0	0	0	0	0	0	0	0	0	0	0	0	0	0	0	0	0	0	0	0	0	0	0	0	1	0	0	0	0	0	0	0	0	0	0	0	0	0
SRR1434845	1	0	0	0	0	0	0	0	0	0	0	0	0	0	0	0	0	0	0	0	0	0	0	0	0	0	0	0	0	0	0	0	0	0	0	0	1	0	0	0	0	0	0	0	0	0	0	0	0
SRR1434934	1	0	0	0	0	0	0	0	0	0	0	0	0	0	0	0	0	0	0	0	0	0	0	0	0	0	0	0	1	0	0	0	0	0	0	0	0	0	0	0	0	0	0	0	0	0	0	0	1
SRR1435020	1	0	0	0	0	0	0	0	0	0	0	0	0	0	0	0	0	0	0	0	0	0	0	0	0	0	0	0	1	0	0	0	0	0	0	0	0	0	0	0	0	0	0	0	0	0	0	0	0
SRR1435090	1	0	0	0	0	0	0	0	0	0	0	0	0	0	0	0	0	0	0	0	0	0	0	0	0	0	0	0	0	0	0	0	0	0	0	0	0	0	0	0	0	0	0	0	0	1	0	0	0
SRR1435158	1	0	0	0	0	0	0	0	0	0	0	0	0	0	0	0	0	0	0	0	0	0	0	0	0	0	0	0	0	0	0	0	0	0	1	0	0	0	0	0	0	0	0	0	0	0	0	0	0
SRR1435248	1	0	0	0	0	0	0	0	0	0	0	0	0	0	0	0	0	0	0	0	0	0	0	0	0	0	0	0	0	0	0	0	0	0	0	0	0	0	0	1	0	0	0	0	0	0	0	0	0
SRR1435330	1	0	0	0	0	0	0	0	0	0	0	0	0	0	0	0	0	0	0	0	0	0	0	0	0	0	0	0	0	1	0	0	0	0	0	0	0	0	0	0	0	0	0	0	0	0	0	0	0
SRR1435460	1	0	0	0	0	0	0	0	0	0	0	0	0	0	0	0	0	0	0	0	0	0	0	0	0	0	0	0	0	0	0	0	0	0	0	0	1	0	0	0	0	0	0	0	0	0	0	0	0
SRR1435730	1	0	0	0	0	0	0	0	0	0	0	0	0	0	0	0	0	0	0	0	0	0	0	0	0	0	0	0	0	0	0	0	0	0	1	0	0	0	0	0	0	0	0	0	0	0	0	0	0
SRR1435753	1	0	0	0	0	0	0	0	0	0	0	0	0	0	0	0	0	0	0	0	0	0	0	0	0	0	0	0	1	0	0	0	0	0	0	0	0	0	0	0	0	0	0	0	0	0	0	0	0
SRR1435816	1	0	0	0	0	0	0	0	0	0	0	0	0	0	0	0	0	0	0	0	0	0	0	0	0	0	0	0	0	0	0	0	0	0	1	0	0	0	0	0	0	0	0	0	0	0	0	0	0
SRR1435884	1	0	0	0	0	0	0	0	0	0	0	0	0	0	0	0	0	0	0	0	0	0	0	0	0	0	0	0	0	0	0	0	0	0	0	1	0	0	0	0	0	0	0	0	0	0	0	0	0
SRR1435901	1	0	0	0	0	0	0	0	0	0	0	0	0	0	0	0	0	0	0	0	0	0	0	0	0	0	0	0	1	0	0	0	0	0	0	0	0	0	0	0	0	0	0	0	0	0	0	0	0
SRR1435923	1	0	0	0	0	0	0	0	0	0	0	0	0	0	0	0	0	0	0	0	0	0	0	0	0	0	0	1	0	0	0	0	0	0	0	0	0	0	0	0	0	0	0	0	0	0	0	0	0
SRR1436021	1	0	0	0	0	0	0	0	0	0	0	0	0	0	0	0	0	0	0	0	0	0	0	0	0	0	0	0	0	0	0	0	0	0	1	0	0	0	0	0	0	0	0	0	0	0	0	0	0
SRR1436106	1	0	0	0	0	0	0	0	0	0	0	0	0	0	0	0	0	0	0	0	0	0	0	0	0	0	0	0	1	0	0	0	0	0	0	0	0	0	0	0	0	0	0	0	0	0	0	0	1
SRR1436146	1	0	0	0	0	0	0	0	0	0	0	0	0	0	0	0	0	0	0	0	0	0	0	0	0	0	0	0	0	0	0	0	0	1	0	0	0	0	0	0	0	0	0	0	0	0	0	0	0
SRR1436323	1	0	0	0	0	0	0	0	0	0	0	0	0	0	0	0	0	0	0	0	0	0	0	0	0	0	0	0	0	0	0	0	0	0	0	0	0	0	0	0	0	0	1	0	0	0	0	0	0
SRR1436468	1	0	0	0	0	0	0	0	0	0	0	0	0	0	0	0	0	0	0	0	0	0	0	0	0	0	0	0	0	0	0	0	0	0	0	0	0	0	0	0	0	0	0	0	1	0	0	0	0
SRR1436717	1	0	0	0	0	0	0	0	0	0	0	0	0	0	0	0	0	0	0	0	0	0	0	0	0	0	0	0	0	0	0	0	0	0	0	0	1	0	0	0	0	0	0	0	0	0	0	0	0
SRR1436781	1	0	0	0	0	0	0	0	0	0	0	0	0	0	0	0	0	0	0	0	0	0	0	0	0	0	0	0	0	0	0	0	0	1	0	0	0	0	0	0	0	0	0	0	0	0	0	0	0
SRR1436840	1	0	0	0	0	0	0	0	0	0	0	0	0	0	0	0	0	0	0	0	0	0	0	0	0	0	0	0	0	0	0	0	0	0	0	0	1	0	0	0	0	0	0	0	0	0	0	0	0
SRR1436904	1	0	0	0	0	0	0	0	0	0	0	0	0	0	0	0	0	0	0	0	0	0	0	0	0	0	0	0	0	0	0	0	0	0	0	0	1	0	0	0	0	0	0	0	0	0	0	0	0
SRR1436925	1	0	0	0	0	0	0	0	0	0	0	0	0	0	0	0	0	0	0	0	0	0	0	0	0	0	0	0	0	0	0	0	1	0	0	0	0	0	0	0	0	0	0	0	0	0	0	0	0
SRR1436966	1	0	0	0	0	0	0	0	0	0	0	0	0	0	0	0	0	0	0	0	0	0	0	0	0	0	0	0	1	0	0	0	0	0	0	0	0	0	0	0	0	0	0	0	0	0	0	0	0
SRR1437035	1	0	0	0	0	0	0	0	0	0	0	0	0	0	0	0	0	0	0	0	0	0	0	0	0	0	0	0	0	1	0	0	0	0	0	0	0	0	0	0	0	0	0	0	0	0	0	0	0
SRR1437163	1	0	0	0	0	0	0	0	0	0	0	0	0	0	0	0	0	0	0	0	0	0	0	0	0	0	0	0	0	0	0	0	0	0	1	0	0	0	0	0	0	0	0	0	0	0	0	0	0
SRR1437274	1	0	0	0	0	0	0	0	0	0	0	0	0	0	0	0	0	0	0	0	0	0	0	0	0	0	0	0	0	0	0	0	0	0	1	0	0	0	0	0	0	0	0	0	0	0	0	0	0
SRR1437514	1	0	0	0	0	0	0	0	0	0	0	0	0	0	0	0	0	0	0	0	0	0	0	0	0	0	0	0	0	0	0	0	0	0	0	0	1	0	0	0	0	0	0	0	0	0	0	0	0
SRR1437576	1	0	0	0	0	0	0	0	0	0	0	0	0	0	0	0	0	0	0	0	0	0	0	0	0	0	0	0	0	0	0	0	0	0	0	0	0	0	0	0	0	1	0	0	0	0	0	0	0
SRR1437598	1	0	0	0	0	0	0	0	0	0	0	0	0	0	0	0	0	0	0	0	0	0	0	0	0	0	0	0	0	0	0	0	0	0	0	0	1	0	0	0	0	0	0	0	0	0	0	0	0
SRR1439674	1	0	0	0	0	0	0	0	0	0	0	0	0	0	0	0	0	0	0	0	0	0	0	0	0	0	0	0	0	0	0	0	0	0	0	1	0	0	0	0	0	0	0	0	0	0	0	0	0
SRR1439785	1	0	0	0	0	0	0	0	0	0	0	0	0	0	0	0	0	0	0	0	0	0	0	0	0	0	0	0	0	0	0	0	0	0	0	0	0	0	0	0	0	0	0	1	0	0	0	0	0
SRR1439807	1	0	0	0	0	0	0	0	0	0	0	0	0	0	0	0	0	0	0	0	0	0	0	0	0	0	0	0	1	0	0	0	0	0	0	0	0	0	0	0	0	0	0	0	0	0	0	0	0
SRR1439850	1	0	0	0	0	0	0	0	0	0	0	0	0	0	0	0	0	0	0	0	0	0	0	0	0	0	0	0	0	0	0	0	0	0	0	1	0	0	0	0	0	0	0	0	0	0	0	0	0
SRR1439873	1	0	0	0	0	0	0	0	0	0	0	0	0	0	0	0	0	0	0	0	0	0	0	0	0	0	0	0	1	0	0	0	0	0	0	0	0	0	0	0	0	0	0	0	0	0	0	0	0
SRR1439958	1	0	0	0	0	0	0	0	0	0	0	0	0	0	0	0	0	0	0	0	0	0	0	0	0	0	0	0	0	0	0	0	0	0	0	0	0	0	0	0	1	0	0	0	0	0	0	0	0
SRR1439976	1	0	0	0	0	0	0	0	0	0	0	0	0	0	0	0	0	0	0	0	0	0	0	0	0	0	0	0	0	0	0	0	0	0	1	0	0	0	0	0	0	0	0	0	0	0	0	0	0
SRR1440058	1	0	0	0	0	0	0	0	0	0	0	0	0	0	0	0	0	0	0	0	0	0	0	0	0	0	0	0	1	0	0	0	0	0	0	0	0	0	0	0	0	0	0	0	0	0	0	0	0
SRR1440119	1	0	0	0	0	0	0	0	0	0	0	0	0	0	0	0	0	0	0	0	0	0	0	0	0	0	0	0	0	0	0	0	0	0	0	1	0	0	0	0	0	0	0	0	0	0	0	0	0
SRR1440200	1	0	0	0	0	0	0	0	0	0	0	0	0	0	0	0	0	0	0	0	0	0	0	0	0	0	0	0	0	0	0	0	0	0	0	0	1	0	0	0	0	0	0	0	0	0	0	0	0
SRR1440332	1	0	0	0	0	0	0	0	0	0	0	0	0	0	0	0	0	0	0	0	0	0	0	0	0	0	0	0	0	0	0	0	0	0	0	0	0	0	0	0	0	0	1	0	0	0	0	0	0
SRR1440643	1	0	0	0	0	0	0	0	0	0	0	0	0	0	0	0	0	0	0	0	0	0	0	0	0	0	0	0	0	0	0	0	0	0	0	0	0	0	0	0	0	0	0	0	0	0	0	1	0
SRR1440663	1	0	0	0	0	0	0	0	0	0	0	0	0	0	0	0	0	0	0	0	0	0	0	0	0	0	0	0	0	0	0	0	0	0	0	0	1	0	0	0	0	0	0	0	0	0	0	0	0
SRR1440721	1	0	0	0	0	0	0	0	0	0	0	0	0	0	0	0	0	0	0	0	0	0	0	0	0	0	0	0	0	0	0	0	0	0	1	0	0	0	0	0	0	0	0	0	0	0	0	0	0
SRR1440809	1	0	0	0	0	0	0	0	0	0	0	0	0	0	0	0	0	0	0	0	0	0	0	0	0	0	0	0	0	0	0	0	0	0	0	0	1	0	0	0	0	0	0	0	0	0	0	0	0
SRR1440876	1	0	0	0	0	0	0	0	0	0	0	0	0	0	0	0	0	0	0	0	0	0	0	0	0	0	0	0	1	0	0	0	0	0	0	0	0	0	0	0	0	0	0	0	0	0	0	0	0
SRR1441051	1	0	0	0	0	0	0	0	0	0	0	0	0	0	0	0	0	0	0	0	0	0	0	0	0	0	0	0	0	0	0	0	0	0	0	0	0	0	1	0	0	0	0	0	0	0	0	0	0
SRR1441118	1	0	0	0	0	0	0	0	0	0	0	0	0	0	0	0	0	0	0	0	0	0	0	0	0	0	0	0	0	0	0	0	0	0	0	1	0	0	0	0	0	0	0	0	0	0	0	0	0
SRR1441224	1	0	0	0	0	0	0	0	0	0	0	0	0	0	0	0	0	0	0	0	0	0	0	0	0	0	0	0	0	0	0	0	0	0	0	1	0	0	0	0	0	0	0	0	0	0	0	0	0
SRR1441287	1	0	0	0	0	0	0	0	0	0	0	0	0	0	0	0	0	0	0	0	0	0	0	0	0	0	0	0	0	0	0	0	0	0	0	0	0	0	0	0	0	0	0	0	0	0	0	1	0
SRR1441443	1	0	0	0	0	0	0	0	0	0	0	0	0	0	0	0	0	0	0	0	0	0	0	0	0	0	0	0	0	0	0	0	0	0	0	0	1	0	0	0	0	0	0	0	0	0	0	0	0
SRR1441528	1	0	0	0	0	0	0	0	0	0	0	0	0	0	0	0	0	0	0	0	0	0	0	0	0	0	0	0	0	0	0	0	0	0	0	0	1	0	0	0	0	0	0	0	0	0	0	0	0
SRR1441701	1	0	0	0	0	0	0	0	0	0	0	0	0	0	0	0	0	0	0	0	0	0	0	0	0	0	0	0	1	0	0	0	0	0	0	0	0	0	0	0	0	0	0	0	0	0	0	0	0
SRR1441785	1	0	0	0	0	0	0	0	0	0	0	0	0	0	0	0	0	0	0	0	0	0	0	0	0	0	0	0	0	0	0	0	0	0	0	0	0	0	0	0	0	0	0	0	0	0	0	1	0
SRR1441826	1	0	0	0	0	0	0	0	0	0	0	0	0	0	0	0	0	0	0	0	0	0	0	0	0	0	0	0	0	0	1	0	0	0	0	0	0	0	0	0	0	0	0	0	0	0	0	0	0
SRR1441868	1	0	0	0	0	0	0	0	0	0	0	0	0	0	0	0	0	0	0	0	0	0	0	0	0	0	0	0	0	1	0	0	0	0	0	0	0	0	0	0	0	0	0	0	0	0	0	0	0
SRR1441913	1	0	0	0	0	0	0	0	0	0	0	0	0	0	0	0	0	0	0	0	0	0	0	0	0	0	0	0	0	0	0	0	0	0	0	0	1	0	0	0	0	0	0	0	0	0	0	0	0
SRR1441998	1	0	0	0	0	0	0	0	0	0	0	0	0	0	0	0	0	0	0	0	0	0	0	0	0	0	0	0	0	1	0	0	0	0	0	0	0	0	0	0	0	0	0	0	0	0	0	0	0
SRR1442087	1	0	0	0	0	0	0	0	0	0	0	0	0	0	0	0	0	0	0	0	0	0	0	0	0	0	0	0	0	0	0	0	0	0	0	0	0	0	0	0	0	0	0	0	0	0	0	1	0
SRR1442250	1	0	0	0	0	0	0	0	0	0	0	0	0	0	0	0	0	0	0	0	0	0	0	0	0	0	0	0	0	0	0	0	0	0	0	0	0	0	0	0	1	0	0	0	0	0	0	0	0
SRR1442332	1	0	0	0	0	0	0	0	0	0	0	0	0	0	0	0	0	0	0	0	0	0	0	0	0	0	0	0	0	0	0	0	0	0	0	0	0	0	0	0	0	0	0	0	0	0	0	1	0
SRR1442549	1	0	0	0	0	0	0	0	0	0	0	0	0	0	0	0	0	0	0	0	0	0	0	0	0	0	0	0	0	0	0	0	0	0	0	0	0	0	1	0	0	0	0	0	0	0	0	0	0
SRR1442630	1	0	0	0	0	0	0	0	0	0	0	0	0	0	0	0	0	0	0	0	0	0	0	0	0	0	0	0	0	1	0	0	0	0	0	0	0	0	0	0	0	0	0	0	0	0	0	0	0
SRR1442754	1	0	0	0	0	0	0	0	0	0	0	0	0	0	0	0	0	0	0	0	0	0	0	0	0	0	0	0	0	0	0	0	0	0	0	0	0	0	0	1	0	0	0	0	0	0	0	0	0
SRR1442966	1	0	0	0	0	0	0	0	0	0	0	0	0	0	0	0	0	0	0	0	0	0	0	0	0	0	0	0	0	0	0	0	0	0	0	0	1	0	0	0	0	0	0	0	0	0	0	0	0
SRR1443092	1	0	0	0	0	0	0	0	0	0	0	0	0	0	0	0	0	0	0	0	0	0	0	0	0	0	0	0	0	0	0	0	0	0	1	0	0	0	0	0	0	0	0	0	0	0	0	0	0
SRR1443113	1	0	0	0	0	0	0	0	0	0	0	0	0	0	0	0	0	0	0	0	0	0	0	0	0	0	0	0	0	0	0	0	1	0	0	0	0	0	0	0	0	0	0	0	0	0	0	0	0
SRR1443182	1	0	0	0	0	0	0	0	0	0	0	0	0	0	0	0	0	0	0	0	0	0	0	0	0	0	0	0	0	0	0	0	0	0	0	0	0	0	0	0	1	0	0	0	0	0	0	0	0
SRR1443224	1	0	0	0	0	0	0	0	0	0	0	0	0	0	0	0	0	0	0	0	0	0	0	0	0	0	0	0	0	0	0	0	0	0	1	0	0	0	0	0	0	0	0	0	0	0	0	0	0
SRR1443244	1	0	0	0	0	0	0	0	0	0	0	0	0	0	0	0	0	0	0	0	0	0	0	0	0	0	0	0	0	0	0	0	0	0	1	0	0	0	0	0	0	0	0	0	0	0	0	0	0
SRR1443308	1	0	0	0	0	0	0	0	0	0	0	0	0	0	0	0	0	0	0	0	0	0	0	0	0	0	0	0	0	0	0	0	0	0	0	0	0	0	0	0	0	0	0	0	1	0	0	0	0
SRR1443459	1	0	0	0	0	0	0	0	0	0	0	0	0	0	0	0	0	0	0	0	0	0	0	0	0	0	0	0	0	0	0	0	0	0	0	0	0	0	0	0	0	0	0	1	0	0	0	0	0
SRR1443544	1	0	0	0	0	0	0	0	0	0	0	0	0	0	0	0	0	0	0	0	0	0	0	0	0	0	0	0	0	0	0	0	0	1	0	0	0	0	0	0	0	0	0	0	0	0	0	0	0
SRR1444083	1	0	0	0	0	0	0	0	0	0	0	0	0	0	0	0	0	0	0	0	0	0	0	0	0	0	0	0	0	0	0	1	0	0	0	0	0	0	0	0	0	0	0	0	0	0	0	0	0
SRR1444179	1	0	0	0	0	0	0	0	0	0	0	0	0	0	0	0	0	0	0	0	0	0	0	0	0	0	0	0	0	0	0	0	0	0	0	0	0	0	0	0	0	0	0	0	0	0	0	1	0
SRR1444242	1	0	0	0	0	0	0	0	0	0	0	0	0	0	0	0	0	0	0	0	0	0	0	0	0	0	0	0	0	0	0	0	0	0	0	0	1	0	0	0	0	0	0	0	0	0	0	0	0
SRR1444370	1	0	0	0	0	0	0	0	0	0	0	0	0	0	0	0	0	0	0	0	0	0	0	0	0	0	0	0	0	0	0	0	0	0	0	0	0	0	0	0	0	0	0	0	1	0	0	0	0
SRR1444598	1	0	0	0	0	0	0	0	0	0	0	0	0	0	0	0	0	0	0	0	0	0	0	0	0	0	0	0	0	1	0	0	0	0	0	0	0	0	0	0	0	0	0	0	0	0	0	0	0
SRR1444932	1	0	0	0	0	0	0	0	0	0	0	0	0	0	0	0	0	0	0	0	0	0	0	0	0	0	0	0	1	0	0	0	0	0	0	0	0	0	0	0	0	0	0	0	0	0	0	0	1
SRR1444978	1	0	0	0	0	0	0	0	0	0	0	0	0	0	0	0	0	0	0	0	0	0	0	0	0	0	0	0	0	0	0	0	0	0	0	0	1	0	0	0	0	0	0	0	0	0	0	0	0
SRR1445023	1	0	0	0	0	0	0	0	0	0	0	0	0	0	0	0	0	0	0	0	0	0	0	0	0	0	0	0	0	0	0	0	0	0	1	0	0	0	0	0	0	0	0	0	0	0	0	0	0
SRR1445046	1	0	0	0	0	0	0	0	0	0	0	0	0	0	0	0	0	0	0	0	0	0	0	0	0	0	0	0	0	0	0	0	0	0	0	0	0	0	0	0	0	0	0	0	0	0	0	1	0
SRR1445132	1	0	0	0	0	0	0	0	0	0	0	0	0	0	0	0	0	0	0	0	0	0	0	0	0	0	0	0	0	0	0	0	0	0	0	0	0	0	0	0	0	0	0	0	0	0	0	1	0
SRR1445149	1	0	0	0	0	0	0	0	0	0	0	0	0	0	0	0	0	0	0	0	0	0	0	0	0	0	0	0	1	0	0	0	0	0	0	0	0	0	0	0	0	0	0	0	0	0	0	0	0
SRR1445170	1	0	0	0	0	0	0	0	0	0	0	0	0	0	0	0	0	0	0	0	0	0	0	0	0	0	0	0	0	0	0	0	0	0	0	0	1	0	0	0	0	0	0	0	0	0	0	0	0
SRR1445194	1	0	0	0	0	0	0	0	0	0	0	0	0	0	0	0	0	0	0	0	0	0	0	0	0	0	0	0	0	0	0	0	0	0	0	0	0	0	0	0	0	0	0	0	1	0	0	0	0
SRR1445280	1	0	0	0	0	0	0	0	0	0	0	0	0	0	0	0	0	0	0	0	0	0	0	0	0	0	0	0	0	0	0	0	1	0	0	0	0	0	0	0	0	0	0	0	0	0	0	0	0
SRR1445532	1	0	0	0	0	0	0	0	0	0	0	0	0	0	0	0	0	0	0	0	0	0	0	0	0	0	0	0	1	0	0	0	0	0	0	0	0	0	0	0	0	0	0	0	0	0	0	0	1
SRR1445573	1	0	0	0	0	0	0	0	0	0	0	0	0	0	0	0	0	0	0	0	0	0	0	0	0	0	0	0	0	0	0	0	0	0	0	0	1	0	0	0	0	0	0	0	0	0	0	0	0
SRR1445701	1	0	0	0	0	0	0	0	0	0	0	0	0	0	0	0	0	0	0	0	0	0	0	0	0	0	0	0	0	0	0	0	0	0	0	0	1	0	0	0	0	0	0	0	0	0	0	0	0
SRR1445813	1	0	0	0	0	0	0	0	0	0	0	0	0	0	0	0	0	0	0	0	0	0	0	0	0	0	0	0	0	0	0	0	0	0	1	0	0	0	0	0	0	0	0	0	0	0	0	0	0
SRR1445835	1	0	0	0	0	0	0	0	0	0	0	0	0	0	0	0	0	0	0	0	0	0	0	0	0	0	0	0	0	0	0	0	0	0	1	0	0	0	0	0	0	0	0	0	0	0	0	0	0
SRR1445939	1	0	0	0	0	0	0	0	0	0	0	0	0	0	0	0	0	0	0	0	0	0	0	0	0	0	0	0	0	0	0	0	0	0	0	0	0	0	0	0	0	0	0	0	0	0	1	0	0
SRR1446092	1	0	0	0	0	0	0	0	0	0	0	0	0	0	0	0	0	0	0	0	0	0	0	0	0	0	0	0	1	0	0	0	0	0	0	0	0	0	0	0	0	0	0	0	0	0	0	0	0
SRR1446203	1	0	0	0	0	0	0	0	0	0	0	0	0	0	0	0	0	0	0	0	0	0	0	0	0	0	0	0	0	0	0	1	0	0	0	0	0	0	0	0	0	0	0	0	0	0	0	0	0
SRR1446499	1	0	0	0	0	0	0	0	0	0	0	0	0	0	0	0	0	0	0	0	0	0	0	0	0	0	0	0	0	0	0	0	0	1	0	0	0	0	0	0	0	0	0	0	0	0	0	0	0
SRR1446738	1	0	0	0	0	0	0	0	0	0	0	0	0	0	0	0	0	0	0	0	0	0	0	0	0	0	0	0	0	1	0	0	0	0	0	0	0	0	0	0	0	0	0	0	0	0	0	0	0
SRR1446828	1	0	0	0	0	0	0	0	0	0	0	0	0	0	0	0	0	0	0	0	0	0	0	0	0	0	0	0	1	0	0	0	0	0	0	0	0	0	0	0	0	0	0	0	0	0	0	0	0
SRR1446874	1	0	0	0	0	0	0	0	0	0	0	0	0	0	0	0	0	0	0	0	0	0	0	0	0	0	0	0	0	0	0	0	0	1	0	0	0	0	0	0	0	0	0	0	0	0	0	0	0
SRR1447124	1	0	0	0	0	0	0	0	0	0	0	0	0	0	0	0	0	0	0	0	0	0	0	0	0	0	0	0	0	0	0	0	0	0	0	0	0	0	0	0	0	0	0	0	0	1	0	0	0
SRR1447192	1	0	0	0	0	0	0	0	0	0	0	0	0	0	0	0	0	0	0	0	0	0	0	0	0	0	0	0	0	0	0	0	0	1	0	0	0	0	0	0	0	0	0	0	0	0	0	0	0
SRR1447347	1	0	0	0	0	0	0	0	0	0	0	0	0	0	0	0	0	0	0	0	0	0	0	0	0	0	0	0	0	0	1	0	0	0	0	0	0	0	0	0	0	0	0	0	0	0	0	0	0
SRR1447481	1	0	0	0	0	0	0	0	0	0	0	0	0	0	0	0	0	0	0	0	0	0	0	0	0	0	0	0	0	0	0	0	0	0	0	0	1	0	0	0	0	0	0	0	0	0	0	0	0
SRR1447499	1	0	0	0	0	0	0	0	0	0	0	0	0	0	0	0	0	0	0	0	0	0	0	0	0	0	0	0	0	0	0	0	0	0	0	0	1	0	0	0	0	0	0	0	0	0	0	0	0
SRR1447760	1	0	0	0	0	0	0	0	0	0	0	0	0	0	0	0	0	0	0	0	0	0	0	0	0	0	0	0	0	0	0	0	0	0	0	0	0	0	0	0	0	0	0	0	0	0	1	0	0
SRR1447916	1	0	0	0	0	0	0	0	0	0	0	0	0	0	0	0	0	0	0	0	0	0	0	0	0	0	0	0	0	0	0	0	0	0	1	0	0	0	0	0	0	0	0	0	0	0	0	0	0
SRR1447962	1	0	0	0	0	0	0	0	0	0	0	0	0	0	0	0	0	0	0	0	0	0	0	0	0	0	0	0	0	1	0	0	0	0	0	0	0	0	0	0	0	0	0	0	0	0	0	0	0
SRR1447986	1	0	0	0	0	0	0	0	0	0	0	0	0	0	0	0	0	0	0	0	0	0	0	0	0	0	0	0	0	0	0	0	0	0	0	1	0	0	0	0	0	0	0	0	0	0	0	0	0
SRR1448029	1	0	0	0	0	0	0	0	0	0	0	0	0	0	0	0	0	0	0	0	0	0	0	0	0	0	0	0	0	0	0	0	0	0	0	0	0	0	0	1	0	0	0	0	0	0	0	0	0
SRR1448140	1	0	0	0	0	0	0	0	0	0	0	0	0	0	0	0	0	0	0	0	0	0	0	0	0	0	0	0	0	1	0	0	0	0	0	0	0	0	0	0	0	0	0	0	0	0	0	0	0
SRR1452010	1	0	0	0	0	0	0	0	0	0	0	0	0	0	0	0	0	0	0	0	0	0	0	0	0	0	0	0	0	0	0	0	0	0	1	0	0	0	0	0	0	0	0	0	0	0	0	0	0
SRR1452246	1	0	0	0	0	0	0	0	0	0	0	0	0	0	0	0	0	0	0	0	0	0	0	0	0	0	0	0	0	1	0	0	0	0	0	0	0	0	0	0	0	0	0	0	0	0	0	0	0
SRR1452310	1	0	0	0	0	0	0	0	0	0	0	0	0	0	0	0	0	0	0	0	0	0	0	0	0	0	0	0	0	0	0	0	1	0	0	0	0	0	0	0	0	0	0	0	0	0	0	0	0
SRR1452334	1	0	0	0	0	0	0	0	0	0	0	0	0	0	0	0	0	0	0	0	0	0	0	0	0	0	0	0	0	0	0	0	0	0	0	0	0	0	0	1	0	0	0	0	0	0	0	0	0
SRR1452399	1	0	0	0	0	0	0	0	0	0	0	0	0	0	0	0	0	0	0	0	0	0	0	0	0	0	0	0	0	0	0	0	0	0	0	0	1	0	0	0	0	0	0	0	0	0	0	0	0
SRR1452674	1	0	0	0	0	0	0	0	0	0	0	0	0	0	0	0	0	0	0	0	0	0	0	0	0	0	0	0	0	0	0	0	0	1	0	0	0	0	0	0	0	0	0	0	0	0	0	0	0
SRR1452696	1	0	0	0	0	0	0	0	0	0	0	0	0	0	0	0	0	0	0	0	0	0	0	0	0	0	0	0	0	0	0	0	0	0	0	0	0	0	0	1	0	0	0	0	0	0	0	0	0
SRR1452842	1	0	0	0	0	0	0	0	0	0	0	0	0	0	0	0	0	0	0	0	0	0	0	0	0	0	0	0	0	0	0	0	0	0	0	0	0	0	0	0	0	0	0	0	0	0	0	1	0
SRR1452957	1	0	0	0	0	0	0	0	0	0	0	0	0	0	0	0	0	0	0	0	0	0	0	0	0	0	0	0	0	0	0	0	0	0	0	0	1	0	0	0	0	0	0	0	0	0	0	0	0
SRR1452981	1	0	0	0	0	0	0	0	0	0	0	0	0	0	0	0	0	0	0	0	0	0	0	0	0	0	0	0	0	0	0	0	1	0	0	0	0	0	0	0	0	0	0	0	0	0	0	0	0
SRR1453145	1	0	0	0	0	0	0	0	0	0	0	0	0	0	0	0	0	0	0	0	0	0	0	0	0	0	0	0	1	0	0	0	0	0	0	0	0	0	0	0	0	0	0	0	0	0	0	0	0
SRR1453214	1	0	0	0	0	0	0	0	0	0	0	0	0	0	0	0	0	0	0	0	0	0	0	0	0	0	0	0	0	0	0	0	0	0	0	1	0	0	0	0	0	0	0	0	0	0	0	0	0
SRR1453277	1	0	0	0	0	0	0	0	0	0	0	0	0	0	0	0	0	0	0	0	0	0	0	0	0	0	0	0	0	0	0	0	0	0	0	0	0	0	0	0	0	0	0	0	0	0	1	0	0
SRR1453528	1	0	0	0	0	0	0	0	0	0	0	0	0	0	0	0	0	0	0	0	0	0	0	0	0	0	0	0	0	0	0	0	1	0	0	0	0	0	0	0	0	0	0	0	0	0	0	0	0
SRR1453851	1	0	0	0	0	0	0	0	0	0	0	0	0	0	0	0	0	0	0	0	0	0	0	0	0	0	0	0	1	0	0	0	0	0	0	0	0	0	0	0	0	0	0	0	0	0	0	0	0
SRR1453932	1	0	0	0	0	0	0	0	0	0	0	0	0	0	0	0	0	0	0	0	0	0	0	0	0	0	0	0	1	0	0	0	0	0	0	0	0	0	0	0	0	0	0	0	0	0	0	0	0
SRR1454136	1	0	0	0	0	0	0	0	0	0	0	0	0	0	0	0	0	0	0	0	0	0	0	0	0	0	0	0	0	0	0	0	0	0	0	0	0	0	0	0	1	0	0	0	0	0	0	0	0
SRR1454177	1	0	0	0	0	0	0	0	0	0	0	0	0	0	0	0	0	0	0	0	0	0	0	0	0	0	0	0	0	0	0	0	0	0	0	0	0	0	0	0	0	0	1	0	0	0	0	0	0
SRR1454460	1	0	0	0	0	0	0	0	0	0	0	0	0	0	0	0	0	0	0	0	0	0	0	0	0	0	0	0	0	0	0	0	0	1	0	0	0	0	0	0	0	0	0	0	0	0	0	0	0
SRR1454480	1	0	0	0	0	0	0	0	0	0	0	0	0	0	0	0	0	0	0	0	0	0	0	0	0	0	0	0	0	0	0	0	0	0	0	0	0	0	0	0	0	0	0	0	1	0	0	0	0
SRR1454589	1	0	0	0	0	0	0	0	0	0	0	0	0	0	0	0	0	0	0	0	0	0	0	0	0	0	0	0	0	0	0	0	0	1	0	0	0	0	0	0	0	0	0	0	0	0	0	0	0
SRR1454695	1	0	0	0	0	0	0	0	0	0	0	0	0	0	0	0	0	0	0	0	0	0	0	0	0	0	0	0	0	0	0	0	0	0	1	0	0	0	0	0	0	0	0	0	0	0	0	0	0
SRR1454785	1	0	0	0	0	0	0	0	0	0	0	0	0	0	0	0	0	0	0	0	0	0	0	0	0	0	0	0	0	0	0	0	0	0	0	0	0	0	0	0	0	1	0	0	0	0	0	0	0
SRR1454821	1	0	0	0	0	0	0	0	0	0	0	0	0	0	0	0	0	0	0	0	0	0	0	0	0	0	0	0	0	0	0	0	0	0	0	0	1	0	0	0	0	0	0	0	0	0	0	0	0
SRR1455060	1	0	0	0	0	0	0	0	0	0	0	0	0	0	0	0	0	0	0	0	0	0	0	0	0	0	0	0	0	0	0	0	0	0	0	1	0	0	0	0	0	0	0	0	0	0	0	0	0
SRR1455171	1	0	0	0	0	0	0	0	0	0	0	0	0	0	0	0	0	0	0	0	0	0	0	0	0	0	0	0	1	0	0	0	0	0	0	0	0	0	0	0	0	0	0	0	0	0	0	0	0
SRR1455413	1	0	0	0	0	0	0	0	0	0	0	0	0	0	0	0	0	0	0	0	0	0	0	0	0	0	0	0	0	0	0	0	0	0	1	0	0	0	0	0	0	0	0	0	0	0	0	0	0
SRR1455503	1	0	0	0	0	0	0	0	0	0	0	0	0	0	0	0	0	0	0	0	0	0	0	0	0	0	0	0	0	0	0	0	0	0	0	0	0	0	0	0	1	0	0	0	0	0	0	0	0
SRR1455677	1	0	0	0	0	0	0	0	0	0	0	0	0	0	0	0	0	0	0	0	0	0	0	0	0	0	0	0	1	0	0	0	0	0	0	0	0	0	0	0	0	0	0	0	0	0	0	0	0
SRR1455698	1	0	0	0	0	0	0	0	0	0	0	0	0	0	0	0	0	0	0	0	0	0	0	0	0	0	0	0	1	0	0	0	0	0	0	0	0	0	0	0	0	0	0	0	0	0	0	0	1
SRR1455722	1	0	0	0	0	0	0	0	0	0	0	0	0	0	0	0	0	0	0	0	0	0	0	0	0	0	0	0	0	0	0	0	0	0	0	0	0	0	0	0	0	0	0	0	0	0	0	1	0
SRR1455925	1	0	0	0	0	0	0	0	0	0	0	0	0	0	0	0	0	0	0	0	0	0	0	0	0	0	0	0	1	0	0	0	0	0	0	0	0	0	0	0	0	0	0	0	0	0	0	0	0
SRR1456051	1	0	0	0	0	0	0	0	0	0	0	0	0	0	0	0	0	0	0	0	0	0	0	0	0	0	0	0	0	0	0	1	0	0	0	0	0	0	0	0	0	0	0	0	0	0	0	0	0
SRR1456185	1	0	0	0	0	0	0	0	0	0	0	0	0	0	0	0	0	0	0	0	0	0	0	0	0	0	0	0	0	1	0	0	0	0	0	0	0	0	0	0	0	0	0	0	0	0	0	0	0
SRR1456469	1	0	0	0	0	0	0	0	0	0	0	0	0	0	0	0	0	0	0	0	0	0	0	0	0	0	0	0	0	0	0	0	0	0	0	0	1	0	0	0	0	0	0	0	0	0	0	0	0
SRR1456492	1	0	0	0	0	0	0	0	0	0	0	0	0	0	0	0	0	0	0	0	0	0	0	0	0	0	0	0	0	0	0	0	0	0	0	0	0	0	0	0	0	0	0	0	1	0	0	0	0
SRR1456634	1	0	0	0	0	0	0	0	0	0	0	0	0	0	0	0	0	0	0	0	0	0	0	0	0	0	0	0	0	0	0	0	0	1	0	0	0	0	0	0	0	0	0	0	0	0	0	0	0
SRR1456754	1	0	0	0	0	0	0	0	0	0	0	0	0	0	0	0	0	0	0	0	0	0	0	0	0	0	0	0	0	0	0	0	0	0	0	0	0	0	0	0	0	0	0	0	0	0	0	1	0
SRR1456950	1	0	0	0	0	0	0	0	0	0	0	0	0	0	0	0	0	0	0	0	0	0	0	0	0	0	0	0	1	0	0	0	0	0	0	0	0	0	0	0	0	0	0	0	0	0	0	0	1
SRR1456991	1	0	0	0	0	0	0	0	0	0	0	0	0	0	0	0	0	0	0	0	0	0	0	0	0	0	0	0	0	0	0	0	0	0	0	0	0	0	0	0	0	0	1	0	0	0	0	0	0
SRR1457058	1	0	0	0	0	0	0	0	0	0	0	0	0	0	0	0	0	0	0	0	0	0	0	0	0	0	0	0	0	0	0	0	0	0	1	0	0	0	0	0	0	0	0	0	0	0	0	0	0
SRR1457197	1	0	0	0	0	0	0	0	0	0	0	0	0	0	0	0	0	0	0	0	0	0	0	0	0	0	0	0	0	0	0	0	0	0	0	0	0	1	0	0	0	0	0	0	0	0	0	0	0
SRR1457221	1	0	0	0	0	0	0	0	0	0	0	0	0	0	0	0	0	0	0	0	0	0	0	0	0	0	0	0	1	0	0	0	0	0	0	0	0	0	0	0	0	0	0	0	0	0	0	0	0
SRR1457291	1	0	0	0	0	0	0	0	0	0	0	0	0	0	0	0	0	0	0	0	0	0	0	0	0	0	0	0	0	0	0	0	0	0	0	0	0	0	0	0	0	0	0	1	0	0	0	0	0
SRR1457527	1	0	0	0	0	0	0	0	0	0	0	0	0	0	0	0	0	0	0	0	0	0	0	0	0	0	0	0	0	0	0	0	0	0	0	0	1	0	0	0	0	0	0	0	0	0	0	0	0
SRR1457661	1	0	0	0	0	0	0	0	0	0	0	0	0	0	0	0	0	0	0	0	0	0	0	0	0	0	0	1	0	0	0	0	0	0	0	0	0	0	0	0	0	0	0	0	0	0	0	0	0
SRR1457949	1	0	0	0	0	0	0	0	0	0	0	0	0	0	0	0	0	0	0	0	0	0	0	0	0	0	0	0	0	0	0	0	0	0	1	0	0	0	0	0	0	0	0	0	0	0	0	0	0
SRR1458134	1	0	0	0	0	0	0	0	0	0	0	0	0	0	0	0	0	0	0	0	0	0	0	0	0	0	0	0	1	0	0	0	0	0	0	0	0	0	0	0	0	0	0	0	0	0	0	0	0
SRR1458180	1	0	0	0	0	0	0	0	0	0	0	0	0	0	0	0	0	0	0	0	0	0	0	0	0	0	0	0	1	0	0	0	0	0	0	0	0	0	0	0	0	0	0	0	0	0	0	0	0
SRR1458198	1	0	0	0	0	0	0	0	0	0	0	0	0	0	0	0	0	0	0	0	0	0	0	0	0	0	0	0	0	0	0	0	0	0	1	0	0	0	0	0	0	0	0	0	0	0	0	0	0
SRR1458290	1	0	0	0	0	0	0	0	0	0	0	0	0	0	0	0	0	0	0	0	0	0	0	0	0	0	0	0	0	1	0	0	0	0	0	0	0	0	0	0	0	0	0	0	0	0	0	0	0
SRR1458358	1	0	0	0	0	0	0	0	0	0	0	0	0	0	0	0	0	0	0	0	0	0	0	0	0	0	0	0	0	0	0	0	0	0	0	0	0	0	0	0	1	0	0	0	0	0	0	0	0
SRR1458401	1	0	0	0	0	0	0	0	0	0	0	0	0	0	0	0	0	0	0	0	0	0	0	0	0	0	0	0	0	0	0	0	0	1	0	0	0	0	0	0	0	0	0	0	0	0	0	0	0
SRR1458422	1	0	0	0	0	0	0	0	0	0	0	0	0	0	0	0	0	0	0	0	0	0	0	0	0	0	0	0	0	0	0	0	0	0	0	1	0	0	0	0	0	0	0	0	0	0	0	0	0
SRR1458447	1	0	0	0	0	0	0	0	0	0	0	0	0	0	0	0	0	0	0	0	0	0	0	0	0	0	0	0	0	0	1	0	0	0	0	0	0	0	0	0	0	0	0	0	0	0	0	0	0
SRR1458595	1	0	0	0	0	0	0	0	0	0	0	0	0	0	0	0	0	0	0	0	0	0	0	0	0	0	0	0	1	0	0	0	0	0	0	0	0	0	0	0	0	0	0	0	0	0	0	0	0
SRR1458643	1	0	0	0	0	0	0	0	0	0	0	0	0	0	0	0	0	0	0	0	0	0	0	0	0	0	0	0	0	1	0	0	0	0	0	0	0	0	0	0	0	0	0	0	0	0	0	0	0
SRR1458890	1	0	0	0	0	0	0	0	0	0	0	0	0	0	0	0	0	0	0	0	0	0	0	0	0	0	0	0	0	0	0	0	1	0	0	0	0	0	0	0	0	0	0	0	0	0	0	0	0
SRR1459147	1	0	0	0	0	0	0	0	0	0	0	0	0	0	0	0	0	0	0	0	0	0	0	0	0	0	0	0	0	0	0	0	0	1	0	0	0	0	0	0	0	0	0	0	0	0	0	0	0
SRR1459211	1	0	0	0	0	0	0	0	0	0	0	0	0	0	0	0	0	0	0	0	0	0	0	0	0	0	0	0	1	0	0	0	0	0	0	0	0	0	0	0	0	0	0	0	0	0	0	0	0
SRR1459256	1	0	0	0	0	0	0	0	0	0	0	0	0	0	0	0	0	0	0	0	0	0	0	0	0	0	0	0	0	0	0	0	1	0	0	0	0	0	0	0	0	0	0	0	0	0	0	0	0
SRR1459423	1	0	0	0	0	0	0	0	0	0	0	0	0	0	0	0	0	0	0	0	0	0	0	0	0	0	0	0	1	0	0	0	0	0	0	0	0	0	0	0	0	0	0	0	0	0	0	0	0
SRR1459465	1	0	0	0	0	0	0	0	0	0	0	0	0	0	0	0	0	0	0	0	0	0	0	0	0	0	0	0	0	0	0	0	0	0	0	0	1	0	0	0	0	0	0	0	0	0	0	0	0
SRR1459585	1	0	0	0	0	0	0	0	0	0	0	0	0	0	0	0	0	0	0	0	0	0	0	0	0	0	0	0	1	0	0	0	0	0	0	0	0	0	0	0	0	0	0	0	0	0	0	0	0
SRR1459913	1	0	0	0	0	0	0	0	0	0	0	0	0	0	0	0	0	0	0	0	0	0	0	0	0	0	0	0	0	0	0	0	0	0	0	0	0	0	0	0	0	0	0	1	0	0	0	0	0
SRR1460049	1	0	0	0	0	0	0	0	0	0	0	0	0	0	0	0	0	0	0	0	0	0	0	0	0	0	0	0	0	0	0	0	0	0	0	0	1	0	0	0	0	0	0	0	0	0	0	0	0
SRR1460095	1	0	0	0	0	0	0	0	0	0	0	0	0	0	0	0	0	0	0	0	0	0	0	0	0	0	0	0	0	0	0	0	0	0	0	0	1	0	0	0	0	0	0	0	0	0	0	0	0
SRR1460148	1	0	0	0	0	0	0	0	0	0	0	0	0	0	0	0	0	0	0	0	0	0	0	0	0	0	0	0	0	0	0	0	0	1	0	0	0	0	0	0	0	0	0	0	0	0	0	0	0
SRR1460363	1	0	0	0	0	0	0	0	0	0	0	0	0	0	0	0	0	0	0	0	0	0	0	0	0	0	0	0	0	0	0	0	0	0	0	0	0	0	1	0	0	0	0	0	0	0	0	0	0
SRR1460409	1	0	0	0	0	0	0	0	0	0	0	0	0	0	0	0	0	0	0	0	0	0	0	0	0	0	0	0	0	0	0	0	0	0	1	0	0	0	0	0	0	0	0	0	0	0	0	0	0
SRR1460433	1	0	0	0	0	0	0	0	0	0	0	0	0	0	0	0	0	0	0	0	0	0	0	0	0	0	0	0	0	0	1	0	0	0	0	0	0	0	0	0	0	0	0	0	0	0	0	0	0
SRR1464394	1	0	0	0	0	0	0	0	0	0	0	0	0	0	0	0	0	0	0	0	0	0	0	0	0	0	0	1	0	0	0	0	0	0	0	0	0	0	0	0	0	0	0	0	0	0	0	0	0
SRR1464411	1	0	0	0	0	0	0	0	0	0	0	0	0	0	0	0	0	0	0	0	0	0	0	0	0	0	0	0	1	0	0	0	0	0	0	0	0	0	0	0	0	0	0	0	0	0	0	0	0
SRR1464473	1	0	0	0	0	0	0	0	0	0	0	0	0	0	0	0	0	0	0	0	0	0	0	0	0	0	0	0	0	0	0	0	0	0	0	0	1	0	0	0	0	0	0	0	0	0	0	0	0
SRR1464535	1	0	0	0	0	0	0	0	0	0	0	0	0	0	0	0	0	0	0	0	0	0	0	0	0	0	0	0	0	0	0	0	0	0	0	0	0	0	0	0	1	0	0	0	0	0	0	0	0
SRR1464577	1	0	0	0	0	0	0	0	0	0	0	0	0	0	0	0	0	0	0	0	0	0	0	0	0	0	0	1	0	0	0	0	0	0	0	0	0	0	0	0	0	0	0	0	0	0	0	0	0
SRR1464642	1	0	0	0	0	0	0	0	0	0	0	0	0	0	0	0	0	0	0	0	0	0	0	0	0	0	0	0	0	1	0	0	0	0	0	0	0	0	0	0	0	0	0	0	0	0	0	0	0
SRR1464766	1	0	0	0	0	0	0	0	0	0	0	0	0	0	0	0	0	0	0	0	0	0	0	0	0	0	0	0	0	1	0	0	0	0	0	0	0	0	0	0	0	0	0	0	0	0	0	0	0
SRR1464897	1	0	0	0	0	0	0	0	0	0	0	0	0	0	0	0	0	0	0	0	0	0	0	0	0	0	0	0	0	0	0	0	0	0	0	0	1	0	0	0	0	0	0	0	0	0	0	0	0
SRR1464936	1	0	0	0	0	0	0	0	0	0	0	0	0	0	0	0	0	0	0	0	0	0	0	0	0	0	0	0	0	0	0	0	0	0	0	0	1	0	0	0	0	0	0	0	0	0	0	0	0
SRR1464960	1	0	0	0	0	0	0	0	0	0	0	0	0	0	0	0	0	0	0	0	0	0	0	0	0	0	0	1	0	0	0	0	0	0	0	0	0	0	0	0	0	0	0	0	0	0	0	0	0
SRR1464977	1	0	0	0	0	0	0	0	0	0	0	0	0	0	0	0	0	0	0	0	0	0	0	0	0	0	0	0	0	0	0	0	0	0	0	0	0	0	1	0	0	0	0	0	0	0	0	0	0
SRR1465064	1	0	0	0	0	0	0	0	0	0	0	0	0	0	0	0	0	0	0	0	0	0	0	0	0	0	0	0	0	0	0	0	0	0	0	0	0	0	0	0	0	0	0	0	0	1	0	0	0
SRR1465092	1	0	0	0	0	0	0	0	0	0	0	0	0	0	0	0	0	0	0	0	0	0	0	0	0	0	0	0	0	1	0	0	0	0	0	0	0	0	0	0	0	0	0	0	0	0	0	0	0
SRR1465172	1	0	0	0	0	0	0	0	0	0	0	0	0	0	0	0	0	0	0	0	0	0	0	0	0	0	0	0	0	0	0	0	0	0	0	0	0	0	0	0	0	0	0	0	0	0	0	1	0
SRR1465248	1	0	0	0	0	0	0	0	0	0	0	0	0	0	0	0	0	0	0	0	0	0	0	0	0	0	0	0	0	0	0	0	0	0	0	0	1	0	0	0	0	0	0	0	0	0	0	0	0
SRR1465337	1	0	0	0	0	0	0	0	0	0	0	0	0	0	0	0	0	0	0	0	0	0	0	0	0	0	0	0	1	0	0	0	0	0	0	0	0	0	0	0	0	0	0	0	0	0	0	0	0
SRR1465847	1	0	0	0	0	0	0	0	0	0	0	0	0	0	0	0	0	0	0	0	0	0	0	0	0	0	0	0	0	1	0	0	0	0	0	0	0	0	0	0	0	0	0	0	0	0	0	0	0
SRR1465871	1	0	0	0	0	0	0	0	0	0	0	0	0	0	0	0	0	0	0	0	0	0	0	0	0	0	0	0	0	0	0	0	0	0	1	0	0	0	0	0	0	0	0	0	0	0	0	0	0
SRR1466109	1	0	0	0	0	0	0	0	0	0	0	0	0	0	0	0	0	0	0	0	0	0	0	0	0	0	0	0	0	0	0	0	0	0	0	0	0	0	0	0	1	0	0	0	0	0	0	0	0
SRR1466198	1	0	0	0	0	0	0	0	0	0	0	0	0	0	0	0	0	0	0	0	0	0	0	0	0	0	0	0	0	0	0	0	0	0	0	0	0	0	1	0	0	0	0	0	0	0	0	0	0
SRR1466260	1	0	0	0	0	0	0	0	0	0	0	0	0	0	0	0	0	0	0	0	0	0	0	0	0	0	0	1	0	0	0	0	0	0	0	0	0	0	0	0	0	0	0	0	0	0	0	0	0
SRR1466338	1	0	0	0	0	0	0	0	0	0	0	0	0	0	0	0	0	0	0	0	0	0	0	0	0	0	0	0	0	0	0	0	0	0	0	0	0	1	0	0	0	0	0	0	0	0	0	0	0
SRR1466376	1	0	0	0	0	0	0	0	0	0	0	0	0	0	0	0	0	0	0	0	0	0	0	0	0	0	0	0	0	0	0	0	0	0	0	0	0	0	0	0	0	1	0	0	0	0	0	0	0
SRR1466421	1	0	0	0	0	0	0	0	0	0	0	0	0	0	0	0	0	0	0	0	0	0	0	0	0	0	0	0	0	0	0	0	0	0	0	0	0	0	1	0	0	0	0	0	0	0	0	0	0
SRR1466445	1	0	0	0	0	0	0	0	0	0	0	0	0	0	0	0	0	0	0	0	0	0	0	0	0	0	0	0	0	0	0	0	0	0	0	0	0	0	0	0	0	1	0	0	0	0	0	0	0
SRR1466469	1	0	0	0	0	0	0	0	0	0	0	0	0	0	0	0	0	0	0	0	0	0	0	0	0	0	0	0	0	0	0	0	0	1	0	0	0	0	0	0	0	0	0	0	0	0	0	0	0
SRR1466833	1	0	0	0	0	0	0	0	0	0	0	0	0	0	0	0	0	0	0	0	0	0	0	0	0	0	0	0	0	0	0	0	0	0	0	1	0	0	0	0	0	0	0	0	0	0	0	0	0
SRR1466927	1	0	0	0	0	0	0	0	0	0	0	0	0	0	0	0	0	0	0	0	0	0	0	0	0	0	0	0	0	0	0	0	0	0	0	0	1	0	0	0	0	0	0	0	0	0	0	0	0
SRR1466975	1	0	0	0	0	0	0	0	0	0	0	0	0	0	0	0	0	0	0	0	0	0	0	0	0	0	0	0	1	0	0	0	0	0	0	0	0	0	0	0	0	0	0	0	0	0	0	0	1
SRR1466993	1	0	0	0	0	0	0	0	0	0	0	0	0	0	0	0	0	0	0	0	0	0	0	0	0	0	0	0	1	0	0	0	0	0	0	0	0	0	0	0	0	0	0	0	0	0	0	0	0
SRR1467011	1	0	0	0	0	0	0	0	0	0	0	0	0	0	0	0	0	0	0	0	0	0	0	0	0	0	0	0	1	0	0	0	0	0	0	0	0	0	0	0	0	0	0	0	0	0	0	0	1
SRR1467149	1	0	0	0	0	0	0	0	0	0	0	0	0	0	0	0	0	0	0	0	0	0	0	0	0	0	0	0	0	0	0	0	0	0	1	0	0	0	0	0	0	0	0	0	0	0	0	0	0
SRR1467171	1	0	0	0	0	0	0	0	0	0	0	0	0	0	0	0	0	0	0	0	0	0	0	0	0	0	0	0	0	0	0	0	0	0	0	0	1	0	0	0	0	0	0	0	0	0	0	0	0
SRR1467255	1	0	0	0	0	0	0	0	0	0	0	0	0	0	0	0	0	0	0	0	0	0	0	0	0	0	0	0	0	0	0	0	0	0	0	1	0	0	0	0	0	0	0	0	0	0	0	0	0
SRR1467294	1	0	0	0	0	0	0	0	0	0	0	0	0	0	0	0	0	0	0	0	0	0	0	0	0	0	0	0	1	0	0	0	0	0	0	0	0	0	0	0	0	0	0	0	0	0	0	0	0
SRR1467316	1	0	0	0	0	0	0	0	0	0	0	0	0	0	0	0	0	0	0	0	0	0	0	0	0	0	0	0	0	1	0	0	0	0	0	0	0	0	0	0	0	0	0	0	0	0	0	0	0
SRR1467500	1	0	0	0	0	0	0	0	0	0	0	0	0	0	0	0	0	0	0	0	0	0	0	0	0	0	0	0	0	0	1	0	0	0	0	0	0	0	0	0	0	0	0	0	0	0	0	0	0
SRR1467590	1	0	0	0	0	0	0	0	0	0	0	0	0	0	0	0	0	0	0	0	0	0	0	0	0	0	0	0	1	0	0	0	0	0	0	0	0	0	0	0	0	0	0	0	0	0	0	0	0
SRR1467656	1	0	0	0	0	0	0	0	0	0	0	0	0	0	0	0	0	0	0	0	0	0	0	0	0	0	0	0	0	1	0	0	0	0	0	0	0	0	0	0	0	0	0	0	0	0	0	0	0
SRR1467726	1	0	0	0	0	0	0	0	0	0	0	0	0	0	0	0	0	0	0	0	0	0	0	0	0	0	0	0	0	0	0	0	0	0	0	0	1	0	0	0	0	0	0	0	0	0	0	0	0
SRR1467792	1	0	0	0	0	0	0	0	0	0	0	0	0	0	0	0	0	0	0	0	0	0	0	0	0	0	0	0	0	1	0	0	0	0	0	0	0	0	0	0	0	0	0	0	0	0	0	0	0
SRR1467904	1	0	0	0	0	0	0	0	0	0	0	0	0	0	0	0	0	0	0	0	0	0	0	0	0	0	0	0	0	0	0	0	0	0	0	0	0	0	0	0	1	0	0	0	0	0	0	0	0
SRR1467943	1	0	0	0	0	0	0	0	0	0	0	0	0	0	0	0	0	0	0	0	0	0	0	0	0	0	0	0	0	0	0	0	0	0	0	0	1	0	0	0	0	0	0	0	0	0	0	0	0
SRR1468162	1	0	0	0	0	0	0	0	0	0	0	0	0	0	0	0	0	0	0	0	0	0	0	0	0	0	0	0	0	0	0	0	0	0	0	0	0	0	0	1	0	0	0	0	0	0	0	0	0
SRR1468403	1	0	0	0	0	0	0	0	0	0	0	0	0	0	0	0	0	0	0	0	0	0	0	0	0	0	0	0	1	0	0	0	0	0	0	0	0	0	0	0	0	0	0	0	0	0	0	0	0
SRR1468426	1	0	0	0	0	0	0	0	0	0	0	0	0	0	0	0	0	0	0	0	0	0	0	0	0	0	0	0	0	0	0	0	0	0	1	0	0	0	0	0	0	0	0	0	0	0	0	0	0
SRR1468514	1	0	0	0	0	0	0	0	0	0	0	0	0	0	0	0	0	0	0	0	0	0	0	0	0	0	0	0	1	0	0	0	0	0	0	0	0	0	0	0	0	0	0	0	0	0	0	0	0
SRR1468804	1	0	0	0	0	0	0	0	0	0	0	0	0	0	0	0	0	0	0	0	0	0	0	0	0	0	0	0	0	0	0	0	0	0	0	0	0	0	0	0	0	0	0	0	0	1	0	0	0
SRR1468828	1	0	0	0	0	0	0	0	0	0	0	0	0	0	0	0	0	0	0	0	0	0	0	0	0	0	0	0	0	0	1	0	0	0	0	0	0	0	0	0	0	0	0	0	0	0	0	0	0
SRR1468893	1	0	0	0	0	0	0	0	0	0	0	0	0	0	0	0	0	0	0	0	0	0	0	0	0	0	0	0	0	0	0	0	0	0	0	0	0	0	0	0	0	0	1	0	0	0	0	0	0
SRR1469369	1	0	0	0	0	0	0	0	0	0	0	0	0	0	0	0	0	0	0	0	0	0	0	0	0	0	0	0	0	0	0	0	0	0	0	0	0	0	0	0	0	1	0	0	0	0	0	0	0
SRR1469477	1	0	0	0	0	0	0	0	0	0	0	0	0	0	0	0	0	0	0	0	0	0	0	0	0	0	0	0	0	0	0	0	0	0	0	0	0	1	0	0	0	0	0	0	0	0	0	0	0
SRR1469746	1	0	0	0	0	0	0	0	0	0	0	0	0	0	0	0	0	0	0	0	0	0	0	0	0	0	0	0	0	0	0	0	0	0	1	0	0	0	0	0	0	0	0	0	0	0	0	0	0
SRR1470035	1	0	0	0	0	0	0	0	0	0	0	0	0	0	0	0	0	0	0	0	0	0	0	0	0	0	0	0	1	0	0	0	0	0	0	0	0	0	0	0	0	0	0	0	0	0	0	0	0
SRR1470212	1	0	0	0	0	0	0	0	0	0	0	0	0	0	0	0	0	0	0	0	0	0	0	0	0	0	0	0	1	0	0	0	0	0	0	0	0	0	0	0	0	0	0	0	0	0	0	0	0
SRR1470356	1	0	0	0	0	0	0	0	0	0	0	0	0	0	0	0	0	0	0	0	0	0	0	0	0	0	0	0	0	0	0	0	0	0	0	0	1	0	0	0	0	0	0	0	0	0	0	0	0
SRR1470703	1	0	0	0	0	0	0	0	0	0	0	0	0	0	0	0	0	0	0	0	0	0	0	0	0	0	0	0	1	0	0	0	0	0	0	0	0	0	0	0	0	0	0	0	0	0	0	0	0
SRR1471050	1	0	0	0	0	0	0	0	0	0	0	0	0	0	0	0	0	0	0	0	0	0	0	0	0	0	0	0	0	0	1	0	0	0	0	0	0	0	0	0	0	0	0	0	0	0	0	0	0
SRR1471178	1	0	0	0	0	0	0	0	0	0	0	0	0	0	0	0	0	0	0	0	0	0	0	0	0	0	0	0	0	0	0	0	0	0	1	0	0	0	0	0	0	0	0	0	0	0	0	0	0
SRR1471243	1	0	0	0	0	0	0	0	0	0	0	0	0	0	0	0	0	0	0	0	0	0	0	0	0	0	0	0	0	1	0	0	0	0	0	0	0	0	0	0	0	0	0	0	0	0	0	0	0
SRR1471312	1	0	0	0	0	0	0	0	0	0	0	0	0	0	0	0	0	0	0	0	0	0	0	0	0	0	0	0	0	1	0	0	0	0	0	0	0	0	0	0	0	0	0	0	0	0	0	0	0
SRR1471331	1	0	0	0	0	0	0	0	0	0	0	0	0	0	0	0	0	0	0	0	0	0	0	0	0	0	0	0	0	0	0	0	0	0	0	0	0	0	0	0	0	0	0	1	0	0	0	0	0
SRR1471350	1	0	0	0	0	0	0	0	0	0	0	0	0	0	0	0	0	0	0	0	0	0	0	0	0	0	0	0	1	0	0	0	0	0	0	0	0	0	0	0	0	0	0	0	0	0	0	0	0
SRR1471456	1	0	0	0	0	0	0	0	0	0	0	0	0	0	0	0	0	0	0	0	0	0	0	0	0	0	0	0	0	0	0	0	0	1	0	0	0	0	0	0	0	0	0	0	0	0	0	0	0
SRR1471690	1	0	0	0	0	0	0	0	0	0	0	0	0	0	0	0	0	0	0	0	0	0	0	0	0	0	0	0	0	0	0	0	0	0	0	0	0	0	0	0	0	0	0	0	0	1	0	0	0
SRR1471713	1	0	0	0	0	0	0	0	0	0	0	0	0	0	0	0	0	0	0	0	0	0	0	0	0	0	0	0	0	0	0	0	1	0	0	0	0	0	0	0	0	0	0	0	0	0	0	0	0
SRR1471731	1	0	0	0	0	0	0	0	0	0	0	0	0	0	0	0	0	0	0	0	0	0	0	0	0	0	0	0	0	0	0	0	0	0	0	0	0	0	0	0	0	0	1	0	0	0	0	0	0
SRR1471755	1	0	0	0	0	0	0	0	0	0	0	0	0	0	0	0	0	0	0	0	0	0	0	0	0	0	0	0	0	1	0	0	0	0	0	0	0	0	0	0	0	0	0	0	0	0	0	0	0
SRR1471839	1	0	0	0	0	0	0	0	0	0	0	0	0	0	0	0	0	0	0	0	0	0	0	0	0	0	0	0	0	0	0	0	0	0	1	0	0	0	0	0	0	0	0	0	0	0	0	0	0
SRR1471943	1	0	0	0	0	0	0	0	0	0	0	0	0	0	0	0	0	0	0	0	0	0	0	0	0	0	0	0	1	0	0	0	0	0	0	0	0	0	0	0	0	0	0	0	0	0	0	0	0
SRR1471989	1	0	0	0	0	0	0	0	0	0	0	0	0	0	0	0	0	0	0	0	0	0	0	0	0	0	0	0	0	0	1	0	0	0	0	0	0	0	0	0	0	0	0	0	0	0	0	0	0
SRR1472079	1	0	0	0	0	0	0	0	0	0	0	0	0	0	0	0	0	0	0	0	0	0	0	0	0	0	0	0	1	0	0	0	0	0	0	0	0	0	0	0	0	0	0	0	0	0	0	0	1
SRR1472150	1	0	0	0	0	0	0	0	0	0	0	0	0	0	0	0	0	0	0	0	0	0	0	0	0	0	0	0	1	0	0	0	0	0	0	0	0	0	0	0	0	0	0	0	0	0	0	0	0
SRR1472214	1	0	0	0	0	0	0	0	0	0	0	0	0	0	0	0	0	0	0	0	0	0	0	0	0	0	0	0	0	1	0	0	0	0	0	0	0	0	0	0	0	0	0	0	0	0	0	0	0
SRR1472323	1	0	0	0	0	0	0	0	0	0	0	0	0	0	0	0	0	0	0	0	0	0	0	0	0	0	0	0	1	0	0	0	0	0	0	0	0	0	0	0	0	0	0	0	0	0	0	0	0
SRR1472370	1	0	0	0	0	0	0	0	0	0	0	0	0	0	0	0	0	0	0	0	0	0	0	0	0	0	0	0	0	1	0	0	0	0	0	0	0	0	0	0	0	0	0	0	0	0	0	0	0
SRR1472663	1	0	0	0	0	0	0	0	0	0	0	0	0	0	0	0	0	0	0	0	0	0	0	0	0	0	0	0	1	0	0	0	0	0	0	0	0	0	0	0	0	0	0	0	0	0	0	0	1
SRR1472770	1	0	0	0	0	0	0	0	0	0	0	0	0	0	0	0	0	0	0	0	0	0	0	0	0	0	0	0	1	0	0	0	0	0	0	0	0	0	0	0	0	0	0	0	0	0	0	0	0
SRR1473040	1	0	0	0	0	0	0	0	0	0	0	0	0	0	0	0	0	0	0	0	0	0	0	0	0	0	0	0	0	0	0	0	0	0	0	0	0	0	1	0	0	0	0	0	0	0	0	0	0
SRR1473124	1	0	0	0	0	0	0	0	0	0	0	0	0	0	0	0	0	0	0	0	0	0	0	0	0	0	0	0	0	1	0	0	0	0	0	0	0	0	0	0	0	0	0	0	0	0	0	0	0
SRR1473142	1	0	0	0	0	0	0	0	0	0	0	0	0	0	0	0	0	0	0	0	0	0	0	0	0	0	0	0	0	0	0	0	0	0	0	0	0	0	0	0	1	0	0	0	0	0	0	0	0
SRR1473422	1	0	0	0	0	0	0	0	0	0	0	0	0	0	0	0	0	0	0	0	0	0	0	0	0	0	0	0	1	0	0	0	0	0	0	0	0	0	0	0	0	0	0	0	0	0	0	0	0
SRR1473482	1	0	0	0	0	0	0	0	0	0	0	0	0	0	0	0	0	0	0	0	0	0	0	0	0	0	0	0	0	0	0	0	0	1	0	0	0	0	0	0	0	0	0	0	0	0	0	0	0
SRR1473696	1	0	0	0	0	0	0	0	0	0	0	0	0	0	0	0	0	0	0	0	0	0	0	0	0	0	0	0	0	0	0	0	1	0	0	0	0	0	0	0	0	0	0	0	0	0	0	0	0
SRR1473778	1	0	0	0	0	0	0	0	0	0	0	0	0	0	0	0	0	0	0	0	0	0	0	0	0	0	0	0	0	0	0	0	0	0	0	0	0	0	0	0	0	0	0	0	1	0	0	0	0
SRR1473915	1	0	0	0	0	0	0	0	0	0	0	0	0	0	0	0	0	0	0	0	0	0	0	0	0	0	0	0	0	0	0	0	0	0	0	0	1	0	0	0	0	0	0	0	0	0	0	0	0
SRR1473936	1	0	0	0	0	0	0	0	0	0	0	0	0	0	0	0	0	0	0	0	0	0	0	0	0	0	0	0	1	0	0	0	0	0	0	0	0	0	0	0	0	0	0	0	0	0	0	0	0
SRR1474137	1	0	0	0	0	0	0	0	0	0	0	0	0	0	0	0	0	0	0	0	0	0	0	0	0	0	0	0	1	0	0	0	0	0	0	0	0	0	0	0	0	0	0	0	0	0	0	0	0
SRR1474208	1	0	0	0	0	0	0	0	0	0	0	0	0	0	0	0	0	0	0	0	0	0	0	0	0	0	0	0	0	0	0	0	0	1	0	0	0	0	0	0	0	0	0	0	0	0	0	0	0
SRR1474333	1	0	0	0	0	0	0	0	0	0	0	0	0	0	0	0	0	0	0	0	0	0	0	0	0	0	0	0	1	0	0	0	0	0	0	0	0	0	0	0	0	0	0	0	0	0	0	0	0
SRR1474509	1	0	0	0	0	0	0	0	0	0	0	0	0	0	0	0	0	0	0	0	0	0	0	0	0	0	0	0	1	0	0	0	0	0	0	0	0	0	0	0	0	0	0	0	0	0	0	0	0
SRR1474577	1	0	0	0	0	0	0	0	0	0	0	0	0	0	0	0	0	0	0	0	0	0	0	0	0	0	0	0	0	1	0	0	0	0	0	0	0	0	0	0	0	0	0	0	0	0	0	0	0
SRR1474661	1	0	0	0	0	0	0	0	0	0	0	0	0	0	0	0	0	0	0	0	0	0	0	0	0	0	0	0	0	0	0	0	0	0	0	0	1	0	0	0	0	0	0	0	0	0	0	0	0
SRR1474684	1	0	0	0	0	0	0	0	0	0	0	0	0	0	0	0	0	0	0	0	0	0	0	0	0	0	0	0	1	0	0	0	0	0	0	0	0	0	0	0	0	0	0	0	0	0	0	0	1
SRR1474777	1	0	0	0	0	0	0	0	0	0	0	0	0	0	0	0	0	0	0	0	0	0	0	0	0	0	0	0	1	0	0	0	0	0	0	0	0	0	0	0	0	0	0	0	0	0	0	0	0
SRR1474951	1	0	0	0	0	0	0	0	0	0	0	0	0	0	0	0	0	0	0	0	0	0	0	0	0	0	0	0	1	0	0	0	0	0	0	0	0	0	0	0	0	0	0	0	0	0	0	0	0
SRR1475044	1	0	0	0	0	0	0	0	0	0	0	0	0	0	0	0	0	0	0	0	0	0	0	0	0	0	0	0	0	1	0	0	0	0	0	0	0	0	0	0	0	0	0	0	0	0	0	0	0
SRR1475062	1	0	0	0	0	0	0	0	0	0	0	0	0	0	0	0	0	0	0	0	0	0	0	0	0	0	0	0	0	0	0	0	0	0	0	0	1	0	0	0	0	0	0	0	0	0	0	0	0
SRR1475168	1	0	0	0	0	0	0	0	0	0	0	0	0	0	0	0	0	0	0	0	0	0	0	0	0	0	0	0	1	0	0	0	0	0	0	0	0	0	0	0	0	0	0	0	0	0	0	0	0
SRR1475233	1	0	0	0	0	0	0	0	0	0	0	0	0	0	0	0	0	0	0	0	0	0	0	0	0	0	0	0	0	0	0	0	0	0	0	0	1	0	0	0	0	0	0	0	0	0	0	0	0
SRR1475281	1	0	0	0	0	0	0	0	0	0	0	0	0	0	0	0	0	0	0	0	0	0	0	0	0	0	0	0	0	0	0	0	0	0	0	0	0	1	0	0	0	0	0	0	0	0	0	0	0
SRR1475324	1	0	0	0	0	0	0	0	0	0	0	0	0	0	0	0	0	0	0	0	0	0	0	0	0	0	0	0	0	0	0	0	0	0	0	0	0	0	0	0	0	0	0	0	1	0	0	0	0
SRR1475386	1	0	0	0	0	0	0	0	0	0	0	0	0	0	0	0	0	0	0	0	0	0	0	0	0	0	0	0	1	0	0	0	0	0	0	0	0	0	0	0	0	0	0	0	0	0	0	0	0
SRR1475448	1	0	0	0	0	0	0	0	0	0	0	0	0	0	0	0	0	0	0	0	0	0	0	0	0	0	0	0	0	0	0	0	0	0	0	0	1	0	0	0	0	0	0	0	0	0	0	0	0
SRR1475466	1	0	0	0	0	0	0	0	0	0	0	0	0	0	0	0	0	0	0	0	0	0	0	0	0	0	0	0	0	0	0	0	0	1	0	0	0	0	0	0	0	0	0	0	0	0	0	0	0
SRR1475501	1	0	0	0	0	0	0	0	0	0	0	0	0	0	0	0	0	0	0	0	0	0	0	0	0	0	0	0	0	0	0	0	0	0	0	0	0	0	1	0	0	0	0	0	0	0	0	0	0
SRR1475546	1	0	0	0	0	0	0	0	0	0	0	0	0	0	0	0	0	0	0	0	0	0	0	0	0	0	0	0	0	0	1	0	0	0	0	0	0	0	0	0	0	0	0	0	0	0	0	0	0
SRR1475587	1	0	0	0	0	0	0	0	0	0	0	0	0	0	0	0	0	0	0	0	0	0	0	0	0	0	0	0	0	1	0	0	0	0	0	0	0	0	0	0	0	0	0	0	0	0	0	0	0
SRR1475609	1	0	0	0	0	0	0	0	0	0	0	0	0	0	0	0	0	0	0	0	0	0	0	0	0	0	0	0	1	0	0	0	0	0	0	0	0	0	0	0	0	0	0	0	0	0	0	0	0
SRR1475675	1	0	0	0	0	0	0	0	0	0	0	0	0	0	0	0	0	0	0	0	0	0	0	0	0	0	0	0	1	0	0	0	0	0	0	0	0	0	0	0	0	0	0	0	0	0	0	0	0
SRR1475718	1	0	0	0	0	0	0	0	0	0	0	0	0	0	0	0	0	0	0	0	0	0	0	0	0	0	0	0	0	0	0	0	0	0	0	0	0	0	1	0	0	0	0	0	0	0	0	0	0
SRR1475909	1	0	0	0	0	0	0	0	0	0	0	0	0	0	0	0	0	0	0	0	0	0	0	0	0	0	0	0	1	0	0	0	0	0	0	0	0	0	0	0	0	0	0	0	0	0	0	0	0
SRR1475993	1	0	0	0	0	0	0	0	0	0	0	0	0	0	0	0	0	0	0	0	0	0	0	0	0	0	0	0	0	0	0	0	0	0	0	0	1	0	0	0	0	0	0	0	0	0	0	0	0
SRR1476324	1	0	0	0	0	0	0	0	0	0	0	0	0	0	0	0	0	0	0	0	0	0	0	0	0	0	0	0	0	0	0	0	0	0	0	0	1	0	0	0	0	0	0	0	0	0	0	0	0
SRR1476467	1	0	0	0	0	0	0	0	0	0	0	0	0	0	0	0	0	0	0	0	0	0	0	0	0	0	0	0	0	0	0	0	0	0	0	0	0	0	1	0	0	0	0	0	0	0	0	0	0
SRR1476571	1	0	0	0	0	0	0	0	0	0	0	0	0	0	0	0	0	0	0	0	0	0	0	0	0	0	0	0	1	0	0	0	0	0	0	0	0	0	0	0	0	0	0	0	0	0	0	0	0
SRR1476614	1	0	0	0	0	0	0	0	0	0	0	0	0	0	0	0	0	0	0	0	0	0	0	0	0	0	0	0	1	0	0	0	0	0	0	0	0	0	0	0	0	0	0	0	0	0	0	0	1
SRR1476784	1	0	0	0	0	0	0	0	0	0	0	0	0	0	0	0	0	0	0	0	0	0	0	0	0	0	0	1	0	0	0	0	0	0	0	0	0	0	0	0	0	0	0	0	0	0	0	0	0
SRR1476974	1	0	0	0	0	0	0	0	0	0	0	0	0	0	0	0	0	0	0	0	0	0	0	0	0	0	0	0	0	0	0	0	0	0	0	0	1	0	0	0	0	0	0	0	0	0	0	0	0
SRR1477149	1	0	0	0	0	0	0	0	0	0	0	0	0	0	0	0	0	0	0	0	0	0	0	0	0	0	0	0	0	0	0	0	0	0	0	0	0	0	0	0	0	0	0	1	0	0	0	0	0
SRR1477545	1	0	0	0	0	0	0	0	0	0	0	0	0	0	0	0	0	0	0	0	0	0	0	0	0	0	0	0	0	0	0	0	0	0	1	0	0	0	0	0	0	0	0	0	0	0	0	0	0
SRR1477693	1	0	0	0	0	0	0	0	0	0	0	0	0	0	0	0	0	0	0	0	0	0	0	0	0	0	0	0	0	0	0	0	0	0	0	0	1	0	0	0	0	0	0	0	0	0	0	0	0
SRR1477754	1	0	0	0	0	0	0	0	0	0	0	0	0	0	0	0	0	0	0	0	0	0	0	0	0	0	0	0	0	0	0	0	0	1	0	0	0	0	0	0	0	0	0	0	0	0	0	0	0
SRR1477930	1	0	0	0	0	0	0	0	0	0	0	0	0	0	0	0	0	0	0	0	0	0	0	0	0	0	0	0	0	0	0	0	1	0	0	0	0	0	0	0	0	0	0	0	0	0	0	0	0
SRR1478032	1	0	0	0	0	0	0	0	0	0	0	0	0	0	0	0	0	0	0	0	0	0	0	0	0	0	0	0	1	0	0	0	0	0	0	0	0	0	0	0	0	0	0	0	0	0	0	0	1
SRR1478096	1	0	0	0	0	0	0	0	0	0	0	0	0	0	0	0	0	0	0	0	0	0	0	0	0	0	0	0	0	0	0	0	0	0	0	1	0	0	0	0	0	0	0	0	0	0	0	0	0
SRR1478294	1	0	0	0	0	0	0	0	0	0	0	0	0	0	0	0	0	0	0	0	0	0	0	0	0	0	0	0	0	0	0	0	0	0	0	1	0	0	0	0	0	0	0	0	0	0	0	0	0
SRR1478386	1	0	0	0	0	0	0	0	0	0	0	0	0	0	0	0	0	0	0	0	0	0	0	0	0	0	0	0	0	0	0	0	0	0	0	0	0	0	0	1	0	0	0	0	0	0	0	0	0
SRR1478457	1	0	0	0	0	0	0	0	0	0	0	0	0	0	0	0	0	0	0	0	0	0	0	0	0	0	0	0	0	0	0	0	0	1	0	0	0	0	0	0	0	0	0	0	0	0	0	0	0
SRR1478547	1	0	0	0	0	0	0	0	0	0	0	0	0	0	0	0	0	0	0	0	0	0	0	0	0	0	0	0	0	1	0	0	0	0	0	0	0	0	0	0	0	0	0	0	0	0	0	0	0
SRR1478593	1	0	0	0	0	0	0	0	0	0	0	0	0	0	0	0	0	0	0	0	0	0	0	0	0	0	0	1	0	0	0	0	0	0	0	0	0	0	0	0	0	0	0	0	0	0	0	0	0
SRR1478637	1	0	0	0	0	0	0	0	0	0	0	0	0	0	0	0	0	0	0	0	0	0	0	0	0	0	0	0	0	0	0	1	0	0	0	0	0	0	0	0	0	0	0	0	0	0	0	0	0
SRR1478679	1	0	0	0	0	0	0	0	0	0	0	0	0	0	0	0	0	0	0	0	0	0	0	0	0	0	0	0	0	0	0	0	0	0	1	0	0	0	0	0	0	0	0	0	0	0	0	0	0
SRR1478768	1	0	0	0	0	0	0	0	0	0	0	0	0	0	0	0	0	0	0	0	0	0	0	0	0	0	0	0	1	0	0	0	0	0	0	0	0	0	0	0	0	0	0	0	0	0	0	0	0
SRR1478855	1	0	0	0	0	0	0	0	0	0	0	0	0	0	0	0	0	0	0	0	0	0	0	0	0	0	0	0	0	0	0	0	0	0	0	0	0	0	0	0	0	0	0	0	0	1	0	0	0
SRR1478878	1	0	0	0	0	0	0	0	0	0	0	0	0	0	0	0	0	0	0	0	0	0	0	0	0	0	0	0	0	0	0	0	0	0	0	0	0	0	0	0	0	0	0	0	0	1	0	0	0
SRR1478946	1	0	0	0	0	0	0	0	0	0	0	0	0	0	0	0	0	0	0	0	0	0	0	0	0	0	0	0	1	0	0	0	0	0	0	0	0	0	0	0	0	0	0	0	0	0	0	0	1
SRR1478968	1	0	0	0	0	0	0	0	0	0	0	0	0	0	0	0	0	0	0	0	0	0	0	0	0	0	0	0	0	0	0	0	0	0	0	0	0	0	0	1	0	0	0	0	0	0	0	0	0
SRR1479062	1	0	0	0	0	0	0	0	0	0	0	0	0	0	0	0	0	0	0	0	0	0	0	0	0	0	0	0	0	0	0	0	0	0	1	0	0	0	0	0	0	0	0	0	0	0	0	0	0
SRR1479198	1	0	0	0	0	0	0	0	0	0	0	0	0	0	0	0	0	0	0	0	0	0	0	0	0	0	0	0	0	0	0	0	0	0	0	0	0	0	0	0	0	0	0	0	1	0	0	0	0
SRR1479306	1	0	0	0	0	0	0	0	0	0	0	0	0	0	0	0	0	0	0	0	0	0	0	0	0	0	0	0	0	0	0	0	0	0	0	0	1	0	0	0	0	0	0	0	0	0	0	0	0
SRR1479450	1	0	0	0	0	0	0	0	0	0	0	0	0	0	0	0	0	0	0	0	0	0	0	0	0	0	0	0	0	0	0	0	0	1	0	0	0	0	0	0	0	0	0	0	0	0	0	0	0
SRR1479779	1	0	0	0	0	0	0	0	0	0	0	0	0	0	0	0	0	0	0	0	0	0	0	0	0	0	0	0	1	0	0	0	0	0	0	0	0	0	0	0	0	0	0	0	0	0	0	0	0
SRR1479912	1	0	0	0	0	0	0	0	0	0	0	0	0	0	0	0	0	0	0	0	0	0	0	0	0	0	0	0	0	0	0	0	0	0	0	1	0	0	0	0	0	0	0	0	0	0	0	0	0
SRR1480059	1	0	0	0	0	0	0	0	0	0	0	0	0	0	0	0	0	0	0	0	0	0	0	0	0	0	0	0	1	0	0	0	0	0	0	0	0	0	0	0	0	0	0	0	0	0	0	0	0
SRR1480083	1	0	0	0	0	0	0	0	0	0	0	0	0	0	0	0	0	0	0	0	0	0	0	0	0	0	0	0	0	0	0	0	0	0	0	0	1	0	0	0	0	0	0	0	0	0	0	0	0
SRR1480107	1	0	0	0	0	0	0	0	0	0	0	0	0	0	0	0	0	0	0	0	0	0	0	0	0	0	0	0	0	0	0	0	0	0	0	0	0	0	0	0	0	0	1	0	0	0	0	0	0
SRR1480131	1	0	0	0	0	0	0	0	0	0	0	0	0	0	0	0	0	0	0	0	0	0	0	0	0	0	0	0	0	1	0	0	0	0	0	0	0	0	0	0	0	0	0	0	0	0	0	0	0
SRR1480263	1	0	0	0	0	0	0	0	0	0	0	0	0	0	0	0	0	0	0	0	0	0	0	0	0	0	0	0	0	0	0	0	0	0	0	0	1	0	0	0	0	0	0	0	0	0	0	0	0
SRR1480347	1	0	0	0	0	0	0	0	0	0	0	0	0	0	0	0	0	0	0	0	0	0	0	0	0	0	0	0	0	0	0	0	0	0	0	0	0	0	0	0	0	0	0	0	0	0	1	0	0
SRR1480384	1	0	0	0	0	0	0	0	0	0	0	0	0	0	0	0	0	0	0	0	0	0	0	0	0	0	0	0	0	1	0	0	0	0	0	0	0	0	0	0	0	0	0	0	0	0	0	0	0
SRR1480501	1	0	0	0	0	0	0	0	0	0	0	0	0	0	0	0	0	0	0	0	0	0	0	0	0	0	0	0	0	1	0	0	0	0	0	0	0	0	0	0	0	0	0	0	0	0	0	0	0
SRR1480587	1	0	0	0	0	0	0	0	0	0	0	0	0	0	0	0	0	0	0	0	0	0	0	0	0	0	0	0	0	0	0	0	0	0	0	0	0	0	0	0	0	0	1	0	0	0	0	0	0
SRR1480652	1	0	0	0	0	0	0	0	0	0	0	0	0	0	0	0	0	0	0	0	0	0	0	0	0	0	0	0	1	0	0	0	0	0	0	0	0	0	0	0	0	0	0	0	0	0	0	0	0
SRR1480675	1	0	0	0	0	0	0	0	0	0	0	0	0	0	0	0	0	0	0	0	0	0	0	0	0	0	0	1	0	0	0	0	0	0	0	0	0	0	0	0	0	0	0	0	0	0	0	0	0
SRR1481012	1	0	0	0	0	0	0	0	0	0	0	0	0	0	0	0	0	0	0	0	0	0	0	0	0	0	0	0	0	0	0	0	0	0	0	0	0	0	0	0	1	0	0	0	0	0	0	0	0
SRR1481216	1	0	0	0	0	0	0	0	0	0	0	0	0	0	0	0	0	0	0	0	0	0	0	0	0	0	0	0	1	0	0	0	0	0	0	0	0	0	0	0	0	0	0	0	0	0	0	0	0
SRR1481238	1	0	0	0	0	0	0	0	0	0	0	0	0	0	0	0	0	0	0	0	0	0	0	0	0	0	0	0	0	0	0	0	0	0	0	0	1	0	0	0	0	0	0	0	0	0	0	0	0
SRR1485333	1	0	0	0	0	0	0	0	0	0	0	0	0	0	0	0	0	0	0	0	0	0	0	0	0	0	0	0	1	0	0	0	0	0	0	0	0	0	0	0	0	0	0	0	0	0	0	0	0
SRR1485459	1	0	0	0	0	0	0	0	0	0	0	0	0	0	0	0	0	0	0	0	0	0	0	0	0	0	0	0	1	0	0	0	0	0	0	0	0	0	0	0	0	0	0	0	0	0	0	0	0
SRR1485848	1	0	0	0	0	0	0	0	0	0	0	0	0	0	0	0	0	0	0	0	0	0	0	0	0	0	0	0	0	0	0	0	0	1	0	0	0	0	0	0	0	0	0	0	0	0	0	0	0
SRR1485892	1	0	0	0	0	0	0	0	0	0	0	0	0	0	0	0	0	0	0	0	0	0	0	0	0	0	0	0	1	0	0	0	0	0	0	0	0	0	0	0	0	0	0	0	0	0	0	0	1
SRR1486044	1	0	0	0	0	0	0	0	0	0	0	0	0	0	0	0	0	0	0	0	0	0	0	0	0	0	0	0	0	0	0	0	0	0	0	0	0	1	0	0	0	0	0	0	0	0	0	0	0
SRR1486080	1	0	0	0	0	0	0	0	0	0	0	0	0	0	0	0	0	0	0	0	0	0	0	0	0	0	0	0	0	0	0	0	0	0	1	0	0	0	0	0	0	0	0	0	0	0	0	0	0
SRR1486117	1	0	0	0	0	0	0	0	0	0	0	0	0	0	0	0	0	0	0	0	0	0	0	0	0	0	0	0	0	0	0	0	0	0	0	0	1	0	0	0	0	0	0	0	0	0	0	0	0
SRR1486174	1	0	0	0	0	0	0	0	0	0	0	0	0	0	0	0	0	0	0	0	0	0	0	0	0	0	0	0	0	0	0	0	0	0	0	0	0	0	0	0	1	0	0	0	0	0	0	0	0
SRR1486304	1	0	0	0	0	0	0	0	0	0	0	0	0	0	0	0	0	0	0	0	0	0	0	0	0	0	0	0	1	0	0	0	0	0	0	0	0	0	0	0	0	0	0	0	0	0	0	0	0
SRR1486322	1	0	0	0	0	0	0	0	0	0	0	0	0	0	0	0	0	0	0	0	0	0	0	0	0	0	0	0	0	0	0	0	0	0	0	0	0	0	0	0	0	0	0	0	1	0	0	0	0
SRR1486439	1	0	0	0	0	0	0	0	0	0	0	0	0	0	0	0	0	0	0	0	0	0	0	0	0	0	0	1	0	0	0	0	0	0	0	0	0	0	0	0	0	0	0	0	0	0	0	0	0
SRR1486475	1	0	0	0	0	0	0	0	0	0	0	0	0	0	0	0	0	0	0	0	0	0	0	0	0	0	0	0	1	0	0	0	0	0	0	0	0	0	0	0	0	0	0	0	0	0	0	0	0
SRR1486496	1	0	0	0	0	0	0	0	0	0	0	0	0	0	0	0	0	0	0	0	0	0	0	0	0	0	0	0	1	0	0	0	0	0	0	0	0	0	0	0	0	0	0	0	0	0	0	0	0
SRR1486560	1	0	0	0	0	0	0	0	0	0	0	0	0	0	0	0	0	0	0	0	0	0	0	0	0	0	0	0	1	0	0	0	0	0	0	0	0	0	0	0	0	0	0	0	0	0	0	0	1
SRR1486584	1	0	0	0	0	0	0	0	0	0	0	0	0	0	0	0	0	0	0	0	0	0	0	0	0	0	0	0	0	0	0	0	0	0	1	0	0	0	0	0	0	0	0	0	0	0	0	0	0
SRR1486698	1	0	0	0	0	0	0	0	0	0	0	0	0	0	0	0	0	0	0	0	0	0	0	0	0	0	0	0	0	1	0	0	0	0	0	0	0	0	0	0	0	0	0	0	0	0	0	0	0
SRR1486821	1	0	0	0	0	0	0	0	0	0	0	0	0	0	0	0	0	0	0	0	0	0	0	0	0	0	0	0	0	0	0	0	0	0	0	0	1	0	0	0	0	0	0	0	0	0	0	0	0
SRR1486863	1	0	0	0	0	0	0	0	0	0	0	0	0	0	0	0	0	0	0	0	0	0	0	0	0	0	0	0	1	0	0	0	0	0	0	0	0	0	0	0	0	0	0	0	0	0	0	0	1
SRR1486973	1	0	0	0	0	0	0	0	0	0	0	0	0	0	0	0	0	0	0	0	0	0	0	0	0	0	0	0	0	1	0	0	0	0	0	0	0	0	0	0	0	0	0	0	0	0	0	0	0
SRR1487107	1	0	0	0	0	0	0	0	0	0	0	0	0	0	0	0	0	0	0	0	0	0	0	0	0	0	0	0	1	0	0	0	0	0	0	0	0	0	0	0	0	0	0	0	0	0	0	0	1
SRR1487295	1	0	0	0	0	0	0	0	0	0	0	0	0	0	0	0	0	0	0	0	0	0	0	0	0	0	0	0	1	0	0	0	0	0	0	0	0	0	0	0	0	0	0	0	0	0	0	0	0
SRR1487638	1	0	0	0	0	0	0	0	0	0	0	0	0	0	0	0	0	0	0	0	0	0	0	0	0	0	0	0	0	0	0	0	0	0	1	0	0	0	0	0	0	0	0	0	0	0	0	0	0
SRR1487662	1	0	0	0	0	0	0	0	0	0	0	0	0	0	0	0	0	0	0	0	0	0	0	0	0	0	0	0	0	0	0	0	0	0	1	0	0	0	0	0	0	0	0	0	0	0	0	0	0
SRR1487784	1	0	0	0	0	0	0	0	0	0	0	0	0	0	0	0	0	0	0	0	0	0	0	0	0	0	0	0	0	0	0	0	0	0	0	0	0	0	0	0	0	0	0	0	0	0	1	0	0
SRR1487993	1	0	0	0	0	0	0	0	0	0	0	0	0	0	0	0	0	0	0	0	0	0	0	0	0	0	0	0	0	1	0	0	0	0	0	0	0	0	0	0	0	0	0	0	0	0	0	0	0
SRR1488285	1	0	0	0	0	0	0	0	0	0	0	0	0	0	0	0	0	0	0	0	0	0	0	0	0	0	0	0	1	0	0	0	0	0	0	0	0	0	0	0	0	0	0	0	0	0	0	0	0
SRR1488538	1	0	0	0	0	0	0	0	0	0	0	0	0	0	0	0	0	0	0	0	0	0	0	0	0	0	0	0	1	0	0	0	0	0	0	0	0	0	0	0	0	0	0	0	0	0	0	0	0
SRR1488836	1	0	0	0	0	0	0	0	0	0	0	0	0	0	0	0	0	0	0	0	0	0	0	0	0	0	0	0	1	0	0	0	0	0	0	0	0	0	0	0	0	0	0	0	0	0	0	0	0
SRR1488899	1	0	0	0	0	0	0	0	0	0	0	0	0	0	0	0	0	0	0	0	0	0	0	0	0	0	0	0	0	1	0	0	0	0	0	0	0	0	0	0	0	0	0	0	0	0	0	0	0
SRR1489007	1	0	0	0	0	0	0	0	0	0	0	0	0	0	0	0	0	0	0	0	0	0	0	0	0	0	0	0	0	0	0	0	0	1	0	0	0	0	0	0	0	0	0	0	0	0	0	0	0
SRR1489137	1	0	0	0	0	0	0	0	0	0	0	0	0	0	0	0	0	0	0	0	0	0	0	0	0	0	0	0	1	0	0	0	0	0	0	0	0	0	0	0	0	0	0	0	0	0	0	0	0
SRR1489155	1	0	0	0	0	0	0	0	0	0	0	0	0	0	0	0	0	0	0	0	0	0	0	0	0	0	0	0	1	0	0	0	0	0	0	0	0	0	0	0	0	0	0	0	0	0	0	0	0
SRR1489177	1	0	0	0	0	0	0	0	0	0	0	0	0	0	0	0	0	0	0	0	0	0	0	0	0	0	0	0	1	0	0	0	0	0	0	0	0	0	0	0	0	0	0	0	0	0	0	0	1
SRR1489328	1	0	0	0	0	0	0	0	0	0	0	0	0	0	0	0	0	0	0	0	0	0	0	0	0	0	0	0	0	0	0	0	0	0	0	0	1	0	0	0	0	0	0	0	0	0	0	0	0
SRR1489631	1	0	0	0	0	0	0	0	0	0	0	0	0	0	0	0	0	0	0	0	0	0	0	0	0	0	0	0	0	0	0	0	0	0	1	0	0	0	0	0	0	0	0	0	0	0	0	0	0
SRR1489670	1	0	0	0	0	0	0	0	0	0	0	0	0	0	0	0	0	0	0	0	0	0	0	0	0	0	0	0	0	0	0	0	0	0	0	0	1	0	0	0	0	0	0	0	0	0	0	0	0
SRR1489734	1	0	0	0	0	0	0	0	0	0	0	0	0	0	0	0	0	0	0	0	0	0	0	0	0	0	0	0	0	0	0	0	1	0	0	0	0	0	0	0	0	0	0	0	0	0	0	0	0
SRR1489821	1	0	0	0	0	0	0	0	0	0	0	0	0	0	0	0	0	0	0	0	0	0	0	0	0	0	0	0	1	0	0	0	0	0	0	0	0	0	0	0	0	0	0	0	0	0	0	0	0
SRR1489839	1	0	0	0	0	0	0	0	0	0	0	0	0	0	0	0	0	0	0	0	0	0	0	0	0	0	0	0	0	0	0	0	0	0	0	0	1	0	0	0	0	0	0	0	0	0	0	0	0
SRR1490097	1	0	0	0	0	0	0	0	0	0	0	0	0	0	0	0	0	0	0	0	0	0	0	0	0	0	0	0	0	0	0	0	0	0	0	0	1	0	0	0	0	0	0	0	0	0	0	0	0
SRR1490270	1	0	0	0	0	0	0	0	0	0	0	0	0	0	0	0	0	0	0	0	0	0	0	0	0	0	0	0	0	1	0	0	0	0	0	0	0	0	0	0	0	0	0	0	0	0	0	0	0
SRR1490382	1	0	0	0	0	0	0	0	0	0	0	0	0	0	0	0	0	0	0	0	0	0	0	0	0	0	0	0	0	0	0	0	0	0	0	1	0	0	0	0	0	0	0	0	0	0	0	0	0
SRR1490613	1	0	0	0	0	0	0	0	0	0	0	0	0	0	0	0	0	0	0	0	0	0	0	0	0	0	0	0	1	0	0	0	0	0	0	0	0	0	0	0	0	0	0	0	0	0	0	0	0
SRR1490658	1	0	0	0	0	0	0	0	0	0	0	0	0	0	0	0	0	0	0	0	0	0	0	0	0	0	0	0	0	0	0	0	0	0	1	0	0	0	0	0	0	0	0	0	0	0	0	0	0
SRR1490721	1	0	0	0	0	0	0	0	0	0	0	0	0	0	0	0	0	0	0	0	0	0	0	0	0	0	0	0	0	1	0	0	0	0	0	0	0	0	0	0	0	0	0	0	0	0	0	0	0
SRR1491293	1	0	0	0	0	0	0	0	0	0	0	0	0	0	0	0	0	0	0	0	0	0	0	0	0	0	0	0	1	0	0	0	0	0	0	0	0	0	0	0	0	0	0	0	0	0	0	0	1
SRR1498249	1	0	0	0	0	0	0	0	0	0	0	0	0	0	0	0	0	0	0	0	0	0	0	0	0	0	0	0	0	0	0	0	0	0	0	0	1	0	0	0	0	0	0	0	0	0	0	0	0
SRR1498272	1	0	0	0	0	0	0	0	0	0	0	0	0	0	0	0	0	0	0	0	0	0	0	0	0	0	0	0	1	0	0	0	0	0	0	0	0	0	0	0	0	0	0	0	0	0	0	0	0
SRR1498290	1	0	0	0	0	0	0	0	0	0	0	0	0	0	0	0	0	0	0	0	0	0	0	0	0	0	0	0	0	0	0	0	0	0	0	0	1	0	0	0	0	0	0	0	0	0	0	0	0
SRR1498482	1	0	0	0	0	0	0	0	0	0	0	0	0	0	0	0	0	0	0	0	0	0	0	0	0	0	0	0	1	0	0	0	0	0	0	0	0	0	0	0	0	0	0	0	0	0	0	0	0
SRR1498505	1	0	0	0	0	0	0	0	0	0	0	0	0	0	0	0	0	0	0	0	0	0	0	0	0	0	0	0	0	0	0	0	0	0	0	0	1	0	0	0	0	0	0	0	0	0	0	0	0
SRR1498702	1	0	0	0	0	0	0	0	0	0	0	0	0	0	0	0	0	0	0	0	0	0	0	0	0	0	0	0	0	0	0	0	0	0	0	1	0	0	0	0	0	0	0	0	0	0	0	0	0
SRR1498726	1	0	0	0	0	0	0	0	0	0	0	0	0	0	0	0	0	0	0	0	0	0	0	0	0	0	0	0	0	0	0	0	0	1	0	0	0	0	0	0	0	0	0	0	0	0	0	0	0
SRR1498747	1	0	0	0	0	0	0	0	0	0	0	0	0	0	0	0	0	0	0	0	0	0	0	0	0	0	0	0	0	0	0	0	0	1	0	0	0	0	0	0	0	0	0	0	0	0	0	0	0
SRR1499040	1	0	0	0	0	0	0	0	0	0	0	0	0	0	0	0	0	0	0	0	0	0	0	0	0	0	0	0	0	0	0	1	0	0	0	0	0	0	0	0	0	0	0	0	0	0	0	0	0
SRR1499064	1	0	0	0	0	0	0	0	0	0	0	0	0	0	0	0	0	0	0	0	0	0	0	0	0	0	0	0	0	0	0	0	0	0	1	0	0	0	0	0	0	0	0	0	0	0	0	0	0
SRR1499215	1	0	0	0	0	0	0	0	0	0	0	0	0	0	0	0	0	0	0	0	0	0	0	0	0	0	0	0	0	0	0	0	0	0	1	0	0	0	0	0	0	0	0	0	0	0	0	0	0
SRR1499371	1	0	0	0	0	0	0	0	0	0	0	0	0	0	0	0	0	0	0	0	0	0	0	0	0	0	0	0	0	1	0	0	0	0	0	0	0	0	0	0	0	0	0	0	0	0	0	0	0
SRR1499418	1	0	0	0	0	0	0	0	0	0	0	0	0	0	0	0	0	0	0	0	0	0	0	0	0	0	0	0	0	0	0	0	1	0	0	0	0	0	0	0	0	0	0	0	0	0	0	0	0
SRR1499503	1	0	0	0	0	0	0	0	0	0	0	0	0	0	0	0	0	0	0	0	0	0	0	0	0	0	0	0	0	0	0	0	0	0	0	0	0	0	0	0	0	0	1	0	0	0	0	0	0
SRR1499584	1	0	0	0	0	0	0	0	0	0	0	0	0	0	0	0	0	0	0	0	0	0	0	0	0	0	0	0	0	0	0	0	0	1	0	0	0	0	0	0	0	0	0	0	0	0	0	0	0
SRR1499823	1	0	0	0	0	0	0	0	0	0	0	0	0	0	0	0	0	0	0	0	0	0	0	0	0	0	0	0	1	0	0	0	0	0	0	0	0	0	0	0	0	0	0	0	0	0	0	0	0
SRR1499982	1	0	0	0	0	0	0	0	0	0	0	0	0	0	0	0	0	0	0	0	0	0	0	0	0	0	0	0	0	0	0	0	0	0	0	1	0	0	0	0	0	0	0	0	0	0	0	0	0
SRR1500216	1	0	0	0	0	0	0	0	0	0	0	0	0	0	0	0	0	0	0	0	0	0	0	0	0	0	0	0	0	0	0	0	1	0	0	0	0	0	0	0	0	0	0	0	0	0	0	0	0
SRR1500261	1	0	0	0	0	0	0	0	0	0	0	0	0	0	0	0	0	0	0	0	0	0	0	0	0	0	0	0	0	0	0	0	0	0	1	0	0	0	0	0	0	0	0	0	0	0	0	0	0
SRR1500282	1	0	0	0	0	0	0	0	0	0	0	0	0	0	0	0	0	0	0	0	0	0	0	0	0	0	0	0	0	0	0	0	0	0	0	0	0	0	0	0	0	1	0	0	0	0	0	0	0
SRR1500428	1	0	0	0	0	0	0	0	0	0	0	0	0	0	0	0	0	0	0	0	0	0	0	0	0	0	0	0	1	0	0	0	0	0	0	0	0	0	0	0	0	0	0	0	0	0	0	0	0
SRR1500495	1	0	0	0	0	0	0	0	0	0	0	0	0	0	0	0	0	0	0	0	0	0	0	0	0	0	0	0	0	0	0	0	0	0	0	0	0	0	0	0	0	0	1	0	0	0	0	0	0
SRR1500661	1	0	0	0	0	0	0	0	0	0	0	0	0	0	0	0	0	0	0	0	0	0	0	0	0	0	0	0	0	0	0	1	0	0	0	0	0	0	0	0	0	0	0	0	0	0	0	0	0
SRR1500753	1	0	0	0	0	0	0	0	0	0	0	0	0	0	0	0	0	0	0	0	0	0	0	0	0	0	0	0	1	0	0	0	0	0	0	0	0	0	0	0	0	0	0	0	0	0	0	0	0
SRR1500977	1	0	0	0	0	0	0	0	0	0	0	0	0	0	0	0	0	0	0	0	0	0	0	0	0	0	0	0	0	1	0	0	0	0	0	0	0	0	0	0	0	0	0	0	0	0	0	0	0
SRR1500998	1	0	0	0	0	0	0	0	0	0	0	0	0	0	0	0	0	0	0	0	0	0	0	0	0	0	0	0	1	0	0	0	0	0	0	0	0	0	0	0	0	0	0	0	0	0	0	0	1
SRR1501043	1	0	0	0	0	0	0	0	0	0	0	0	0	0	0	0	0	0	0	0	0	0	0	0	0	0	0	0	0	0	0	0	1	0	0	0	0	0	0	0	0	0	0	0	0	0	0	0	0
SRR2164707	1	0	0	0	0	0	0	0	0	0	0	0	0	0	0	0	0	0	0	0	0	0	0	0	0	0	0	0	0	1	0	0	0	0	0	0	0	0	0	0	0	0	0	0	0	0	0	0	0
SRR2165033	1	0	0	0	0	0	0	0	0	0	0	0	0	0	0	0	0	0	0	0	0	0	0	0	0	0	0	0	0	0	0	0	1	0	0	0	0	0	0	0	0	0	0	0	0	0	0	0	0
SRR2166376	1	0	0	0	0	0	0	0	0	0	0	0	0	0	0	0	0	0	0	0	0	0	0	0	0	0	0	0	0	0	0	0	0	0	0	0	0	0	0	1	0	0	0	0	0	0	0	0	0
SRR2185195	1	0	0	0	0	0	0	0	0	0	0	0	0	0	0	0	0	0	0	0	0	0	0	0	0	0	0	0	0	0	0	0	0	0	0	0	0	0	0	0	1	0	0	0	0	0	0	0	0
SRR5125341	1	0	0	0	0	0	0	0	0	0	0	0	0	0	0	0	0	0	0	0	0	0	0	0	0	0	0	0	0	0	0	0	0	0	0	0	0	0	0	0	0	0	0	1	0	0	0	0	0
SRR5125349	1	0	0	0	0	0	0	0	0	0	0	0	0	0	0	0	0	0	0	0	0	0	0	0	0	0	0	0	1	0	0	0	0	0	0	0	0	0	0	0	0	0	0	0	0	0	0	0	0
SRR5125353	1	0	0	0	0	0	0	0	0	0	0	0	0	0	0	0	0	0	0	0	0	0	0	0	0	0	0	0	1	0	0	0	0	0	0	0	0	0	0	0	0	0	0	0	0	0	0	0	1
SRR5125358	1	0	0	0	0	0	0	0	0	0	0	0	0	0	0	0	0	0	0	0	0	0	0	0	0	0	0	0	1	0	0	0	0	0	0	0	0	0	0	0	0	0	0	0	0	0	0	0	1
SRR5125362	1	0	0	0	0	0	0	0	0	0	0	0	0	0	0	0	0	0	0	0	0	0	0	0	0	0	0	0	1	0	0	0	0	0	0	0	0	0	0	0	0	0	0	0	0	0	0	0	0
SRR5125365	1	0	0	0	0	0	0	0	0	0	0	0	0	0	0	0	0	0	0	0	0	0	0	0	0	0	0	0	1	0	0	0	0	0	0	0	0	0	0	0	0	0	0	0	0	0	0	0	0
SRR5125410	1	0	0	0	0	0	0	0	0	0	0	0	0	0	0	0	0	0	0	0	0	0	0	0	0	0	0	0	0	0	0	0	0	0	0	1	0	0	0	0	0	0	0	0	0	0	0	0	0
SRR5125425	1	0	0	0	0	0	0	0	0	0	0	0	0	0	0	0	0	0	0	0	0	0	0	0	0	0	0	0	0	0	0	0	0	1	0	0	0	0	0	0	0	0	0	0	0	0	0	0	0
SRR5125427	1	0	0	0	0	0	0	0	0	0	0	0	0	0	0	0	0	0	0	0	0	0	0	0	0	0	0	0	0	0	0	0	0	1	0	0	0	0	0	0	0	0	0	0	0	0	0	0	0
SRR5125440	1	0	0	0	0	0	0	0	0	0	0	0	0	0	0	0	0	0	0	0	0	0	0	0	0	0	0	1	0	0	0	0	0	0	0	0	0	0	0	0	0	0	0	0	0	0	0	0	0
SRR5125443	1	0	0	0	0	0	0	0	0	0	0	0	0	0	0	0	0	0	0	0	0	0	0	0	0	0	0	0	0	0	0	0	0	0	1	0	0	0	0	0	0	0	0	0	0	0	0	0	0
SRR5125445	1	0	0	0	0	0	0	0	0	0	0	0	0	0	0	0	0	0	0	0	0	0	0	0	0	0	0	0	0	0	0	0	0	0	0	0	1	0	0	0	0	0	0	0	0	0	0	0	0
SRR5125454	1	0	0	0	0	0	0	0	0	0	0	0	0	0	0	0	0	0	0	0	0	0	0	0	0	0	0	0	0	0	0	0	0	0	0	0	1	0	0	0	0	0	0	0	0	0	0	0	0
SRR5125458	1	0	0	0	0	0	0	0	0	0	0	0	0	0	0	0	0	0	0	0	0	0	0	0	0	0	0	0	0	0	0	0	0	0	1	0	0	0	0	0	0	0	0	0	0	0	0	0	0
SRR5125465	1	0	0	0	0	0	0	0	0	0	0	0	0	0	0	0	0	0	0	0	0	0	0	0	0	0	0	0	0	0	0	0	0	0	0	0	0	0	0	0	0	1	0	0	0	0	0	0	0
SRR5125467	1	0	0	0	0	0	0	0	0	0	0	0	0	0	0	0	0	0	0	0	0	0	0	0	0	0	0	1	0	0	0	0	0	0	0	0	0	0	0	0	0	0	0	0	0	0	0	0	0
SRR5125474	1	0	0	0	0	0	0	0	0	0	0	0	0	0	0	0	0	0	0	0	0	0	0	0	0	0	0	0	0	0	0	0	0	0	0	0	1	0	0	0	0	0	0	0	0	0	0	0	0
SRR5125476	1	0	0	0	0	0	0	0	0	0	0	0	0	0	0	0	0	0	0	0	0	0	0	0	0	0	0	0	0	1	0	0	0	0	0	0	0	0	0	0	0	0	0	0	0	0	0	0	0
SRR5125487	1	0	0	0	0	0	0	0	0	0	0	0	0	0	0	0	0	0	0	0	0	0	0	0	0	0	0	0	0	0	0	0	0	0	1	0	0	0	0	0	0	0	0	0	0	0	0	0	0
SRR5125489	1	0	0	0	0	0	0	0	0	0	0	0	0	0	0	0	0	0	0	0	0	0	0	0	0	0	0	0	0	0	0	0	0	0	1	0	0	0	0	0	0	0	0	0	0	0	0	0	0
SRR5125492	1	0	0	0	0	0	0	0	0	0	0	0	0	0	0	0	0	0	0	0	0	0	0	0	0	0	0	0	0	0	0	0	0	1	0	0	0	0	0	0	0	0	0	0	0	0	0	0	0
SRR5125502	1	0	0	0	0	0	0	0	0	0	0	0	0	0	0	0	0	0	0	0	0	0	0	0	0	0	0	0	0	0	0	0	0	0	0	0	0	0	0	0	0	0	0	0	0	1	0	0	0
SRR5125507	1	0	0	0	0	0	0	0	0	0	0	0	0	0	0	0	0	0	0	0	0	0	0	0	0	0	0	0	0	0	0	1	0	0	0	0	0	0	0	0	0	0	0	0	0	0	0	0	0
SRR5125514	1	0	0	0	0	0	0	0	0	0	0	0	0	0	0	0	0	0	0	0	0	0	0	0	0	0	0	0	0	1	0	0	0	0	0	0	0	0	0	0	0	0	0	0	0	0	0	0	0
SRR5125516	1	0	0	0	0	0	0	0	0	0	0	0	0	0	0	0	0	0	0	0	0	0	0	0	0	0	0	0	0	0	0	0	0	0	1	0	0	0	0	0	0	0	0	0	0	0	0	0	0
SRR5125536	1	0	0	0	0	0	0	0	0	0	0	0	0	0	0	0	0	0	0	0	0	0	0	0	0	0	0	0	1	0	0	0	0	0	0	0	0	0	0	0	0	0	0	0	0	0	0	0	0
SRR5125542	1	0	0	0	0	0	0	0	0	0	0	0	0	0	0	0	0	0	0	0	0	0	0	0	0	0	0	0	0	0	0	0	0	0	0	1	0	0	0	0	0	0	0	0	0	0	0	0	0
SRR5125559	1	0	0	0	0	0	0	0	0	0	0	0	0	0	0	0	0	0	0	0	0	0	0	0	0	0	0	0	0	0	0	0	1	0	0	0	0	0	0	0	0	0	0	0	0	0	0	0	0
SRR5125562	1	0	0	0	0	0	0	0	0	0	0	0	0	0	0	0	0	0	0	0	0	0	0	0	0	0	0	0	1	0	0	0	0	0	0	0	0	0	0	0	0	0	0	0	0	0	0	0	0
SRR5125577	1	0	0	0	0	0	0	0	0	0	0	0	0	0	0	0	0	0	0	0	0	0	0	0	0	0	0	0	1	0	0	0	0	0	0	0	0	0	0	0	0	0	0	0	0	0	0	0	0
SRR5125587	1	0	0	0	0	0	0	0	0	0	0	0	0	0	0	0	0	0	0	0	0	0	0	0	0	0	0	0	0	0	0	0	0	0	0	0	0	0	0	1	0	0	0	0	0	0	0	0	0
SRR595926	1	0	0	0	0	0	0	0	0	0	0	0	0	0	0	0	0	0	0	0	0	0	0	0	0	0	0	0	1	0	0	0	0	0	0	0	0	0	0	0	0	0	0	0	0	0	0	0	0
SRR598009	1	0	0	0	0	0	0	0	0	0	0	0	0	0	0	0	0	0	0	0	0	0	0	0	0	0	0	0	0	0	0	0	0	0	0	1	0	0	0	0	0	0	0	0	0	0	0	0	0
SRR598068	1	0	0	0	0	0	0	0	0	0	0	0	0	0	0	0	0	0	0	0	0	0	0	0	0	0	0	0	0	0	0	0	0	0	0	0	0	1	0	0	0	0	0	0	0	0	0	0	0
SRR598253	1	0	0	0	0	0	0	0	0	0	0	0	0	0	0	0	0	0	0	0	0	0	0	0	0	0	0	0	1	0	0	0	0	0	0	0	0	0	0	0	0	0	0	0	0	0	0	0	1
SRR598364	1	0	0	0	0	0	0	0	0	0	0	0	0	0	0	0	0	0	0	0	0	0	0	0	0	0	0	0	0	0	0	0	0	0	0	0	0	1	0	0	0	0	0	0	0	0	0	0	0
SRR598452	1	0	0	0	0	0	0	0	0	0	0	0	0	0	0	0	0	0	0	0	0	0	0	0	0	0	0	0	0	0	0	0	0	0	0	0	0	0	0	1	0	0	0	0	0	0	0	0	0
SRR598533	1	0	0	0	0	0	0	0	0	0	0	0	0	0	0	0	0	0	0	0	0	0	0	0	0	0	0	0	0	0	0	0	0	0	0	1	0	0	0	0	0	0	0	0	0	0	0	0	0
SRR598645	1	0	0	0	0	0	0	0	0	0	0	0	0	0	0	0	0	0	0	0	0	0	0	0	0	0	0	0	0	0	0	0	0	0	0	0	0	1	0	0	0	0	0	0	0	0	0	0	0
SRR598768	1	0	0	0	0	0	0	0	0	0	0	0	0	0	0	0	0	0	0	0	0	0	0	0	0	0	0	0	1	0	0	0	0	0	0	0	0	0	0	0	0	0	0	0	0	0	0	0	0
SRR599380	1	0	0	0	0	0	0	0	0	0	0	0	0	0	0	0	0	0	0	0	0	0	0	0	0	0	0	0	0	0	0	0	0	0	0	0	0	0	0	0	1	0	0	0	0	0	0	0	0
SRR600385	1	0	0	0	0	0	0	0	0	0	0	0	0	0	0	0	0	0	0	0	0	0	0	0	0	0	0	0	1	0	0	0	0	0	0	0	0	0	0	0	0	0	0	0	0	0	0	0	0
SRR600445	1	0	0	0	0	0	0	0	0	0	0	0	0	0	0	0	0	0	0	0	0	0	0	0	0	0	0	0	1	0	0	0	0	0	0	0	0	0	0	0	0	0	0	0	0	0	0	0	0
SRR600608	1	0	0	0	0	0	0	0	0	0	0	0	0	0	0	0	0	0	0	0	0	0	0	0	0	0	0	0	1	0	0	0	0	0	0	0	0	0	0	0	0	0	0	0	0	0	0	0	0
SRR600724	1	0	0	0	0	0	0	0	0	0	0	0	0	0	0	0	0	0	0	0	0	0	0	0	0	0	0	0	1	0	0	0	0	0	0	0	0	0	0	0	0	0	0	0	0	0	0	0	0
SRR600784	1	0	0	0	0	0	0	0	0	0	0	0	0	0	0	0	0	0	0	0	0	0	0	0	0	0	0	0	0	0	1	0	0	0	0	0	0	0	0	0	0	0	0	0	0	0	0	0	0
SRR601122	1	0	0	0	0	0	0	0	0	0	0	0	0	0	0	0	0	0	0	0	0	0	0	0	0	0	0	0	1	0	0	0	0	0	0	0	0	0	0	0	0	0	0	0	0	0	0	0	1
SRR601169	1	0	0	0	0	0	0	0	0	0	0	0	0	0	0	0	0	0	0	0	0	0	0	0	0	0	0	0	1	0	0	0	0	0	0	0	0	0	0	0	0	0	0	0	0	0	0	0	0
SRR601201	1	0	0	0	0	0	0	0	0	0	0	0	0	0	0	0	0	0	0	0	0	0	0	0	0	0	0	0	1	0	0	0	0	0	0	0	0	0	0	0	0	0	0	0	0	0	0	0	0
SRR601287	1	0	0	0	0	0	0	0	0	0	0	0	0	0	0	0	0	0	0	0	0	0	0	0	0	0	0	0	1	0	0	0	0	0	0	0	0	0	0	0	0	0	0	0	0	0	0	0	1
SRR601335	1	0	0	0	0	0	0	0	0	0	0	0	0	0	0	0	0	0	0	0	0	0	0	0	0	0	0	0	0	0	0	0	0	0	0	0	0	0	0	0	0	0	0	1	0	0	0	0	0
SRR601723	1	0	0	0	0	0	0	0	0	0	0	0	0	0	0	0	0	0	0	0	0	0	0	0	0	0	0	0	0	0	1	0	0	0	0	0	0	0	0	0	0	0	0	0	0	0	0	0	0
SRR601755	1	0	0	0	0	0	0	0	0	0	0	0	0	0	0	0	0	0	0	0	0	0	0	0	0	0	0	0	1	0	0	0	0	0	0	0	0	0	0	0	0	0	0	0	0	0	0	0	0
SRR601900	1	0	0	0	0	0	0	0	0	0	0	0	0	0	0	0	0	0	0	0	0	0	0	0	0	0	0	0	0	0	1	0	0	0	0	0	0	0	0	0	0	0	0	0	0	0	0	0	0
SRR601925	1	0	0	0	0	0	0	0	0	0	0	0	0	0	0	0	0	0	0	0	0	0	0	0	0	0	0	0	0	0	1	0	0	0	0	0	0	0	0	0	0	0	0	0	0	0	0	0	0
SRR602034	1	0	0	0	0	0	0	0	0	0	0	0	0	0	0	0	0	0	0	0	0	0	0	0	0	0	0	0	0	0	0	0	0	0	0	0	0	0	0	0	0	0	0	1	0	0	0	0	0
SRR602058	1	0	0	0	0	0	0	0	0	0	0	0	0	0	0	0	0	0	0	0	0	0	0	0	0	0	0	0	0	0	1	0	0	0	0	0	0	0	0	0	0	0	0	0	0	0	0	0	0
SRR602082	1	0	0	0	0	0	0	0	0	0	0	0	0	0	0	0	0	0	0	0	0	0	0	0	0	0	0	0	0	0	0	0	1	0	0	0	0	0	0	0	0	0	0	0	0	0	0	0	0
SRR602169	1	0	0	0	0	0	0	0	0	0	0	0	0	0	0	0	0	0	0	0	0	0	0	0	0	0	0	0	1	0	0	0	0	0	0	0	0	0	0	0	0	0	0	0	0	0	0	0	0
SRR602540	1	0	0	0	0	0	0	0	0	0	0	0	0	0	0	0	0	0	0	0	0	0	0	0	0	0	0	0	1	0	0	0	0	0	0	0	0	0	0	0	0	0	0	0	0	0	0	0	1
SRR602871	1	0	0	0	0	0	0	0	0	0	0	0	0	0	0	0	0	0	0	0	0	0	0	0	0	0	0	0	1	0	0	0	0	0	0	0	0	0	0	0	0	0	0	0	0	0	0	0	0
SRR602978	1	0	0	0	0	0	0	0	0	0	0	0	0	0	0	0	0	0	0	0	0	0	0	0	0	0	0	0	0	0	0	0	0	0	0	0	0	1	0	0	0	0	0	0	0	0	0	0	0
SRR603397	1	0	0	0	0	0	0	0	0	0	0	0	0	0	0	0	0	0	0	0	0	0	0	0	0	0	0	0	1	0	0	0	0	0	0	0	0	0	0	0	0	0	0	0	0	0	0	0	0
SRR603534	1	0	0	0	0	0	0	0	0	0	0	0	0	0	0	0	0	0	0	0	0	0	0	0	0	0	0	0	1	0	0	0	0	0	0	0	0	0	0	0	0	0	0	0	0	0	0	0	0
SRR603658	1	0	0	0	0	0	0	0	0	0	0	0	0	0	0	0	0	0	0	0	0	0	0	0	0	0	0	0	1	0	0	0	0	0	0	0	0	0	0	0	0	0	0	0	0	0	0	0	0
SRR603776	1	0	0	0	0	0	0	0	0	0	0	0	0	0	0	0	0	0	0	0	0	0	0	0	0	0	0	0	0	0	1	0	0	0	0	0	0	0	0	0	0	0	0	0	0	0	0	0	0
SRR603890	1	0	0	0	0	0	0	0	0	0	0	0	0	0	0	0	0	0	0	0	0	0	0	0	0	0	0	0	0	0	0	0	0	0	0	0	0	0	0	0	0	0	0	1	0	0	0	0	0
SRR603918	1	0	0	0	0	0	0	0	0	0	0	0	0	0	0	0	0	0	0	0	0	0	0	0	0	0	0	0	0	0	0	0	0	0	0	0	0	0	0	0	1	0	0	0	0	0	0	0	0
SRR603942	1	0	0	0	0	0	0	0	0	0	0	0	0	0	0	0	0	0	0	0	0	0	0	0	0	0	0	0	0	0	0	0	0	0	0	0	0	1	0	0	0	0	0	0	0	0	0	0	0
SRR603968	1	0	0	0	0	0	0	0	0	0	0	0	0	0	0	0	0	0	0	0	0	0	0	0	0	0	0	0	0	0	0	0	0	0	0	0	0	0	0	0	1	0	0	0	0	0	0	0	0
SRR604002	1	0	0	0	0	0	0	0	0	0	0	0	0	0	0	0	0	0	0	0	0	0	0	0	0	0	0	0	0	0	0	0	0	0	0	0	0	0	0	0	0	0	0	1	0	0	0	0	0
SRR604074	1	0	0	0	0	0	0	0	0	0	0	0	0	0	0	0	0	0	0	0	0	0	0	0	0	0	0	0	1	0	0	0	0	0	0	0	0	0	0	0	0	0	0	0	0	0	0	0	0
SRR604174	1	0	0	0	0	0	0	0	0	0	0	0	0	0	0	0	0	0	0	0	0	0	0	0	0	0	0	0	0	0	0	0	0	0	0	0	0	0	0	0	1	0	0	0	0	0	0	0	0
SRR604262	1	0	0	0	0	0	0	0	0	0	0	0	0	0	0	0	0	0	0	0	0	0	0	0	0	0	0	0	1	0	0	0	0	0	0	0	0	0	0	0	0	0	0	0	0	0	0	0	0
SRR604318	1	0	0	0	0	0	0	0	0	0	0	0	0	0	0	0	0	0	0	0	0	0	0	0	0	0	0	0	1	0	0	0	0	0	0	0	0	0	0	0	0	0	0	0	0	0	0	0	0
SRR604528	1	0	0	0	0	0	0	0	0	0	0	0	0	0	0	0	0	0	0	0	0	0	0	0	0	0	0	0	1	0	0	0	0	0	0	0	0	0	0	0	0	0	0	0	0	0	0	0	0
SRR605101	1	0	0	0	0	0	0	0	0	0	0	0	0	0	0	0	0	0	0	0	0	0	0	0	0	0	0	0	0	0	0	0	0	0	0	0	0	0	0	1	0	0	0	0	0	0	0	0	0
SRR606939	1	0	0	0	0	0	0	0	0	0	0	0	0	0	0	0	0	0	0	0	0	0	0	0	0	0	0	0	0	0	0	0	0	0	0	0	0	0	0	0	1	0	0	0	0	0	0	0	0
SRR607117	1	0	0	0	0	0	0	0	0	0	0	0	0	0	0	0	0	0	0	0	0	0	0	0	0	0	0	0	0	0	0	0	0	0	0	0	0	0	0	1	0	0	0	0	0	0	0	0	0
SRR607166	1	0	0	0	0	0	0	0	0	0	0	0	0	0	0	0	0	0	0	0	0	0	0	0	0	0	0	0	0	0	1	0	0	0	0	0	0	0	0	0	0	0	0	0	0	0	0	0	0
SRR607214	1	0	0	0	0	0	0	0	0	0	0	0	0	0	0	0	0	0	0	0	0	0	0	0	0	0	0	0	0	0	0	0	0	0	0	0	0	0	0	0	0	0	0	1	0	0	0	0	0
SRR607337	1	0	0	0	0	0	0	0	0	0	0	0	0	0	0	0	0	0	0	0	0	0	0	0	0	0	0	0	1	0	0	0	0	0	0	0	0	0	0	0	0	0	0	0	0	0	0	0	0
SRR607445	1	0	0	0	0	0	0	0	0	0	0	0	0	0	0	0	0	0	0	0	0	0	0	0	0	0	0	0	1	0	0	0	0	0	0	0	0	0	0	0	0	0	0	0	0	0	0	0	0
SRR607478	1	0	0	0	0	0	0	0	0	0	0	0	0	0	0	0	0	0	0	0	0	0	0	0	0	0	0	0	1	0	0	0	0	0	0	0	0	0	0	0	0	0	0	0	0	0	0	0	0
SRR607647	1	0	0	0	0	0	0	0	0	0	0	0	0	0	0	0	0	0	0	0	0	0	0	0	0	0	0	0	1	0	0	0	0	0	0	0	0	0	0	0	0	0	0	0	0	0	0	0	1
SRR607679	1	0	0	0	0	0	0	0	0	0	0	0	0	0	0	0	0	0	0	0	0	0	0	0	0	0	0	0	0	0	0	0	0	0	0	0	0	1	0	0	0	0	0	0	0	0	0	0	0
SRR607935	1	0	0	0	0	0	0	0	0	0	0	0	0	0	0	0	0	0	0	0	0	0	0	0	0	0	0	0	1	0	0	0	0	0	0	0	0	0	0	0	0	0	0	0	0	0	0	0	0
SRR607967	1	0	0	0	0	0	0	0	0	0	0	0	0	0	0	0	0	0	0	0	0	0	0	0	0	0	0	0	0	0	0	0	0	0	0	1	0	0	0	0	0	0	0	0	0	0	0	0	0
SRR608096	1	0	0	0	0	0	0	0	0	0	0	0	0	0	0	0	0	0	0	0	0	0	0	0	0	0	0	0	0	0	0	0	0	0	0	0	0	0	0	0	1	0	0	0	0	0	0	0	0
SRR608174	1	0	0	0	0	0	0	0	0	0	0	0	0	0	0	0	0	0	0	0	0	0	0	0	0	0	0	0	1	0	0	0	0	0	0	0	0	0	0	0	0	0	0	0	0	0	0	0	1
SRR608230	1	0	0	0	0	0	0	0	0	0	0	0	0	0	0	0	0	0	0	0	0	0	0	0	0	0	0	0	1	0	0	0	0	0	0	0	0	0	0	0	0	0	0	0	0	0	0	0	0
SRR608368	1	0	0	0	0	0	0	0	0	0	0	0	0	0	0	0	0	0	0	0	0	0	0	0	0	0	0	0	1	0	0	0	0	0	0	0	0	0	0	0	0	0	0	0	0	0	0	0	1
SRR608456	1	0	0	0	0	0	0	0	0	0	0	0	0	0	0	0	0	0	0	0	0	0	0	0	0	0	0	0	1	0	0	0	0	0	0	0	0	0	0	0	0	0	0	0	0	0	0	0	0
SRR608598	1	0	0	0	0	0	0	0	0	0	0	0	0	0	0	0	0	0	0	0	0	0	0	0	0	0	0	0	1	0	0	0	0	0	0	0	0	0	0	0	0	0	0	0	0	0	0	0	0
SRR608662	1	0	0	0	0	0	0	0	0	0	0	0	0	0	0	0	0	0	0	0	0	0	0	0	0	0	0	0	1	0	0	0	0	0	0	0	0	0	0	0	0	0	0	0	0	0	0	0	0
SRR612190	1	0	0	0	0	0	0	0	0	0	0	0	0	0	0	0	0	0	0	0	0	0	0	0	0	0	0	0	0	0	0	0	0	0	0	0	0	0	0	0	0	0	0	1	0	0	0	0	0
SRR612311	1	0	0	0	0	0	0	0	0	0	0	0	0	0	0	0	0	0	0	0	0	0	0	0	0	0	0	0	1	0	0	0	0	0	0	0	0	0	0	0	0	0	0	0	0	0	0	0	0
SRR612395	1	0	0	0	0	0	0	0	0	0	0	0	0	0	0	0	0	0	0	0	0	0	0	0	0	0	0	0	0	0	0	0	0	0	0	0	0	0	0	1	0	0	0	0	0	0	0	0	0
SRR612419	1	0	0	0	0	0	0	0	0	0	0	0	0	0	0	0	0	0	0	0	0	0	0	0	0	0	0	0	0	0	0	0	0	0	0	1	0	0	0	0	0	0	0	0	0	0	0	0	0
SRR613270	1	0	0	0	0	0	0	0	0	0	0	0	0	0	0	0	0	0	0	0	0	0	0	0	0	0	0	0	0	0	0	0	0	0	0	1	0	0	0	0	0	0	0	0	0	0	0	0	0
SRR613426	1	0	0	0	0	0	0	0	0	0	0	0	0	0	0	0	0	0	0	0	0	0	0	0	0	0	0	0	0	0	0	0	0	0	0	0	0	0	0	1	0	0	0	0	0	0	0	0	0
SRR613474	1	0	0	0	0	0	0	0	0	0	0	0	0	0	0	0	0	0	0	0	0	0	0	0	0	0	0	0	1	0	0	0	0	0	0	0	0	0	0	0	0	0	0	0	0	0	0	0	0
SRR613498	1	0	0	0	0	0	0	0	0	0	0	0	0	0	0	0	0	0	0	0	0	0	0	0	0	0	0	0	0	0	0	0	0	0	0	1	0	0	0	0	0	0	0	0	0	0	0	0	0
SRR613510	1	0	0	0	0	0	0	0	0	0	0	0	0	0	0	0	0	0	0	0	0	0	0	0	0	0	0	0	0	0	0	0	0	0	0	0	0	0	0	0	1	0	0	0	0	0	0	0	0
SRR613735	1	0	0	0	0	0	0	0	0	0	0	0	0	0	0	0	0	0	0	0	0	0	0	0	0	0	0	0	1	0	0	0	0	0	0	0	0	0	0	0	0	0	0	0	0	0	0	0	0
SRR613747	1	0	0	0	0	0	0	0	0	0	0	0	0	0	0	0	0	0	0	0	0	0	0	0	0	0	0	0	0	0	0	0	0	0	0	1	0	0	0	0	0	0	0	0	0	0	0	0	0
SRR614011	1	0	0	0	0	0	0	0	0	0	0	0	0	0	0	0	0	0	0	0	0	0	0	0	0	0	0	0	0	0	0	0	0	0	0	0	0	0	0	0	0	0	0	1	0	0	0	0	0
SRR614131	1	0	0	0	0	0	0	0	0	0	0	0	0	0	0	0	0	0	0	0	0	0	0	0	0	0	0	0	0	0	0	0	0	0	0	0	0	0	0	0	0	0	0	1	0	0	0	0	0
SRR614167	1	0	0	0	0	0	0	0	0	0	0	0	0	0	0	0	0	0	0	0	0	0	0	0	0	0	0	0	0	0	0	0	0	0	0	0	0	0	0	0	0	0	0	1	0	0	0	0	0
SRR614311	1	0	0	0	0	0	0	0	0	0	0	0	0	0	0	0	0	0	0	0	0	0	0	0	0	0	0	0	0	0	0	0	0	0	0	0	0	0	0	0	0	0	0	1	0	0	0	0	0
SRR614419	1	0	0	0	0	0	0	0	0	0	0	0	0	0	0	0	0	0	0	0	0	0	0	0	0	0	0	0	0	1	0	0	0	0	0	0	0	0	0	0	0	0	0	0	0	0	0	0	0
SRR614455	1	0	0	0	0	0	0	0	0	0	0	0	0	0	0	0	0	0	0	0	0	0	0	0	0	0	0	0	1	0	0	0	0	0	0	0	0	0	0	0	0	0	0	0	0	0	0	0	1
SRR614563	1	0	0	0	0	0	0	0	0	0	0	0	0	0	0	0	0	0	0	0	0	0	0	0	0	0	0	0	1	0	0	0	0	0	0	0	0	0	0	0	0	0	0	0	0	0	0	0	0
SRR614814	1	0	0	0	0	0	0	0	0	0	0	0	0	0	0	0	0	0	0	0	0	0	0	0	0	0	0	0	1	0	0	0	0	0	0	0	0	0	0	0	0	0	0	0	0	0	0	0	0
SRR615117	1	0	0	0	0	0	0	0	0	0	0	0	0	0	0	0	0	0	0	0	0	0	0	0	0	0	0	0	0	0	0	0	0	0	0	0	0	0	0	0	0	0	0	1	0	0	0	0	0
SRR615407	1	0	0	0	0	0	0	0	0	0	0	0	0	0	0	0	0	0	0	0	0	0	0	0	0	0	0	0	0	0	0	0	0	0	0	0	0	0	0	0	0	0	0	1	0	0	0	0	0
SRR615910	1	0	0	0	0	0	0	0	0	0	0	0	0	0	0	0	0	0	0	0	0	0	0	0	0	0	0	0	0	0	0	0	0	0	1	0	0	0	0	0	0	0	0	0	0	0	0	0	0
SRR627299	1	0	0	0	0	0	0	0	0	0	0	0	0	0	0	0	0	0	0	0	0	0	0	0	0	0	0	0	0	0	0	0	0	0	0	1	0	0	0	0	0	0	0	0	0	0	0	0	0
SRR627419	1	0	0	0	0	0	0	0	0	0	0	0	0	0	0	0	0	0	0	0	0	0	0	0	0	0	0	0	0	0	0	0	0	0	0	0	0	0	0	0	0	0	0	1	0	0	0	0	0
SRR627423	1	0	0	0	0	0	0	0	0	0	0	0	0	0	0	0	0	0	0	0	0	0	0	0	0	0	0	0	0	0	0	0	0	0	0	0	0	0	0	0	0	0	0	1	0	0	0	0	0
SRR627427	1	0	0	0	0	0	0	0	0	0	0	0	0	0	0	0	0	0	0	0	0	0	0	0	0	0	0	0	0	0	1	0	0	0	0	0	0	0	0	0	0	0	0	0	0	0	0	0	0
SRR627429	1	0	0	0	0	0	0	0	0	0	0	0	0	0	0	0	0	0	0	0	0	0	0	0	0	0	0	0	0	0	0	0	0	0	0	1	0	0	0	0	0	0	0	0	0	0	0	0	0
SRR627433	1	0	0	0	0	0	0	0	0	0	0	0	0	0	0	0	0	0	0	0	0	0	0	0	0	0	0	0	0	0	0	0	0	0	0	1	0	0	0	0	0	0	0	0	0	0	0	0	0
SRR627445	1	0	0	0	0	0	0	0	0	0	0	0	0	0	0	0	0	0	0	0	0	0	0	0	0	0	0	0	0	0	1	0	0	0	0	0	0	0	0	0	0	0	0	0	0	0	0	0	0
SRR627447	1	0	0	0	0	0	0	0	0	0	0	0	0	0	0	0	0	0	0	0	0	0	0	0	0	0	0	0	0	0	1	0	0	0	0	0	0	0	0	0	0	0	0	0	0	0	0	0	0
SRR627451	1	0	0	0	0	0	0	0	0	0	0	0	0	0	0	0	0	0	0	0	0	0	0	0	0	0	0	0	0	0	0	0	0	0	0	1	0	0	0	0	0	0	0	0	0	0	0	0	0
SRR627457	1	0	0	0	0	0	0	0	0	0	0	0	0	0	0	0	0	0	0	0	0	0	0	0	0	0	0	0	0	0	1	0	0	0	0	0	0	0	0	0	0	0	0	0	0	0	0	0	0
SRR654778	1	0	0	0	0	0	0	0	0	0	0	0	0	0	0	0	0	0	0	0	0	0	0	0	0	0	0	0	0	0	0	0	0	0	0	0	0	0	1	0	0	0	0	0	0	0	0	0	0
SRR654898	1	0	0	0	0	0	0	0	0	0	0	0	0	0	0	0	0	0	0	0	0	0	0	0	0	0	0	0	0	1	0	0	0	0	0	0	0	0	0	0	0	0	0	0	0	0	0	0	0
SRR654969	1	0	0	0	0	0	0	0	0	0	0	0	0	0	0	0	0	0	0	0	0	0	0	0	0	0	0	0	0	0	0	0	0	0	0	0	0	1	0	0	0	0	0	0	0	0	0	0	0
SRR655111	1	0	0	0	0	0	0	0	0	0	0	0	0	0	0	0	0	0	0	0	0	0	0	0	0	0	0	0	1	0	0	0	0	0	0	0	0	0	0	0	0	0	0	0	0	0	0	0	0
SRR655134	1	0	0	0	0	0	0	0	0	0	0	0	0	0	0	0	0	0	0	0	0	0	0	0	0	0	0	0	1	0	0	0	0	0	0	0	0	0	0	0	0	0	0	0	0	0	0	0	1
SRR655146	1	0	0	0	0	0	0	0	0	0	0	0	0	0	0	0	0	0	0	0	0	0	0	0	0	0	0	0	1	0	0	0	0	0	0	0	0	0	0	0	0	0	0	0	0	0	0	0	0
SRR655218	1	0	0	0	0	0	0	0	0	0	0	0	0	0	0	0	0	0	0	0	0	0	0	0	0	0	0	0	1	0	0	0	0	0	0	0	0	0	0	0	0	0	0	0	0	0	0	0	0
SRR655241	1	0	0	0	0	0	0	0	0	0	0	0	0	0	0	0	0	0	0	0	0	0	0	0	0	0	0	0	0	0	0	0	1	0	0	0	0	0	0	0	0	0	0	0	0	0	0	0	0
SRR655277	1	0	0	0	0	0	0	0	0	0	0	0	0	0	0	0	0	0	0	0	0	0	0	0	0	0	0	0	0	0	0	0	0	0	0	0	0	1	0	0	0	0	0	0	0	0	0	0	0
SRR655301	1	0	0	0	0	0	0	0	0	0	0	0	0	0	0	0	0	0	0	0	0	0	0	0	0	0	0	0	0	1	0	0	0	0	0	0	0	0	0	0	0	0	0	0	0	0	0	0	0
SRR655375	1	0	0	0	0	0	0	0	0	0	0	0	0	0	0	0	0	0	0	0	0	0	0	0	0	0	0	0	0	0	0	0	0	0	0	1	0	0	0	0	0	0	0	0	0	0	0	0	0
SRR655399	1	0	0	0	0	0	0	0	0	0	0	0	0	0	0	0	0	0	0	0	0	0	0	0	0	0	0	0	0	0	0	0	0	0	0	0	0	0	0	1	0	0	0	0	0	0	0	0	0
SRR655435	1	0	0	0	0	0	0	0	0	0	0	0	0	0	0	0	0	0	0	0	0	0	0	0	0	0	0	0	1	0	0	0	0	0	0	0	0	0	0	0	0	0	0	0	0	0	0	0	0
SRR655447	1	0	0	0	0	0	0	0	0	0	0	0	0	0	0	0	0	0	0	0	0	0	0	0	0	0	0	0	0	0	0	0	0	0	1	0	0	0	0	0	0	0	0	0	0	0	0	0	0
SRR655531	1	0	0	0	0	0	0	0	0	0	0	0	0	0	0	0	0	0	0	0	0	0	0	0	0	0	0	0	0	1	0	0	0	0	0	0	0	0	0	0	0	0	0	0	0	0	0	0	0
SRR655555	1	0	0	0	0	0	0	0	0	0	0	0	0	0	0	0	0	0	0	0	0	0	0	0	0	0	0	0	1	0	0	0	0	0	0	0	0	0	0	0	0	0	0	0	0	0	0	0	1
SRR655649	1	0	0	0	0	0	0	0	0	0	0	0	0	0	0	0	0	0	0	0	0	0	0	0	0	0	0	0	1	0	0	0	0	0	0	0	0	0	0	0	0	0	0	0	0	0	0	0	1
SRR655696	1	0	0	0	0	0	0	0	0	0	0	0	0	0	0	0	0	0	0	0	0	0	0	0	0	0	0	0	0	0	0	0	0	0	0	0	0	1	0	0	0	0	0	0	0	0	0	0	0
SRR655732	1	0	0	0	0	0	0	0	0	0	0	0	0	0	0	0	0	0	0	0	0	0	0	0	0	0	0	0	0	0	0	0	0	0	0	0	0	0	0	1	0	0	0	0	0	0	0	0	0
SRR655804	1	0	0	0	0	0	0	0	0	0	0	0	0	0	0	0	0	0	0	0	0	0	0	0	0	0	0	0	0	1	0	0	0	0	0	0	0	0	0	0	0	0	0	0	0	0	0	0	0
SRR655864	1	0	0	0	0	0	0	0	0	0	0	0	0	0	0	0	0	0	0	0	0	0	0	0	0	0	0	0	0	0	0	0	0	0	0	1	0	0	0	0	0	0	0	0	0	0	0	0	0
SRR655923	1	0	0	0	0	0	0	0	0	0	0	0	0	0	0	0	0	0	0	0	0	0	0	0	0	0	0	0	1	0	0	0	0	0	0	0	0	0	0	0	0	0	0	0	0	0	0	0	0
SRR656035	1	0	0	0	0	0	0	0	0	0	0	0	0	0	0	0	0	0	0	0	0	0	0	0	0	0	0	0	0	0	0	0	0	0	0	0	0	1	0	0	0	0	0	0	0	0	0	0	0
SRR656083	1	0	0	0	0	0	0	0	0	0	0	0	0	0	0	0	0	0	0	0	0	0	0	0	0	0	0	0	0	0	0	0	0	0	0	0	0	0	1	0	0	0	0	0	0	0	0	0	0
SRR656179	1	0	0	0	0	0	0	0	0	0	0	0	0	0	0	0	0	0	0	0	0	0	0	0	0	0	0	0	0	0	0	0	0	0	0	1	0	0	0	0	0	0	0	0	0	0	0	0	0
SRR656247	1	0	0	0	0	0	0	0	0	0	0	0	0	0	0	0	0	0	0	0	0	0	0	0	0	0	0	0	0	0	0	0	0	0	0	0	0	0	0	1	0	0	0	0	0	0	0	0	0
SRR656325	1	0	0	0	0	0	0	0	0	0	0	0	0	0	0	0	0	0	0	0	0	0	0	0	0	0	0	0	0	1	0	0	0	0	0	0	0	0	0	0	0	0	0	0	0	0	0	0	0
SRR656349	1	0	0	0	0	0	0	0	0	0	0	0	0	0	0	0	0	0	0	0	0	0	0	0	0	0	0	0	0	0	0	0	0	0	0	0	0	0	1	0	0	0	0	0	0	0	0	0	0
SRR656457	1	0	0	0	0	0	0	0	0	0	0	0	0	0	0	0	0	0	0	0	0	0	0	0	0	0	0	0	0	0	0	0	0	0	0	0	0	0	0	0	0	0	0	0	0	0	1	0	0
SRR656588	1	0	0	0	0	0	0	0	0	0	0	0	0	0	0	0	0	0	0	0	0	0	0	0	0	0	0	0	0	0	0	0	0	0	0	0	0	0	0	0	1	0	0	0	0	0	0	0	0
SRR656745	1	0	0	0	0	0	0	0	0	0	0	0	0	0	0	0	0	0	0	0	0	0	0	0	0	0	0	0	1	0	0	0	0	0	0	0	0	0	0	0	0	0	0	0	0	0	0	0	0
SRR656794	1	0	0	0	0	0	0	0	0	0	0	0	0	0	0	0	0	0	0	0	0	0	0	0	0	0	0	0	0	0	0	0	1	0	0	0	0	0	0	0	0	0	0	0	0	0	0	0	0
SRR656911	1	0	0	0	0	0	0	0	0	0	0	0	0	0	0	0	0	0	0	0	0	0	0	0	0	0	0	0	0	0	0	0	0	0	1	0	0	0	0	0	0	0	0	0	0	0	0	0	0
SRR656970	1	0	0	0	0	0	0	0	0	0	0	0	0	0	0	0	0	0	0	0	0	0	0	0	0	0	0	0	0	0	0	0	0	0	1	0	0	0	0	0	0	0	0	0	0	0	0	0	0
SRR656982	1	0	0	0	0	0	0	0	0	0	0	0	0	0	0	0	0	0	0	0	0	0	0	0	0	0	0	0	0	0	0	0	0	0	0	0	0	0	0	0	0	0	0	0	0	0	1	0	0
SRR656994	1	0	0	0	0	0	0	0	0	0	0	0	0	0	0	0	0	0	0	0	0	0	0	0	0	0	0	0	0	0	0	0	0	0	0	0	0	0	1	0	0	0	0	0	0	0	0	0	0
SRR657018	1	0	0	0	0	0	0	0	0	0	0	0	0	0	0	0	0	0	0	0	0	0	0	0	0	0	0	0	0	1	0	0	0	0	0	0	0	0	0	0	0	0	0	0	0	0	0	0	0
SRR657054	1	0	0	0	0	0	0	0	0	0	0	0	0	0	0	0	0	0	0	0	0	0	0	0	0	0	0	0	0	0	0	0	0	0	0	0	0	0	0	1	0	0	0	0	0	0	0	0	0
SRR657077	1	0	0	0	0	0	0	0	0	0	0	0	0	0	0	0	0	0	0	0	0	0	0	0	0	0	0	0	0	0	0	0	0	0	0	0	0	0	0	0	0	0	0	0	0	0	1	0	0
SRR657151	1	0	0	0	0	0	0	0	0	0	0	0	0	0	0	0	0	0	0	0	0	0	0	0	0	0	0	0	1	0	0	0	0	0	0	0	0	0	0	0	0	0	0	0	0	0	0	0	0
SRR657325	1	0	0	0	0	0	0	0	0	0	0	0	0	0	0	0	0	0	0	0	0	0	0	0	0	0	0	0	0	0	0	0	0	0	0	1	0	0	0	0	0	0	0	0	0	0	0	0	0
SRR657348	1	0	0	0	0	0	0	0	0	0	0	0	0	0	0	0	0	0	0	0	0	0	0	0	0	0	0	0	1	0	0	0	0	0	0	0	0	0	0	0	0	0	0	0	0	0	0	0	1
SRR657396	1	0	0	0	0	0	0	0	0	0	0	0	0	0	0	0	0	0	0	0	0	0	0	0	0	0	0	0	0	0	1	0	0	0	0	0	0	0	0	0	0	0	0	0	0	0	0	0	0
SRR657420	1	0	0	0	0	0	0	0	0	0	0	0	0	0	0	0	0	0	0	0	0	0	0	0	0	0	0	0	0	0	0	0	0	0	0	0	0	1	0	0	0	0	0	0	0	0	0	0	0
SRR657456	1	0	0	0	0	0	0	0	0	0	0	0	0	0	0	0	0	0	0	0	0	0	0	0	0	0	0	0	0	0	0	0	0	0	0	0	0	0	0	0	1	0	0	0	0	0	0	0	0
SRR657468	1	0	0	0	0	0	0	0	0	0	0	0	0	0	0	0	0	0	0	0	0	0	0	0	0	0	0	0	0	0	0	0	0	0	0	0	0	0	0	0	0	0	0	1	0	0	0	0	0
SRR657492	1	0	0	0	0	0	0	0	0	0	0	0	0	0	0	0	0	0	0	0	0	0	0	0	0	0	0	0	0	0	0	0	0	0	0	0	0	0	0	0	1	0	0	0	0	0	0	0	0
SRR657552	1	0	0	0	0	0	0	0	0	0	0	0	0	0	0	0	0	0	0	0	0	0	0	0	0	0	0	0	0	0	0	0	0	0	0	0	0	0	1	0	0	0	0	0	0	0	0	0	0
SRR657587	1	0	0	0	0	0	0	0	0	0	0	0	0	0	0	0	0	0	0	0	0	0	0	0	0	0	0	0	1	0	0	0	0	0	0	0	0	0	0	0	0	0	0	0	0	0	0	0	1
SRR657635	1	0	0	0	0	0	0	0	0	0	0	0	0	0	0	0	0	0	0	0	0	0	0	0	0	0	0	0	1	0	0	0	0	0	0	0	0	0	0	0	0	0	0	0	0	0	0	0	0
SRR657659	1	0	0	0	0	0	0	0	0	0	0	0	0	0	0	0	0	0	0	0	0	0	0	0	0	0	0	0	0	0	1	0	0	0	0	0	0	0	0	0	0	0	0	0	0	0	0	0	0
SRR657731	1	0	0	0	0	0	0	0	0	0	0	0	0	0	0	0	0	0	0	0	0	0	0	0	0	0	0	0	1	0	0	0	0	0	0	0	0	0	0	0	0	0	0	0	0	0	0	0	0
SRR657754	1	0	0	0	0	0	0	0	0	0	0	0	0	0	0	0	0	0	0	0	0	0	0	0	0	0	0	0	1	0	0	0	0	0	0	0	0	0	0	0	0	0	0	0	0	0	0	0	0
SRR657809	1	0	0	0	0	0	0	0	0	0	0	0	0	0	0	0	0	0	0	0	0	0	0	0	0	0	0	0	0	0	0	0	0	0	1	0	0	0	0	0	0	0	0	0	0	0	0	0	0
SRR657903	1	0	0	0	0	0	0	0	0	0	0	0	0	0	0	0	0	0	0	0	0	0	0	0	0	0	0	0	0	0	0	0	0	0	0	0	0	0	0	0	1	0	0	0	0	0	0	0	0
SRR657973	1	0	0	0	0	0	0	0	0	0	0	0	0	0	0	0	0	0	0	0	0	0	0	0	0	0	0	0	1	0	0	0	0	0	0	0	0	0	0	0	0	0	0	0	0	0	0	0	0
SRR658105	1	0	0	0	0	0	0	0	0	0	0	0	0	0	0	0	0	0	0	0	0	0	0	0	0	0	0	0	0	1	0	0	0	0	0	0	0	0	0	0	0	0	0	0	0	0	0	0	0
SRR658129	1	0	0	0	0	0	0	0	0	0	0	0	0	0	0	0	0	0	0	0	0	0	0	0	0	0	0	0	1	0	0	0	0	0	0	0	0	0	0	0	0	0	0	0	0	0	0	0	0
SRR658224	1	0	0	0	0	0	0	0	0	0	0	0	0	0	0	0	0	0	0	0	0	0	0	0	0	0	0	0	0	0	0	0	1	0	0	0	0	0	0	0	0	0	0	0	0	0	0	0	0
SRR658307	1	0	0	0	0	0	0	0	0	0	0	0	0	0	0	0	0	0	0	0	0	0	0	0	0	0	0	0	1	0	0	0	0	0	0	0	0	0	0	0	0	0	0	0	0	0	0	0	0
SRR658362	1	0	0	0	0	0	0	0	0	0	0	0	0	0	0	0	0	0	0	0	0	0	0	0	0	0	0	0	0	1	0	0	0	0	0	0	0	0	0	0	0	0	0	0	0	0	0	0	0
SRR658385	1	0	0	0	0	0	0	0	0	0	0	0	0	0	0	0	0	0	0	0	0	0	0	0	0	0	0	0	0	0	1	0	0	0	0	0	0	0	0	0	0	0	0	0	0	0	0	0	0
SRR658549	1	0	0	0	0	0	0	0	0	0	0	0	0	0	0	0	0	0	0	0	0	0	0	0	0	0	0	0	0	1	0	0	0	0	0	0	0	0	0	0	0	0	0	0	0	0	0	0	0
SRR658657	1	0	0	0	0	0	0	0	0	0	0	0	0	0	0	0	0	0	0	0	0	0	0	0	0	0	0	0	0	0	0	0	1	0	0	0	0	0	0	0	0	0	0	0	0	0	0	0	0
SRR658730	1	0	0	0	0	0	0	0	0	0	0	0	0	0	0	0	0	0	0	0	0	0	0	0	0	0	0	0	0	1	0	0	0	0	0	0	0	0	0	0	0	0	0	0	0	0	0	0	0
SRR658766	1	0	0	0	0	0	0	0	0	0	0	0	0	0	0	0	0	0	0	0	0	0	0	0	0	0	0	0	0	0	0	0	0	0	0	0	0	0	0	1	0	0	0	0	0	0	0	0	0
SRR658813	1	0	0	0	0	0	0	0	0	0	0	0	0	0	0	0	0	0	0	0	0	0	0	0	0	0	0	0	0	0	0	0	0	0	0	1	0	0	0	0	0	0	0	0	0	0	0	0	0
SRR658873	1	0	0	0	0	0	0	0	0	0	0	0	0	0	0	0	0	0	0	0	0	0	0	0	0	0	0	0	0	0	0	0	1	0	0	0	0	0	0	0	0	0	0	0	0	0	0	0	0
SRR658921	1	0	0	0	0	0	0	0	0	0	0	0	0	0	0	0	0	0	0	0	0	0	0	0	0	0	0	0	0	1	0	0	0	0	0	0	0	0	0	0	0	0	0	0	0	0	0	0	0
SRR658953	1	0	0	0	0	0	0	0	0	0	0	0	0	0	0	0	0	0	0	0	0	0	0	0	0	0	0	0	0	1	0	0	0	0	0	0	0	0	0	0	0	0	0	0	0	0	0	0	0
SRR659121	1	0	0	0	0	0	0	0	0	0	0	0	0	0	0	0	0	0	0	0	0	0	0	0	0	0	0	0	1	0	0	0	0	0	0	0	0	0	0	0	0	0	0	0	0	0	0	0	1
SRR659133	1	0	0	0	0	0	0	0	0	0	0	0	0	0	0	0	0	0	0	0	0	0	0	0	0	0	0	0	0	0	0	0	0	0	0	0	0	1	0	0	0	0	0	0	0	0	0	0	0
SRR659187	1	0	0	0	0	0	0	0	0	0	0	0	0	0	0	0	0	0	0	0	0	0	0	0	0	0	0	0	1	0	0	0	0	0	0	0	0	0	0	0	0	0	0	0	0	0	0	0	1
SRR659223	1	0	0	0	0	0	0	0	0	0	0	0	0	0	0	0	0	0	0	0	0	0	0	0	0	0	0	0	0	0	0	0	0	0	1	0	0	0	0	0	0	0	0	0	0	0	0	0	0
SRR659235	1	0	0	0	0	0	0	0	0	0	0	0	0	0	0	0	0	0	0	0	0	0	0	0	0	0	0	0	1	0	0	0	0	0	0	0	0	0	0	0	0	0	0	0	0	0	0	0	0
SRR659247	1	0	0	0	0	0	0	0	0	0	0	0	0	0	0	0	0	0	0	0	0	0	0	0	0	0	0	0	0	0	0	0	1	0	0	0	0	0	0	0	0	0	0	0	0	0	0	0	0
SRR659319	1	0	0	0	0	0	0	0	0	0	0	0	0	0	0	0	0	0	0	0	0	0	0	0	0	0	0	0	0	0	0	0	0	0	0	0	0	0	0	0	0	0	0	1	0	0	0	0	0
SRR659389	1	0	0	0	0	0	0	0	0	0	0	0	0	0	0	0	0	0	0	0	0	0	0	0	0	0	0	0	0	1	0	0	0	0	0	0	0	0	0	0	0	0	0	0	0	0	0	0	0
SRR659412	1	0	0	0	0	0	0	0	0	0	0	0	0	0	0	0	0	0	0	0	0	0	0	0	0	0	0	0	0	0	0	0	0	0	0	1	0	0	0	0	0	0	0	0	0	0	0	0	0
SRR659472	1	0	0	0	0	0	0	0	0	0	0	0	0	0	0	0	0	0	0	0	0	0	0	0	0	0	0	0	1	0	0	0	0	0	0	0	0	0	0	0	0	0	0	0	0	0	0	0	0
SRR659484	1	0	0	0	0	0	0	0	0	0	0	0	0	0	0	0	0	0	0	0	0	0	0	0	0	0	0	0	1	0	0	0	0	0	0	0	0	0	0	0	0	0	0	0	0	0	0	0	1
SRR659507	1	0	0	0	0	0	0	0	0	0	0	0	0	0	0	0	0	0	0	0	0	0	0	0	0	0	0	0	0	0	0	0	0	0	0	0	0	0	0	1	0	0	0	0	0	0	0	0	0
SRR659555	1	0	0	0	0	0	0	0	0	0	0	0	0	0	0	0	0	0	0	0	0	0	0	0	0	0	0	0	1	0	0	0	0	0	0	0	0	0	0	0	0	0	0	0	0	0	0	0	0
SRR659602	1	0	0	0	0	0	0	0	0	0	0	0	0	0	0	0	0	0	0	0	0	0	0	0	0	0	0	0	1	0	0	0	0	0	0	0	0	0	0	0	0	0	0	0	0	0	0	0	0
SRR659637	1	0	0	0	0	0	0	0	0	0	0	0	0	0	0	0	0	0	0	0	0	0	0	0	0	0	0	0	0	0	0	0	0	0	0	0	0	0	0	0	1	0	0	0	0	0	0	0	0
SRR659673	1	0	0	0	0	0	0	0	0	0	0	0	0	0	0	0	0	0	0	0	0	0	0	0	0	0	0	0	1	0	0	0	0	0	0	0	0	0	0	0	0	0	0	0	0	0	0	0	0
SRR659947	1	0	0	0	0	0	0	0	0	0	0	0	0	0	0	0	0	0	0	0	0	0	0	0	0	0	0	0	0	0	0	0	0	0	0	0	0	1	0	0	0	0	0	0	0	0	0	0	0
SRR660091	1	0	0	0	0	0	0	0	0	0	0	0	0	0	0	0	0	0	0	0	0	0	0	0	0	0	0	0	1	0	0	0	0	0	0	0	0	0	0	0	0	0	0	0	0	0	0	0	0
SRR660164	1	0	0	0	0	0	0	0	0	0	0	0	0	0	0	0	0	0	0	0	0	0	0	0	0	0	0	0	0	0	0	0	0	0	0	0	0	0	0	1	0	0	0	0	0	0	0	0	0
SRR660272	1	0	0	0	0	0	0	0	0	0	0	0	0	0	0	0	0	0	0	0	0	0	0	0	0	0	0	0	0	1	0	0	0	0	0	0	0	0	0	0	0	0	0	0	0	0	0	0	0
SRR660330	1	0	0	0	0	0	0	0	0	0	0	0	0	0	0	0	0	0	0	0	0	0	0	0	0	0	0	0	1	0	0	0	0	0	0	0	0	0	0	0	0	0	0	0	0	0	0	0	0
SRR660462	1	0	0	0	0	0	0	0	0	0	0	0	0	0	0	0	0	0	0	0	0	0	0	0	0	0	0	0	0	1	0	0	0	0	0	0	0	0	0	0	0	0	0	0	0	0	0	0	0
SRR660522	1	0	0	0	0	0	0	0	0	0	0	0	0	0	0	0	0	0	0	0	0	0	0	0	0	0	0	0	0	0	0	0	1	0	0	0	0	0	0	0	0	0	0	0	0	0	0	0	0
SRR660555	1	0	0	0	0	0	0	0	0	0	0	0	0	0	0	0	0	0	0	0	0	0	0	0	0	0	0	0	0	0	1	0	0	0	0	0	0	0	0	0	0	0	0	0	0	0	0	0	0
SRR660638	1	0	0	0	0	0	0	0	0	0	0	0	0	0	0	0	0	0	0	0	0	0	0	0	0	0	0	0	1	0	0	0	0	0	0	0	0	0	0	0	0	0	0	0	0	0	0	0	0
SRR660685	1	0	0	0	0	0	0	0	0	0	0	0	0	0	0	0	0	0	0	0	0	0	0	0	0	0	0	0	0	0	0	0	0	0	0	0	0	0	0	0	0	0	0	1	0	0	0	0	0
SRR660733	1	0	0	0	0	0	0	0	0	0	0	0	0	0	0	0	0	0	0	0	0	0	0	0	0	0	0	0	1	0	0	0	0	0	0	0	0	0	0	0	0	0	0	0	0	0	0	0	0
SRR660824	1	0	0	0	0	0	0	0	0	0	0	0	0	0	0	0	0	0	0	0	0	0	0	0	0	0	0	0	0	0	1	0	0	0	0	0	0	0	0	0	0	0	0	0	0	0	0	0	0
SRR660859	1	0	0	0	0	0	0	0	0	0	0	0	0	0	0	0	0	0	0	0	0	0	0	0	0	0	0	0	0	0	0	0	0	0	0	0	0	0	0	0	0	0	0	1	0	0	0	0	0
SRR660895	1	0	0	0	0	0	0	0	0	0	0	0	0	0	0	0	0	0	0	0	0	0	0	0	0	0	0	0	1	0	0	0	0	0	0	0	0	0	0	0	0	0	0	0	0	0	0	0	0
SRR660933	1	0	0	0	0	0	0	0	0	0	0	0	0	0	0	0	0	0	0	0	0	0	0	0	0	0	0	0	1	0	0	0	0	0	0	0	0	0	0	0	0	0	0	0	0	0	0	0	0
SRR660969	1	0	0	0	0	0	0	0	0	0	0	0	0	0	0	0	0	0	0	0	0	0	0	0	0	0	0	0	1	0	0	0	0	0	0	0	0	0	0	0	0	0	0	0	0	0	0	0	0
SRR660981	1	0	0	0	0	0	0	0	0	0	0	0	0	0	0	0	0	0	0	0	0	0	0	0	0	0	0	0	0	0	1	0	0	0	0	0	0	0	0	0	0	0	0	0	0	0	0	0	0
SRR661005	1	0	0	0	0	0	0	0	0	0	0	0	0	0	0	0	0	0	0	0	0	0	0	0	0	0	0	0	1	0	0	0	0	0	0	0	0	0	0	0	0	0	0	0	0	0	0	0	0
SRR661064	1	0	0	0	0	0	0	0	0	0	0	0	0	0	0	0	0	0	0	0	0	0	0	0	0	0	0	0	0	0	0	0	1	0	0	0	0	0	0	0	0	0	0	0	0	0	0	0	0
SRR661192	1	0	0	0	0	0	0	0	0	0	0	0	0	0	0	0	0	0	0	0	0	0	0	0	0	0	0	0	0	0	0	0	0	0	0	0	0	0	0	0	1	0	0	0	0	0	0	0	0
SRR661255	1	0	0	0	0	0	0	0	0	0	0	0	0	0	0	0	0	0	0	0	0	0	0	0	0	0	0	0	1	0	0	0	0	0	0	0	0	0	0	0	0	0	0	0	0	0	0	0	0
SRR661290	1	0	0	0	0	0	0	0	0	0	0	0	0	0	0	0	0	0	0	0	0	0	0	0	0	0	0	0	0	0	0	0	0	0	0	1	0	0	0	0	0	0	0	0	0	0	0	0	0
SRR661325	1	0	0	0	0	0	0	0	0	0	0	0	0	0	0	0	0	0	0	0	0	0	0	0	0	0	0	0	1	0	0	0	0	0	0	0	0	0	0	0	0	0	0	0	0	0	0	0	1
SRR661445	1	0	0	0	0	0	0	0	0	0	0	0	0	0	0	0	0	0	0	0	0	0	0	0	0	0	0	0	1	0	0	0	0	0	0	0	0	0	0	0	0	0	0	0	0	0	0	0	0
SRR661589	1	0	0	0	0	0	0	0	0	0	0	0	0	0	0	0	0	0	0	0	0	0	0	0	0	0	0	0	0	1	0	0	0	0	0	0	0	0	0	0	0	0	0	0	0	0	0	0	0
SRR661613	1	0	0	0	0	0	0	0	0	0	0	0	0	0	0	0	0	0	0	0	0	0	0	0	0	0	0	0	0	0	0	0	1	0	0	0	0	0	0	0	0	0	0	0	0	0	0	0	0
SRR661687	1	0	0	0	0	0	0	0	0	0	0	0	0	0	0	0	0	0	0	0	0	0	0	0	0	0	0	0	0	0	0	0	0	0	0	0	0	0	1	0	0	0	0	0	0	0	0	0	0
SRR661723	1	0	0	0	0	0	0	0	0	0	0	0	0	0	0	0	0	0	0	0	0	0	0	0	0	0	0	0	1	0	0	0	0	0	0	0	0	0	0	0	0	0	0	0	0	0	0	0	0
SRR661973	1	0	0	0	0	0	0	0	0	0	0	0	0	0	0	0	0	0	0	0	0	0	0	0	0	0	0	0	1	0	0	0	0	0	0	0	0	0	0	0	0	0	0	0	0	0	0	0	0
SRR662211	1	0	0	0	0	0	0	0	0	0	0	0	0	0	0	0	0	0	0	0	0	0	0	0	0	0	0	0	0	0	0	0	0	0	0	0	0	0	0	0	0	0	0	1	0	0	0	0	0
SRR662233	1	0	0	0	0	0	0	0	0	0	0	0	0	0	0	0	0	0	0	0	0	0	0	0	0	0	0	0	1	0	0	0	0	0	0	0	0	0	0	0	0	0	0	0	0	0	0	0	0
SRR662245	1	0	0	0	0	0	0	0	0	0	0	0	0	0	0	0	0	0	0	0	0	0	0	0	0	0	0	0	0	0	0	0	0	0	0	0	0	0	0	1	0	0	0	0	0	0	0	0	0
SRR662257	1	0	0	0	0	0	0	0	0	0	0	0	0	0	0	0	0	0	0	0	0	0	0	0	0	0	0	0	0	0	1	0	0	0	0	0	0	0	0	0	0	0	0	0	0	0	0	0	0
SRR662306	1	0	0	0	0	0	0	0	0	0	0	0	0	0	0	0	0	0	0	0	0	0	0	0	0	0	0	0	0	1	0	0	0	0	0	0	0	0	0	0	0	0	0	0	0	0	0	0	0
SRR662378	1	0	0	0	0	0	0	0	0	0	0	0	0	0	0	0	0	0	0	0	0	0	0	0	0	0	0	0	0	1	0	0	0	0	0	0	0	0	0	0	0	0	0	0	0	0	0	0	0
SRR662390	1	0	0	0	0	0	0	0	0	0	0	0	0	0	0	0	0	0	0	0	0	0	0	0	0	0	0	0	0	0	0	0	0	0	0	0	0	0	0	0	1	0	0	0	0	0	0	0	0
SRR662414	1	0	0	0	0	0	0	0	0	0	0	0	0	0	0	0	0	0	0	0	0	0	0	0	0	0	0	0	0	0	0	0	0	0	0	0	0	0	1	0	0	0	0	0	0	0	0	0	0
SRR662450	1	0	0	0	0	0	0	0	0	0	0	0	0	0	0	0	0	0	0	0	0	0	0	0	0	0	0	0	0	0	0	0	1	0	0	0	0	0	0	0	0	0	0	0	0	0	0	0	0
SRR662534	1	0	0	0	0	0	0	0	0	0	0	0	0	0	0	0	0	0	0	0	0	0	0	0	0	0	0	0	1	0	0	0	0	0	0	0	0	0	0	0	0	0	0	0	0	0	0	0	0
SRR662570	1	0	0	0	0	0	0	0	0	0	0	0	0	0	0	0	0	0	0	0	0	0	0	0	0	0	0	0	0	0	0	0	0	0	0	1	0	0	0	0	0	0	0	0	0	0	0	0	0
SRR662617	1	0	0	0	0	0	0	0	0	0	0	0	0	0	0	0	0	0	0	0	0	0	0	0	0	0	0	0	0	0	0	0	0	0	0	0	0	0	1	0	0	0	0	0	0	0	0	0	0
SRR662641	1	0	0	0	0	0	0	0	0	0	0	0	0	0	0	0	0	0	0	0	0	0	0	0	0	0	0	0	0	0	0	0	0	0	0	0	0	0	0	0	1	0	0	0	0	0	0	0	0
SRR662677	1	0	0	0	0	0	0	0	0	0	0	0	0	0	0	0	0	0	0	0	0	0	0	0	0	0	0	0	0	1	0	0	0	0	0	0	0	0	0	0	0	0	0	0	0	0	0	0	0
SRR662725	1	0	0	0	0	0	0	0	0	0	0	0	0	0	0	0	0	0	0	0	0	0	0	0	0	0	0	0	1	0	0	0	0	0	0	0	0	0	0	0	0	0	0	0	0	0	0	0	1
SRR662823	1	0	0	0	0	0	0	0	0	0	0	0	0	0	0	0	0	0	0	0	0	0	0	0	0	0	0	0	0	1	0	0	0	0	0	0	0	0	0	0	0	0	0	0	0	0	0	0	0
SRR662871	1	0	0	0	0	0	0	0	0	0	0	0	0	0	0	0	0	0	0	0	0	0	0	0	0	0	0	0	0	0	0	0	0	0	0	1	0	0	0	0	0	0	0	0	0	0	0	0	0
SRR662894	1	0	0	0	0	0	0	0	0	0	0	0	0	0	0	0	0	0	0	0	0	0	0	0	0	0	0	0	0	0	0	0	1	0	0	0	0	0	0	0	0	0	0	0	0	0	0	0	0
SRR662942	1	0	0	0	0	0	0	0	0	0	0	0	0	0	0	0	0	0	0	0	0	0	0	0	0	0	0	0	0	0	0	0	0	0	0	0	0	0	1	0	0	0	0	0	0	0	0	0	0
SRR662978	1	0	0	0	0	0	0	0	0	0	0	0	0	0	0	0	0	0	0	0	0	0	0	0	0	0	0	0	1	0	0	0	0	0	0	0	0	0	0	0	0	0	0	0	0	0	0	0	0
SRR663052	1	0	0	0	0	0	0	0	0	0	0	0	0	0	0	0	0	0	0	0	0	0	0	0	0	0	0	0	0	1	0	0	0	0	0	0	0	0	0	0	0	0	0	0	0	0	0	0	0
SRR663100	1	0	0	0	0	0	0	0	0	0	0	0	0	0	0	0	0	0	0	0	0	0	0	0	0	0	0	0	0	0	0	0	0	0	0	0	0	0	0	0	1	0	0	0	0	0	0	0	0
SRR663185	1	0	0	0	0	0	0	0	0	0	0	0	0	0	0	0	0	0	0	0	0	0	0	0	0	0	0	0	0	1	0	0	0	0	0	0	0	0	0	0	0	0	0	0	0	0	0	0	0
SRR663296	1	0	0	0	0	0	0	0	0	0	0	0	0	0	0	0	0	0	0	0	0	0	0	0	0	0	0	0	0	0	0	0	0	0	0	0	0	0	0	1	0	0	0	0	0	0	0	0	0
SRR663320	1	0	0	0	0	0	0	0	0	0	0	0	0	0	0	0	0	0	0	0	0	0	0	0	0	0	0	0	1	0	0	0	0	0	0	0	0	0	0	0	0	0	0	0	0	0	0	0	0
SRR663392	1	0	0	0	0	0	0	0	0	0	0	0	0	0	0	0	0	0	0	0	0	0	0	0	0	0	0	0	0	0	0	0	0	0	0	0	0	1	0	0	0	0	0	0	0	0	0	0	0
SRR663453	1	0	0	0	0	0	0	0	0	0	0	0	0	0	0	0	0	0	0	0	0	0	0	0	0	0	0	0	0	0	0	0	0	0	0	1	0	0	0	0	0	0	0	0	0	0	0	0	0
SRR663489	1	0	0	0	0	0	0	0	0	0	0	0	0	0	0	0	0	0	0	0	0	0	0	0	0	0	0	0	0	1	0	0	0	0	0	0	0	0	0	0	0	0	0	0	0	0	0	0	0
SRR663537	1	0	0	0	0	0	0	0	0	0	0	0	0	0	0	0	0	0	0	0	0	0	0	0	0	0	0	0	0	1	0	0	0	0	0	0	0	0	0	0	0	0	0	0	0	0	0	0	0
SRR663681	1	0	0	0	0	0	0	0	0	0	0	0	0	0	0	0	0	0	0	0	0	0	0	0	0	0	0	0	0	0	0	0	0	0	0	1	0	0	0	0	0	0	0	0	0	0	0	0	0
SRR663753	1	0	0	0	0	0	0	0	0	0	0	0	0	0	0	0	0	0	0	0	0	0	0	0	0	0	0	0	1	0	0	0	0	0	0	0	0	0	0	0	0	0	0	0	0	0	0	0	0
SRR664795	1	0	0	0	0	0	0	0	0	0	0	0	0	0	0	0	0	0	0	0	0	0	0	0	0	0	0	0	0	1	0	0	0	0	0	0	0	0	0	0	0	0	0	0	0	0	0	0	0
SRR664819	1	0	0	0	0	0	0	0	0	0	0	0	0	0	0	0	0	0	0	0	0	0	0	0	0	0	0	0	0	0	0	0	0	0	0	1	0	0	0	0	0	0	0	0	0	0	0	0	0
SRR665217	1	0	0	0	0	0	0	0	0	0	0	0	0	0	0	0	0	0	0	0	0	0	0	0	0	0	0	0	0	0	1	0	0	0	0	0	0	0	0	0	0	0	0	0	0	0	0	0	0
SRR665310	1	0	0	0	0	0	0	0	0	0	0	0	0	0	0	0	0	0	0	0	0	0	0	0	0	0	0	0	0	1	0	0	0	0	0	0	0	0	0	0	0	0	0	0	0	0	0	0	0
SRR665334	1	0	0	0	0	0	0	0	0	0	0	0	0	0	0	0	0	0	0	0	0	0	0	0	0	0	0	0	1	0	0	0	0	0	0	0	0	0	0	0	0	0	0	0	0	0	0	0	0
SRR665357	1	0	0	0	0	0	0	0	0	0	0	0	0	0	0	0	0	0	0	0	0	0	0	0	0	0	0	0	0	1	0	0	0	0	0	0	0	0	0	0	0	0	0	0	0	0	0	0	0
SRR665369	1	0	0	0	0	0	0	0	0	0	0	0	0	0	0	0	0	0	0	0	0	0	0	0	0	0	0	0	0	0	0	0	0	0	0	0	0	0	1	0	0	0	0	0	0	0	0	0	0
SRR665502	1	0	0	0	0	0	0	0	0	0	0	0	0	0	0	0	0	0	0	0	0	0	0	0	0	0	0	0	1	0	0	0	0	0	0	0	0	0	0	0	0	0	0	0	0	0	0	0	0
SRR665563	1	0	0	0	0	0	0	0	0	0	0	0	0	0	0	0	0	0	0	0	0	0	0	0	0	0	0	0	1	0	0	0	0	0	0	0	0	0	0	0	0	0	0	0	0	0	0	0	1
SRR665586	1	0	0	0	0	0	0	0	0	0	0	0	0	0	0	0	0	0	0	0	0	0	0	0	0	0	0	0	0	1	0	0	0	0	0	0	0	0	0	0	0	0	0	0	0	0	0	0	0
SRR665670	1	0	0	0	0	0	0	0	0	0	0	0	0	0	0	0	0	0	0	0	0	0	0	0	0	0	0	0	1	0	0	0	0	0	0	0	0	0	0	0	0	0	0	0	0	0	0	0	0
SRR807591	1	0	0	0	0	0	0	0	0	0	0	0	0	0	0	0	0	0	0	0	0	0	0	0	0	0	0	0	1	0	0	0	0	0	0	0	0	0	0	0	0	0	0	0	0	0	0	0	0
SRR807657	1	0	0	0	0	0	0	0	0	0	0	0	0	0	0	0	0	0	0	0	0	0	0	0	0	0	0	0	0	0	0	0	0	0	0	1	0	0	0	0	0	0	0	0	0	0	0	0	0
SRR807679	1	0	0	0	0	0	0	0	0	0	0	0	0	0	0	0	0	0	0	0	0	0	0	0	0	0	0	0	0	0	0	0	0	0	1	0	0	0	0	0	0	0	0	0	0	0	0	0	0
SRR807727	1	0	0	0	0	0	0	0	0	0	0	0	0	0	0	0	0	0	0	0	0	0	0	0	0	0	0	0	0	0	0	0	0	0	0	0	0	0	0	0	1	0	0	0	0	0	0	0	0
SRR807751	1	0	0	0	0	0	0	0	0	0	0	0	0	0	0	0	0	0	0	0	0	0	0	0	0	0	0	0	0	0	0	0	0	0	0	0	1	0	0	0	0	0	0	0	0	0	0	0	0
SRR807824	1	0	0	0	0	0	0	0	0	0	0	0	0	0	0	0	0	0	0	0	0	0	0	0	0	0	0	0	0	0	1	0	0	0	0	0	0	0	0	0	0	0	0	0	0	0	0	0	0
SRR807971	1	0	0	0	0	0	0	0	0	0	0	0	0	0	0	0	0	0	0	0	0	0	0	0	0	0	0	0	0	0	0	1	0	0	0	0	0	0	0	0	0	0	0	0	0	0	0	0	0
SRR807995	1	0	0	0	0	0	0	0	0	0	0	0	0	0	0	0	0	0	0	0	0	0	0	0	0	0	0	0	0	0	0	1	0	0	0	0	0	0	0	0	0	0	0	0	0	0	0	0	0
SRR808106	1	0	0	0	0	0	0	0	0	0	0	0	0	0	0	0	0	0	0	0	0	0	0	0	0	0	0	0	0	0	0	0	1	0	0	0	0	0	0	0	0	0	0	0	0	0	0	0	0
SRR808152	1	0	0	0	0	0	0	0	0	0	0	0	0	0	0	0	0	0	0	0	0	0	0	0	0	0	0	0	0	1	0	0	0	0	0	0	0	0	0	0	0	0	0	0	0	0	0	0	0
SRR808172	1	0	0	0	0	0	0	0	0	0	0	0	0	0	0	0	0	0	0	0	0	0	0	0	0	0	0	0	0	1	0	0	0	0	0	0	0	0	0	0	0	0	0	0	0	0	0	0	0
SRR808196	1	0	0	0	0	0	0	0	0	0	0	0	0	0	0	0	0	0	0	0	0	0	0	0	0	0	0	0	0	1	0	0	0	0	0	0	0	0	0	0	0	0	0	0	0	0	0	0	0
SRR808428	1	0	0	0	0	0	0	0	0	0	0	0	0	0	0	0	0	0	0	0	0	0	0	0	0	0	0	0	0	0	0	0	0	0	1	0	0	0	0	0	0	0	0	0	0	0	0	0	0
SRR808590	1	0	0	0	0	0	0	0	0	0	0	0	0	0	0	0	0	0	0	0	0	0	0	0	0	0	0	0	0	0	0	0	0	0	0	0	0	0	0	0	0	0	0	0	0	0	1	0	0
SRR808614	1	0	0	0	0	0	0	0	0	0	0	0	0	0	0	0	0	0	0	0	0	0	0	0	0	0	0	0	1	0	0	0	0	0	0	0	0	0	0	0	0	0	0	0	0	0	0	0	0
SRR808638	1	0	0	0	0	0	0	0	0	0	0	0	0	0	0	0	0	0	0	0	0	0	0	0	0	0	0	0	0	0	0	0	0	0	0	0	1	0	0	0	0	0	0	0	0	0	0	0	0
SRR808682	1	0	0	0	0	0	0	0	0	0	0	0	0	0	0	0	0	0	0	0	0	0	0	0	0	0	0	0	0	0	0	0	0	0	1	0	0	0	0	0	0	0	0	0	0	0	0	0	0
SRR808704	1	0	0	0	0	0	0	0	0	0	0	0	0	0	0	0	0	0	0	0	0	0	0	0	0	0	0	0	0	0	0	0	0	1	0	0	0	0	0	0	0	0	0	0	0	0	0	0	0
SRR808752	1	0	0	0	0	0	0	0	0	0	0	0	0	0	0	0	0	0	0	0	0	0	0	0	0	0	0	0	0	1	0	0	0	0	0	0	0	0	0	0	0	0	0	0	0	0	0	0	0
SRR808772	1	0	0	0	0	0	0	0	0	0	0	0	0	0	0	0	0	0	0	0	0	0	0	0	0	0	0	0	0	0	0	0	0	0	0	0	0	0	0	0	1	0	0	0	0	0	0	0	0
SRR808886	1	0	0	0	0	0	0	0	0	0	0	0	0	0	0	0	0	0	0	0	0	0	0	0	0	0	0	0	0	0	0	0	0	0	0	0	0	1	0	0	0	0	0	0	0	0	0	0	0
SRR808914	1	0	0	0	0	0	0	0	0	0	0	0	0	0	0	0	0	0	0	0	0	0	0	0	0	0	0	0	0	1	0	0	0	0	0	0	0	0	0	0	0	0	0	0	0	0	0	0	0
SRR809018	1	0	0	0	0	0	0	0	0	0	0	0	0	0	0	0	0	0	0	0	0	0	0	0	0	0	0	0	0	1	0	0	0	0	0	0	0	0	0	0	0	0	0	0	0	0	0	0	0
SRR809089	1	0	0	0	0	0	0	0	0	0	0	0	0	0	0	0	0	0	0	0	0	0	0	0	0	0	0	0	0	1	0	0	0	0	0	0	0	0	0	0	0	0	0	0	0	0	0	0	0
SRR809209	1	0	0	0	0	0	0	0	0	0	0	0	0	0	0	0	0	0	0	0	0	0	0	0	0	0	0	0	0	0	0	0	0	1	0	0	0	0	0	0	0	0	0	0	0	0	0	0	0
SRR809283	1	0	0	0	0	0	0	0	0	0	0	0	0	0	0	0	0	0	0	0	0	0	0	0	0	0	0	0	0	0	0	0	0	0	0	0	0	0	0	0	0	0	0	1	0	0	0	0	0
SRR809320	1	0	0	0	0	0	0	0	0	0	0	0	0	0	0	0	0	0	0	0	0	0	0	0	0	0	0	0	0	1	0	0	0	0	0	0	0	0	0	0	0	0	0	0	0	0	0	0	0
SRR809470	1	0	0	0	0	0	0	0	0	0	0	0	0	0	0	0	0	0	0	0	0	0	0	0	0	0	0	0	0	1	0	0	0	0	0	0	0	0	0	0	0	0	0	0	0	0	0	0	0
SRR809667	1	0	0	0	0	0	0	0	0	0	0	0	0	0	0	0	0	0	0	0	0	0	0	0	0	0	0	1	0	0	0	0	0	0	0	0	0	0	0	0	0	0	0	0	0	0	0	0	0
SRR809785	1	0	0	0	0	0	0	0	0	0	0	0	0	0	0	0	0	0	0	0	0	0	0	0	0	0	0	0	0	1	0	0	0	0	0	0	0	0	0	0	0	0	0	0	0	0	0	0	0
SRR809873	1	0	0	0	0	0	0	0	0	0	0	0	0	0	0	0	0	0	0	0	0	0	0	0	0	0	0	0	0	0	0	0	0	0	0	0	0	0	0	0	0	1	0	0	0	0	0	0	0
SRR809897	1	0	0	0	0	0	0	0	0	0	0	0	0	0	0	0	0	0	0	0	0	0	0	0	0	0	0	0	0	0	0	0	0	1	0	0	0	0	0	0	0	0	0	0	0	0	0	0	0
SRR809943	1	0	0	0	0	0	0	0	0	0	0	0	0	0	0	0	0	0	0	0	0	0	0	0	0	0	0	0	0	0	0	0	0	0	1	0	0	0	0	0	0	0	0	0	0	0	0	0	0
SRR810007	1	0	0	0	0	0	0	0	0	0	0	0	0	0	0	0	0	0	0	0	0	0	0	0	0	0	0	0	0	0	0	0	0	0	1	0	0	0	0	0	0	0	0	0	0	0	0	0	0
SRR810051	1	0	0	0	0	0	0	0	0	0	0	0	0	0	0	0	0	0	0	0	0	0	0	0	0	0	0	0	0	0	0	0	0	0	0	0	0	0	0	0	1	0	0	0	0	0	0	0	0
SRR810129	1	0	0	0	0	0	0	0	0	0	0	0	0	0	0	0	0	0	0	0	0	0	0	0	0	0	0	0	0	0	0	0	0	0	0	0	0	0	0	0	0	1	0	0	0	0	0	0	0
SRR810295	1	0	0	0	0	0	0	0	0	0	0	0	0	0	0	0	0	0	0	0	0	0	0	0	0	0	0	0	0	1	0	0	0	0	0	0	0	0	0	0	0	0	0	0	0	0	0	0	0
SRR810319	1	0	0	0	0	0	0	0	0	0	0	0	0	0	0	0	0	0	0	0	0	0	0	0	0	0	0	0	1	0	0	0	0	0	0	0	0	0	0	0	0	0	0	0	0	0	0	0	0
SRR810551	1	0	0	0	0	0	0	0	0	0	0	0	0	0	0	0	0	0	0	0	0	0	0	0	0	0	0	0	0	0	0	0	1	0	0	0	0	0	0	0	0	0	0	0	0	0	0	0	0
SRR810665	1	0	0	0	0	0	0	0	0	0	0	0	0	0	0	0	0	0	0	0	0	0	0	0	0	0	0	0	0	1	0	0	0	0	0	0	0	0	0	0	0	0	0	0	0	0	0	0	0
SRR810689	1	0	0	0	0	0	0	0	0	0	0	0	0	0	0	0	0	0	0	0	0	0	0	0	0	0	0	0	0	0	0	0	0	0	0	0	0	0	0	0	0	0	0	0	0	1	0	0	0
SRR810761	1	0	0	0	0	0	0	0	0	0	0	0	0	0	0	0	0	0	0	0	0	0	0	0	0	0	0	0	0	0	0	0	0	0	0	0	0	0	0	0	0	0	0	0	0	0	1	0	0
SRR810805	1	0	0	0	0	0	0	0	0	0	0	0	0	0	0	0	0	0	0	0	0	0	0	0	0	0	0	0	0	0	0	0	0	0	0	0	0	1	0	0	0	0	0	0	0	0	0	0	0
SRR810829	1	0	0	0	0	0	0	0	0	0	0	0	0	0	0	0	0	0	0	0	0	0	0	0	0	0	0	0	0	0	0	0	0	0	0	0	0	0	0	0	0	0	0	0	0	1	0	0	0
SRR810877	1	0	0	0	0	0	0	0	0	0	0	0	0	0	0	0	0	0	0	0	0	0	0	0	0	0	0	0	1	0	0	0	0	0	0	0	0	0	0	0	0	0	0	0	0	0	0	0	0
SRR810945	1	0	0	0	0	0	0	0	0	0	0	0	0	0	0	0	0	0	0	0	0	0	0	0	0	0	0	0	0	0	0	0	0	0	0	0	0	0	0	0	0	0	0	1	0	0	0	0	0
SRR811029	1	0	0	0	0	0	0	0	0	0	0	0	0	0	0	0	0	0	0	0	0	0	0	0	0	0	0	0	0	0	0	0	0	0	0	0	0	0	0	0	0	0	0	0	0	0	1	0	0
SRR811193	1	0	0	0	0	0	0	0	0	0	0	0	0	0	0	0	0	0	0	0	0	0	0	0	0	0	0	0	0	0	0	0	0	0	0	0	0	0	0	0	0	0	0	0	0	1	0	0	0
SRR811213	1	0	0	0	0	0	0	0	0	0	0	0	0	0	0	0	0	0	0	0	0	0	0	0	0	0	0	0	0	0	0	0	0	0	0	0	0	0	1	0	0	0	0	0	0	0	0	0	0
SRR811237	1	0	0	0	0	0	0	0	0	0	0	0	0	0	0	0	0	0	0	0	0	0	0	0	0	0	0	0	0	0	0	0	0	0	0	0	0	0	0	0	0	1	0	0	0	0	0	0	0
SRR811403	1	0	0	0	0	0	0	0	0	0	0	0	0	0	0	0	0	0	0	0	0	0	0	0	0	0	0	0	0	0	0	0	0	0	1	0	0	0	0	0	0	0	0	0	0	0	0	0	0
SRR811471	1	0	0	0	0	0	0	0	0	0	0	0	0	0	0	0	0	0	0	0	0	0	0	0	0	0	0	0	0	1	0	0	0	0	0	0	0	0	0	0	0	0	0	0	0	0	0	0	0
SRR811559	1	0	0	0	0	0	0	0	0	0	0	0	0	0	0	0	0	0	0	0	0	0	0	0	0	0	0	0	0	0	0	0	1	0	0	0	0	0	0	0	0	0	0	0	0	0	0	0	0
SRR811607	1	0	0	0	0	0	0	0	0	0	0	0	0	0	0	0	0	0	0	0	0	0	0	0	0	0	0	0	0	0	0	0	0	0	0	0	0	0	0	0	0	0	0	0	0	0	1	0	0
SRR811631	1	0	0	0	0	0	0	0	0	0	0	0	0	0	0	0	0	0	0	0	0	0	0	0	0	0	0	0	0	0	0	0	0	0	0	0	0	0	0	0	0	1	0	0	0	0	0	0	0
SRR811653	1	0	0	0	0	0	0	0	0	0	0	0	0	0	0	0	0	0	0	0	0	0	0	0	0	0	0	0	0	1	0	0	0	0	0	0	0	0	0	0	0	0	0	0	0	0	0	0	0
SRR811675	1	0	0	0	0	0	0	0	0	0	0	0	0	0	0	0	0	0	0	0	0	0	0	0	0	0	0	0	0	0	0	0	0	0	1	0	0	0	0	0	0	0	0	0	0	0	0	0	0
SRR811697	1	0	0	0	0	0	0	0	0	0	0	0	0	0	0	0	0	0	0	0	0	0	0	0	0	0	0	0	0	1	0	0	0	0	0	0	0	0	0	0	0	0	0	0	0	0	0	0	0
SRR811748	1	0	0	0	0	0	0	0	0	0	0	0	0	0	0	0	0	0	0	0	0	0	0	0	0	0	0	0	0	1	0	0	0	0	0	0	0	0	0	0	0	0	0	0	0	0	0	0	0
SRR811795	1	0	0	0	0	0	0	0	0	0	0	0	0	0	0	0	0	0	0	0	0	0	0	0	0	0	0	0	0	0	0	0	1	0	0	0	0	0	0	0	0	0	0	0	0	0	0	0	0
SRR811938	1	0	0	0	0	0	0	0	0	0	0	0	0	0	0	0	0	0	0	0	0	0	0	0	0	0	0	0	0	0	0	0	0	1	0	0	0	0	0	0	0	0	0	0	0	0	0	0	0
SRR812012	1	0	0	0	0	0	0	0	0	0	0	0	0	0	0	0	0	0	0	0	0	0	0	0	0	0	0	0	1	0	0	0	0	0	0	0	0	0	0	0	0	0	0	0	0	0	0	0	0
SRR812036	1	0	0	0	0	0	0	0	0	0	0	0	0	0	0	0	0	0	0	0	0	0	0	0	0	0	0	0	0	1	0	0	0	0	0	0	0	0	0	0	0	0	0	0	0	0	0	0	0
SRR812060	1	0	0	0	0	0	0	0	0	0	0	0	0	0	0	0	0	0	0	0	0	0	0	0	0	0	0	0	0	0	0	0	1	0	0	0	0	0	0	0	0	0	0	0	0	0	0	0	0
SRR812104	1	0	0	0	0	0	0	0	0	0	0	0	0	0	0	0	0	0	0	0	0	0	0	0	0	0	0	0	0	0	0	0	1	0	0	0	0	0	0	0	0	0	0	0	0	0	0	0	0
SRR812198	1	0	0	0	0	0	0	0	0	0	0	0	0	0	0	0	0	0	0	0	0	0	0	0	0	0	0	0	0	1	0	0	0	0	0	0	0	0	0	0	0	0	0	0	0	0	0	0	0
SRR812270	1	0	0	0	0	0	0	0	0	0	0	0	0	0	0	0	0	0	0	0	0	0	0	0	0	0	0	0	0	0	0	0	0	0	0	0	0	1	0	0	0	0	0	0	0	0	0	0	0
SRR812493	1	0	0	0	0	0	0	0	0	0	0	0	0	0	0	0	0	0	0	0	0	0	0	0	0	0	0	0	0	0	1	0	0	0	0	0	0	0	0	0	0	0	0	0	0	0	0	0	0
SRR812598	1	0	0	0	0	0	0	0	0	0	0	0	0	0	0	0	0	0	0	0	0	0	0	0	0	0	0	0	0	0	0	0	0	0	0	0	0	0	0	0	0	0	0	0	0	0	1	0	0
SRR812649	1	0	0	0	0	0	0	0	0	0	0	0	0	0	0	0	0	0	0	0	0	0	0	0	0	0	0	0	0	0	0	0	0	0	0	0	0	0	0	0	1	0	0	0	0	0	0	0	0
SRR812673	1	0	0	0	0	0	0	0	0	0	0	0	0	0	0	0	0	0	0	0	0	0	0	0	0	0	0	0	0	1	0	0	0	0	0	0	0	0	0	0	0	0	0	0	0	0	0	0	0
SRR812697	1	0	0	0	0	0	0	0	0	0	0	0	0	0	0	0	0	0	0	0	0	0	0	0	0	0	0	0	0	0	0	0	0	0	0	0	1	0	0	0	0	0	0	0	0	0	0	0	0
SRR812721	1	0	0	0	0	0	0	0	0	0	0	0	0	0	0	0	0	0	0	0	0	0	0	0	0	0	0	0	0	0	0	0	0	0	0	0	1	0	0	0	0	0	0	0	0	0	0	0	0
SRR812745	1	0	0	0	0	0	0	0	0	0	0	0	0	0	0	0	0	0	0	0	0	0	0	0	0	0	0	0	0	0	0	0	0	0	0	0	0	0	0	0	0	0	0	0	0	0	1	0	0
SRR813043	1	0	0	0	0	0	0	0	0	0	0	0	0	0	0	0	0	0	0	0	0	0	0	0	0	0	0	0	0	0	1	0	0	0	0	0	0	0	0	0	0	0	0	0	0	0	0	0	0
SRR813108	1	0	0	0	0	0	0	0	0	0	0	0	0	0	0	0	0	0	0	0	0	0	0	0	0	0	0	0	0	0	0	0	0	1	0	0	0	0	0	0	0	0	0	0	0	0	0	0	0
SRR813208	1	0	0	0	0	0	0	0	0	0	0	0	0	0	0	0	0	0	0	0	0	0	0	0	0	0	0	0	0	0	0	0	0	0	0	0	0	0	0	0	0	0	0	0	0	0	1	0	0
SRR813234	1	0	0	0	0	0	0	0	0	0	0	0	0	0	0	0	0	0	0	0	0	0	0	0	0	0	0	0	0	0	0	0	0	0	0	0	0	0	0	0	0	0	0	0	0	1	0	0	0
SRR813371	1	0	0	0	0	0	0	0	0	0	0	0	0	0	0	0	0	0	0	0	0	0	0	0	0	0	0	0	0	0	0	0	1	0	0	0	0	0	0	0	0	0	0	0	0	0	0	0	0
SRR813431	1	0	0	0	0	0	0	0	0	0	0	0	0	0	0	0	0	0	0	0	0	0	0	0	0	0	0	1	0	0	0	0	0	0	0	0	0	0	0	0	0	0	0	0	0	0	0	0	0
SRR813471	1	0	0	0	0	0	0	0	0	0	0	0	0	0	0	0	0	0	0	0	0	0	0	0	0	0	0	0	0	1	0	0	0	0	0	0	0	0	0	0	0	0	0	0	0	0	0	0	0
SRR813529	1	0	0	0	0	0	0	0	0	0	0	0	0	0	0	0	0	0	0	0	0	0	0	0	0	0	0	0	0	0	0	0	0	0	0	0	1	0	0	0	0	0	0	0	0	0	0	0	0
SRR813584	1	0	0	0	0	0	0	0	0	0	0	0	0	0	0	0	0	0	0	0	0	0	0	0	0	0	0	0	0	1	0	0	0	0	0	0	0	0	0	0	0	0	0	0	0	0	0	0	0
SRR813728	1	0	0	0	0	0	0	0	0	0	0	0	0	0	0	0	0	0	0	0	0	0	0	0	0	0	0	0	0	0	0	0	0	0	0	0	0	0	0	0	1	0	0	0	0	0	0	0	0
SRR813776	1	0	0	0	0	0	0	0	0	0	0	0	0	0	0	0	0	0	0	0	0	0	0	0	0	0	0	0	0	1	0	0	0	0	0	0	0	0	0	0	0	0	0	0	0	0	0	0	0
SRR813802	1	0	0	0	0	0	0	0	0	0	0	0	0	0	0	0	0	0	0	0	0	0	0	0	0	0	0	0	0	0	0	0	0	0	0	0	0	0	0	1	0	0	0	0	0	0	0	0	0
SRR813915	1	0	0	0	0	0	0	0	0	0	0	0	0	0	0	0	0	0	0	0	0	0	0	0	0	0	0	0	0	0	0	0	0	0	0	0	0	0	0	0	1	0	0	0	0	0	0	0	0
SRR814003	1	0	0	0	0	0	0	0	0	0	0	0	0	0	0	0	0	0	0	0	0	0	0	0	0	0	0	0	0	0	0	0	0	0	0	0	1	0	0	0	0	0	0	0	0	0	0	0	0
SRR814028	1	0	0	0	0	0	0	0	0	0	0	0	0	0	0	0	0	0	0	0	0	0	0	0	0	0	0	0	0	0	0	0	0	0	0	0	1	0	0	0	0	0	0	0	0	0	0	0	0
SRR814052	1	0	0	0	0	0	0	0	0	0	0	0	0	0	0	0	0	0	0	0	0	0	0	0	0	0	0	0	0	0	0	0	0	0	0	0	0	0	1	0	0	0	0	0	0	0	0	0	0
SRR814108	1	0	0	0	0	0	0	0	0	0	0	0	0	0	0	0	0	0	0	0	0	0	0	0	0	0	0	0	0	0	0	0	0	0	0	0	1	0	0	0	0	0	0	0	0	0	0	0	0
SRR814268	1	0	0	0	0	0	0	0	0	0	0	0	0	0	0	0	0	0	0	0	0	0	0	0	0	0	0	0	0	0	0	0	0	0	0	0	0	0	0	0	0	0	0	0	0	1	0	0	0
SRR814293	1	0	0	0	0	0	0	0	0	0	0	0	0	0	0	0	0	0	0	0	0	0	0	0	0	0	0	0	0	0	0	0	0	1	0	0	0	0	0	0	0	0	0	0	0	0	0	0	0
SRR814341	1	0	0	0	0	0	0	0	0	0	0	0	0	0	0	0	0	0	0	0	0	0	0	0	0	0	0	0	0	0	0	0	0	0	0	0	1	0	0	0	0	0	0	0	0	0	0	0	0
SRR814387	1	0	0	0	0	0	0	0	0	0	0	0	0	0	0	0	0	0	0	0	0	0	0	0	0	0	0	0	0	1	0	0	0	0	0	0	0	0	0	0	0	0	0	0	0	0	0	0	0
SRR814407	1	0	0	0	0	0	0	0	0	0	0	0	0	0	0	0	0	0	0	0	0	0	0	0	0	0	0	0	0	0	0	0	0	0	0	0	0	0	0	0	0	1	0	0	0	0	0	0	0
SRR814467	1	0	0	0	0	0	0	0	0	0	0	0	0	0	0	0	0	0	0	0	0	0	0	0	0	0	0	0	0	0	0	0	0	0	1	0	0	0	0	0	0	0	0	0	0	0	0	0	0
SRR814491	1	0	0	0	0	0	0	0	0	0	0	0	0	0	0	0	0	0	0	0	0	0	0	0	0	0	0	0	0	0	0	0	1	0	0	0	0	0	0	0	0	0	0	0	0	0	0	0	0
SRR814515	1	0	0	0	0	0	0	0	0	0	0	0	0	0	0	0	0	0	0	0	0	0	0	0	0	0	0	0	0	0	0	0	0	0	0	0	1	0	0	0	0	0	0	0	0	0	0	0	0
SRR814563	1	0	0	0	0	0	0	0	0	0	0	0	0	0	0	0	0	0	0	0	0	0	0	0	0	0	0	0	0	0	0	0	0	0	0	1	0	0	0	0	0	0	0	0	0	0	0	0	0
SRR814587	1	0	0	0	0	0	0	0	0	0	0	0	0	0	0	0	0	0	0	0	0	0	0	0	0	0	0	0	0	0	0	0	0	0	0	0	0	0	0	0	1	0	0	0	0	0	0	0	0
SRR814611	1	0	0	0	0	0	0	0	0	0	0	0	0	0	0	0	0	0	0	0	0	0	0	0	0	0	0	0	0	0	0	0	0	0	0	0	0	0	0	0	1	0	0	0	0	0	0	0	0
SRR814892	1	0	0	0	0	0	0	0	0	0	0	0	0	0	0	0	0	0	0	0	0	0	0	0	0	0	0	0	0	0	0	0	0	1	0	0	0	0	0	0	0	0	0	0	0	0	0	0	0
SRR814943	1	0	0	0	0	0	0	0	0	0	0	0	0	0	0	0	0	0	0	0	0	0	0	0	0	0	0	1	0	0	0	0	0	0	0	0	0	0	0	0	0	0	0	0	0	0	0	0	0
SRR814967	1	0	0	0	0	0	0	0	0	0	0	0	0	0	0	0	0	0	0	0	0	0	0	0	0	0	0	0	1	0	0	0	0	0	0	0	0	0	0	0	0	0	0	0	0	0	0	0	0
SRR814996	1	0	0	0	0	0	0	0	0	0	0	0	0	0	0	0	0	0	0	0	0	0	0	0	0	0	0	0	0	0	0	0	0	0	0	0	0	0	1	0	0	0	0	0	0	0	0	0	0
SRR815140	1	0	0	0	0	0	0	0	0	0	0	0	0	0	0	0	0	0	0	0	0	0	0	0	0	0	0	0	0	0	0	1	0	0	0	0	0	0	0	0	0	0	0	0	0	0	0	0	0
SRR815184	1	0	0	0	0	0	0	0	0	0	0	0	0	0	0	0	0	0	0	0	0	0	0	0	0	0	0	0	0	0	0	0	0	0	0	0	0	0	0	0	1	0	0	0	0	0	0	0	0
SRR815208	1	0	0	0	0	0	0	0	0	0	0	0	0	0	0	0	0	0	0	0	0	0	0	0	0	0	0	0	0	0	0	0	0	0	1	0	0	0	0	0	0	0	0	0	0	0	0	0	0
SRR815280	1	0	0	0	0	0	0	0	0	0	0	0	0	0	0	0	0	0	0	0	0	0	0	0	0	0	0	0	0	0	0	0	0	0	1	0	0	0	0	0	0	0	0	0	0	0	0	0	0
SRR815350	1	0	0	0	0	0	0	0	0	0	0	0	0	0	0	0	0	0	0	0	0	0	0	0	0	0	0	0	0	0	0	0	1	0	0	0	0	0	0	0	0	0	0	0	0	0	0	0	0
SRR815446	1	0	0	0	0	0	0	0	0	0	0	0	0	0	0	0	0	0	0	0	0	0	0	0	0	0	0	0	0	0	0	0	0	0	0	0	1	0	0	0	0	0	0	0	0	0	0	0	0
SRR815542	1	0	0	0	0	0	0	0	0	0	0	0	0	0	0	0	0	0	0	0	0	0	0	0	0	0	0	0	0	0	0	0	0	0	1	0	0	0	0	0	0	0	0	0	0	0	0	0	0
SRR815568	1	0	0	0	0	0	0	0	0	0	0	0	0	0	0	0	0	0	0	0	0	0	0	0	0	0	0	0	0	0	0	0	0	0	1	0	0	0	0	0	0	0	0	0	0	0	0	0	0
SRR815661	1	0	0	0	0	0	0	0	0	0	0	0	0	0	0	0	0	0	0	0	0	0	0	0	0	0	0	0	0	0	0	0	0	0	0	0	0	0	0	0	1	0	0	0	0	0	0	0	0
SRR815735	1	0	0	0	0	0	0	0	0	0	0	0	0	0	0	0	0	0	0	0	0	0	0	0	0	0	0	0	0	0	0	0	0	0	0	0	0	0	0	0	1	0	0	0	0	0	0	0	0
SRR815759	1	0	0	0	0	0	0	0	0	0	0	0	0	0	0	0	0	0	0	0	0	0	0	0	0	0	0	0	0	0	0	0	1	0	0	0	0	0	0	0	0	0	0	0	0	0	0	0	0
SRR815783	1	0	0	0	0	0	0	0	0	0	0	0	0	0	0	0	0	0	0	0	0	0	0	0	0	0	0	0	0	0	0	0	0	0	0	0	0	0	0	1	0	0	0	0	0	0	0	0	0
SRR815845	1	0	0	0	0	0	0	0	0	0	0	0	0	0	0	0	0	0	0	0	0	0	0	0	0	0	0	0	0	0	0	0	0	0	1	0	0	0	0	0	0	0	0	0	0	0	0	0	0
SRR815893	1	0	0	0	0	0	0	0	0	0	0	0	0	0	0	0	0	0	0	0	0	0	0	0	0	0	0	0	0	0	0	0	0	0	0	0	0	0	0	0	1	0	0	0	0	0	0	0	0
SRR815944	1	0	0	0	0	0	0	0	0	0	0	0	0	0	0	0	0	0	0	0	0	0	0	0	0	0	0	0	0	0	0	0	0	0	1	0	0	0	0	0	0	0	0	0	0	0	0	0	0
SRR815970	1	0	0	0	0	0	0	0	0	0	0	0	0	0	0	0	0	0	0	0	0	0	0	0	0	0	0	0	0	0	0	0	0	0	0	0	0	0	0	0	0	0	0	0	0	1	0	0	0
SRR816096	1	0	0	0	0	0	0	0	0	0	0	0	0	0	0	0	0	0	0	0	0	0	0	0	0	0	0	0	0	0	0	0	0	0	0	0	1	0	0	0	0	0	0	0	0	0	0	0	0
SRR816177	1	0	0	0	0	0	0	0	0	0	0	0	0	0	0	0	0	0	0	0	0	0	0	0	0	0	0	0	0	1	0	0	0	0	0	0	0	0	0	0	0	0	0	0	0	0	0	0	0
SRR816250	1	0	0	0	0	0	0	0	0	0	0	0	0	0	0	0	0	0	0	0	0	0	0	0	0	0	0	0	0	0	0	0	0	0	0	0	0	0	0	0	0	0	0	1	0	0	0	0	0
SRR816403	1	0	0	0	0	0	0	0	0	0	0	0	0	0	0	0	0	0	0	0	0	0	0	0	0	0	0	0	0	0	0	0	0	0	1	0	0	0	0	0	0	0	0	0	0	0	0	0	0
SRR816427	1	0	0	0	0	0	0	0	0	0	0	0	0	0	0	0	0	0	0	0	0	0	0	0	0	0	0	0	0	0	0	0	0	0	0	0	1	0	0	0	0	0	0	0	0	0	0	0	0
SRR816495	1	0	0	0	0	0	0	0	0	0	0	0	0	0	0	0	0	0	0	0	0	0	0	0	0	0	0	0	0	0	0	0	0	0	0	0	0	0	0	0	0	1	0	0	0	0	0	0	0
SRR816541	1	0	0	0	0	0	0	0	0	0	0	0	0	0	0	0	0	0	0	0	0	0	0	0	0	0	0	0	0	0	0	0	0	0	0	0	0	0	0	0	0	0	0	0	0	0	1	0	0
SRR816629	1	0	0	0	0	0	0	0	0	0	0	0	0	0	0	0	0	0	0	0	0	0	0	0	0	0	0	0	0	0	0	0	0	1	0	0	0	0	0	0	0	0	0	0	0	0	0	0	0
SRR816721	1	0	0	0	0	0	0	0	0	0	0	0	0	0	0	0	0	0	0	0	0	0	0	0	0	0	0	0	1	0	0	0	0	0	0	0	0	0	0	0	0	0	0	0	0	0	0	0	1
SRR816770	1	0	0	0	0	0	0	0	0	0	0	0	0	0	0	0	0	0	0	0	0	0	0	0	0	0	0	0	1	0	0	0	0	0	0	0	0	0	0	0	0	0	0	0	0	0	0	0	0
SRR816794	1	0	0	0	0	0	0	0	0	0	0	0	0	0	0	0	0	0	0	0	0	0	0	0	0	0	0	0	0	0	0	0	0	0	0	0	1	0	0	0	0	0	0	0	0	0	0	0	0
SRR816865	1	0	0	0	0	0	0	0	0	0	0	0	0	0	0	0	0	0	0	0	0	0	0	0	0	0	0	0	0	0	0	0	0	0	0	0	0	0	0	0	0	1	0	0	0	0	0	0	0
SRR816920	1	0	0	0	0	0	0	0	0	0	0	0	0	0	0	0	0	0	0	0	0	0	0	0	0	0	0	0	0	0	0	0	0	0	0	0	0	0	0	0	0	0	0	1	0	0	0	0	0
SRR817142	1	0	0	0	0	0	0	0	0	0	0	0	0	0	0	0	0	0	0	0	0	0	0	0	0	0	0	0	0	0	0	0	0	0	0	0	1	0	0	0	0	0	0	0	0	0	0	0	0
SRR817353	1	0	0	0	0	0	0	0	0	0	0	0	0	0	0	0	0	0	0	0	0	0	0	0	0	0	0	0	0	0	0	0	1	0	0	0	0	0	0	0	0	0	0	0	0	0	0	0	0
SRR817512	1	0	0	0	0	0	0	0	0	0	0	0	0	0	0	0	0	0	0	0	0	0	0	0	0	0	0	1	0	0	0	0	0	0	0	0	0	0	0	0	0	0	0	0	0	0	0	0	0
SRR817629	1	0	0	0	0	0	0	0	0	0	0	0	0	0	0	0	0	0	0	0	0	0	0	0	0	0	0	0	1	0	0	0	0	0	0	0	0	0	0	0	0	0	0	0	0	0	0	0	1
SRR817686	1	0	0	0	0	0	0	0	0	0	0	0	0	0	0	0	0	0	0	0	0	0	0	0	0	0	0	0	1	0	0	0	0	0	0	0	0	0	0	0	0	0	0	0	0	0	0	0	0
SRR817715	1	0	0	0	0	0	0	0	0	0	0	0	0	0	0	0	0	0	0	0	0	0	0	0	0	0	0	0	1	0	0	0	0	0	0	0	0	0	0	0	0	0	0	0	0	0	0	0	0
SRR817744	1	0	0	0	0	0	0	0	0	0	0	0	0	0	0	0	0	0	0	0	0	0	0	0	0	0	0	0	0	1	0	0	0	0	0	0	0	0	0	0	0	0	0	0	0	0	0	0	0
SRR817751	1	0	0	0	0	0	0	0	0	0	0	0	0	0	0	0	0	0	0	0	0	0	0	0	0	0	0	0	1	0	0	0	0	0	0	0	0	0	0	0	0	0	0	0	0	0	0	0	0
SRR817758	1	0	0	0	0	0	0	0	0	0	0	0	0	0	0	0	0	0	0	0	0	0	0	0	0	0	0	0	1	0	0	0	0	0	0	0	0	0	0	0	0	0	0	0	0	0	0	0	0
SRR817775	1	0	0	0	0	0	0	0	0	0	0	0	0	0	0	0	0	0	0	0	0	0	0	0	0	0	0	0	1	0	0	0	0	0	0	0	0	0	0	0	0	0	0	0	0	0	0	0	1
SRR817797	1	0	0	0	0	0	0	0	0	0	0	0	0	0	0	0	0	0	0	0	0	0	0	0	0	0	0	0	1	0	0	0	0	0	0	0	0	0	0	0	0	0	0	0	0	0	0	0	1
SRR817817	1	0	0	0	0	0	0	0	0	0	0	0	0	0	0	0	0	0	0	0	0	0	0	0	0	0	0	0	0	0	0	0	0	1	0	0	0	0	0	0	0	0	0	0	0	0	0	0	0
SRR817880	1	0	0	0	0	0	0	0	0	0	0	0	0	0	0	0	0	0	0	0	0	0	0	0	0	0	0	0	1	0	0	0	0	0	0	0	0	0	0	0	0	0	0	0	0	0	0	0	0
SRR817905	1	0	0	0	0	0	0	0	0	0	0	0	0	0	0	0	0	0	0	0	0	0	0	0	0	0	0	0	1	0	0	0	0	0	0	0	0	0	0	0	0	0	0	0	0	0	0	0	1
SRR817927	1	0	0	0	0	0	0	0	0	0	0	0	0	0	0	0	0	0	0	0	0	0	0	0	0	0	0	0	1	0	0	0	0	0	0	0	0	0	0	0	0	0	0	0	0	0	0	0	1
SRR817978	1	0	0	0	0	0	0	0	0	0	0	0	0	0	0	0	0	0	0	0	0	0	0	0	0	0	0	0	1	0	0	0	0	0	0	0	0	0	0	0	0	0	0	0	0	0	0	0	1
SRR818033	1	0	0	0	0	0	0	0	0	0	0	0	0	0	0	0	0	0	0	0	0	0	0	0	0	0	0	0	1	0	0	0	0	0	0	0	0	0	0	0	0	0	0	0	0	0	0	0	0
SRR818139	1	0	0	0	0	0	0	0	0	0	0	0	0	0	0	0	0	0	0	0	0	0	0	0	0	0	0	0	0	0	0	0	0	1	0	0	0	0	0	0	0	0	0	0	0	0	0	0	0
SRR818170	1	0	0	0	0	0	0	0	0	0	0	0	0	0	0	0	0	0	0	0	0	0	0	0	0	0	0	0	0	0	0	0	0	0	0	0	1	0	0	0	0	0	0	0	0	0	0	0	0
SRR818188	1	0	0	0	0	0	0	0	0	0	0	0	0	0	0	0	0	0	0	0	0	0	0	0	0	0	0	0	0	0	0	0	0	0	0	1	0	0	0	0	0	0	0	0	0	0	0	0	0
SRR818210	1	0	0	0	0	0	0	0	0	0	0	0	0	0	0	0	0	0	0	0	0	0	0	0	0	0	0	0	1	0	0	0	0	0	0	0	0	0	0	0	0	0	0	0	0	0	0	0	0
SRR818232	1	0	0	0	0	0	0	0	0	0	0	0	0	0	0	0	0	0	0	0	0	0	0	0	0	0	0	0	0	1	0	0	0	0	0	0	0	0	0	0	0	0	0	0	0	0	0	0	0
SRR818270	1	0	0	0	0	0	0	0	0	0	0	0	0	0	0	0	0	0	0	0	0	0	0	0	0	0	0	0	1	0	0	0	0	0	0	0	0	0	0	0	0	0	0	0	0	0	0	0	0
SRR818321	1	0	0	0	0	0	0	0	0	0	0	0	0	0	0	0	0	0	0	0	0	0	0	0	0	0	0	0	0	0	0	0	1	0	0	0	0	0	0	0	0	0	0	0	0	0	0	0	0
SRR818372	1	0	0	0	0	0	0	0	0	0	0	0	0	0	0	0	0	0	0	0	0	0	0	0	0	0	0	0	0	0	0	0	1	0	0	0	0	0	0	0	0	0	0	0	0	0	0	0	0
SRR818396	1	0	0	0	0	0	0	0	0	0	0	0	0	0	0	0	0	0	0	0	0	0	0	0	0	0	0	0	1	0	0	0	0	0	0	0	0	0	0	0	0	0	0	0	0	0	0	0	1
SRR818418	1	0	0	0	0	0	0	0	0	0	0	0	0	0	0	0	0	0	0	0	0	0	0	0	0	0	0	0	1	0	0	0	0	0	0	0	0	0	0	0	0	0	0	0	0	0	0	0	0
SRR818440	1	0	0	0	0	0	0	0	0	0	0	0	0	0	0	0	0	0	0	0	0	0	0	0	0	0	0	0	0	0	0	0	1	0	0	0	0	0	0	0	0	0	0	0	0	0	0	0	0
SRR818469	1	0	0	0	0	0	0	0	0	0	0	0	0	0	0	0	0	0	0	0	0	0	0	0	0	0	0	0	1	0	0	0	0	0	0	0	0	0	0	0	0	0	0	0	0	0	0	0	0
[truncated: 11,320 more rows]
[truncated: 406 more columns]

## Sheet: tableS3_age_entropy
Supplemental Table 3: Intra-class entropy as a function of age
log2FC	pval	Code	Name	# Adult		# Pediatric
-0.263	0	T000	CNS		688	178
-0.102	0	T002	MESODM IMMhigh		398	118
-0.136	0	T003	MESODM STEMhigh		162	250
-0.16	0	T005	LEUK		199	486
0.101	0	T006	LYMPH		88	17
-0.067	4.75e-151	T011	LUAD		510	11
-0.008	0.1	T016	HEPAC		396	13
-0.258	0	T026	CNS A		686	150
-0.267	0	T028	CNS IDHwt		252	115
-0.14	0	T029	CNS IDHmut		434	35
-0.194	0	T030	GLI IDHwt		249	94
-0.208	0	T034	GLI HG		242	45
-0.208	0	T035	GLI HG C7/C10		206	26
-0.137	0	T036	GLI HG PRON		36	19
-0.211	0	T038	GLI HG/GBM MES/CLASS		122	19
-0.15	0	T044	GLI IDHmut CODEL		221	31
-0.23	0	T047	GLI IDHmut CODEL A		219	15
-0.239	0	T048	GLI IDHmut MULTICELL NET		52	10
-0.113	0	T066	MESODM IMMhigh A		320	118
-0.05	1.91e-98	T068	OSARC		24	77
-0.071	7.68e-265	T069	SARC IMMhigh		215	41
-0.072	2.54e-264	T075	SARC IMMhigh A		158	41
-0.058	1.62e-139	T077	SARC HYPOX *		44	11
-0.091	0	T078	SARC EPITH/KIT *		32	24
-0.209	0	T090	MYOGEN		20	114
-0.134	0	T091	MESODM STEMhigh A		140	19
-0.187	0	T093	MYOGEN FUS-		20	76
-0.188	0	T095	MYOGEN FUS- A		19	64
-0.021	6.12e-53	T119	ALL		16	260
-0.196	0	T120	AML		179	196
-0.01	6.55e-21	T122	ALL A		15	251
-0.088	8.75e-266	T217	LUAD TRU+PI		318	11
-0.089	2.4e-267	T219	LUAD TRU+PI 1		302	11
-0.118	0	T221	LUAD TRU 2		122	10
-0.195	0	T224	LUAD TRU 4 *		32	10

## Sheet: tableS4a_deeplift_bcor
Supplemental Table 4a: DeepLIFT and entropy scores for T032 CNS BCORmut/PNET
	DeepLIFT score	S
EEF1DP2	0.00889892	1.48638
FOXD2	0.00801485	1.15126
TLL2	0.00742352	1.0624
KCNG3	0.0070967	1.17206
HCN4	0.00664694	0.812896
ARMC4	0.00594484	1.01051
TMED10P2	0.0054199	1.2799
GALNTL6	0.00508722	0.948719
PRDM6	0.00495048	1.25169
KCNG2	0.00479634	1.1203
MNX1	0.00429275	0.906667
DUSP5P1	0.00422188	1.27501
BCOR	0.0041945	1.53456
FOXF1	0.00378043	1.11364
LRFN5	0.00337509	0.926073
RTN4RL1	0.00330203	1.14904
RASSF10	0.00326254	0.830606
ZIC5	0.00301793	1.09272
TRHDE	0.00298052	0.942107
HRK	0.00292964	1.00076
PITPNA	0.00291232	1.67108
PAX6	0.0029013	1.07033
CHST7	0.00289654	1.15904
DOK6	0.00275051	1.00015
AJAP1	0.0026275	0.842728
P2RX2	0.00247926	0.906319
GCNT4	0.00247014	1.26058
SLITRK5	0.00231202	1.00427
NOG	0.00229055	0.852358
BCORL1	0.00228604	1.54578
HES4	0.00222135	1.22731
B3GALT1	0.00208627	0.694264
FAT4	0.00206552	1.11481
IRF4	0.00200082	0.48278
NFATC1	0.00199616	1.4335
EPHA7	0.00199616	0.787147
KAZALD1	0.00196539	1.26545
SP5	0.00195573	0.958883
TRIM7	0.00194914	1.07869
BTBD11	0.00194548	1.1881
MCIDAS	0.00194019	1.4118
HS3ST3B1	0.00190814	1.03852
WNT11	0.00189556	0.9878
ITPKA	0.00185967	1.10395
ADAMTS17	0.00181671	1.10326
FZD2	0.00178357	0.843556
CNTN3	0.00172667	1.15851
KCTD12	0.00170833	1.36772
CDH4	0.001706	0.792488
DLL1	0.00168836	1.26791
PNPLA3	0.00167694	1.19483
ELFN1	0.00167037	0.997006
NETO1	0.00166165	0.940421
PRDM16	0.00163635	0.957322
SFMBT1	0.00157512	1.4242
NTF3	0.00154846	0.827427
NTN1	0.00152864	0.997629
OSR1	0.00150764	0.882857
FRAT1	0.00149819	1.24363
SESN2	0.00149814	1.45392
EFNA2	0.00149142	0.671327
RASGRF1	0.00148412	0.802014
ZNF670	0.00148305	1.48752
B3GLCT	0.00147158	1.48014
SFT2D3	0.00142121	1.5168
CCNO	0.00141572	1.14772
EFNA3	0.00140368	1.24078
METRNL	0.00139075	1.34566
PTCHD1	0.00138728	0.914808
DMBX1	0.00137151	0.904241
CASC10	0.001361	1.12509
PHF10	0.00135845	1.37579
CPT1A	0.0013495	1.40743
PDZRN4	0.00134422	1.11513
KISS1R	0.00134112	0.632977
PDE4A	0.00133287	1.61539
EGFEM1P	0.00130249	1.05741
BCL2L11	0.00129434	1.5063
TBL1Y	0.00128269	1.47654
ING1	0.00127966	1.4737
ABHD3	0.00124791	1.31773
GSC	0.00119415	1.15436
TMTC4	0.00118928	1.51438
ADAMTS7	0.00118616	1.35651
ADAMTSL1	0.00118146	1.11356
TWIST2	0.00117487	1.14246
PROX1	0.00117103	0.864965
DDHD1	0.0011644	1.48061
NANOS1	0.00115281	1.13912
KIF26B	0.00115076	1.05956
ZNF98	0.00113221	1.02139
BMP6	0.00111542	1.26537
USP13	0.00111038	1.3223
EPHB1	0.00110395	1.02253
SLC16A2	0.00109506	1.34341
FOXL2	0.00108235	0.89789
FOXD1	0.00108004	0.72584
BACH2	0.00107954	1.00478
RORB	0.00106655	0.74853
AMIGO3	0.00106441	1.21548
PPM1E	0.00106292	0.927854
GRID1	0.00103496	0.971056
TRIM36	0.00103367	1.22825
ROR1	0.00102796	1.23066
SDK2	0.00101558	1.00712
TENM1	0.00101221	1.00401
LRRC10B	0.00101219	1.03068
ALDH9A1	0.00100074	1.53217
ENO4	0.000998095	1.18746
NRG3	0.000992696	1.03863
SOCS2	0.000978382	0.997712
ABHD15	0.000972322	1.54983
FAM189A1	0.000970314	1.06651
MKX	0.000969756	0.873875
TEX9	0.000966298	1.51606
FGF9	0.000963374	0.766481
PCDH10	0.000956713	0.988478
EFCC1	0.000949551	1.08664
QRICH2	0.00094808	1.11591
SAMD5	0.000948036	1.12278
ZNF676	0.000941855	1.21321
TTC23L	0.000939025	1.09371
DCAF12L2	0.000937541	1.20868
CEBPA	0.000930366	0.786666
FGFRL1	0.000928424	0.924134
RSPH4A	0.000919411	0.930147
SLC25A29	0.000917073	1.23235
MDGA1	0.000913024	0.878964
ARHGAP31	0.000902595	1.22802
SNX18P3	0.000901212	1.13837
GXYLT2	0.000900468	1.25527
HHIP	0.000871616	1.00741
DENND1B	0.000870387	0.953778
GPR153	0.0008699	1.52109
RN7SL689P	0.000862428	1.46289
WWC3	0.000862038	1.42414
OSBPL6	0.000860159	1.38336
GATA6	0.000857724	0.964541
CASP3	0.000850738	1.63542
LEF1	0.000845831	0.966957
ZNF454	0.000838092	1.33121
NKD2	0.000826188	1.18133
FOXL1	0.000819716	1.08328
TSSC2	0.000804687	1.42036
FAM43B	0.000803853	0.863847
FGFR3	0.000795623	0.583686
ATRNL1	0.000795177	1.18096
TBC1D16	0.000791365	1.26434
MAD2L2	0.000790976	1.31517
VAV2	0.000790932	1.48297
PKNOX2	0.000789822	0.930811
HIST2H2BC	0.000789043	0.92919
STOX2	0.000776963	1.26474
FIBCD1	0.000775317	0.832006
TSNAXIP1	0.000772142	1.12288
TAF1B	0.000766355	1.39255
TEX15	0.000762978	0.760958
HIST2H4B	0.000762374	1.17096
DNAH6	0.000759059	1.11805
KCNK9	0.000755419	0.673375
KCTD15	0.000750697	1.35856
TNRC18	0.000743776	1.4205
TUBB6	0.000738107	1.345
GRIN2D	0.000733269	1.09474
CCDC13	0.000731805	1.20194
KCTD1	0.000730431	1.24931
ZSCAN23	0.000727686	1.15883
PTGES3P2	0.000722751	1.3095
EFCAB1	0.00072242	0.847475
AFF2	0.000719974	0.948096
TMEM181	0.000719187	1.52983
CNTN5	0.000717803	0.966887
FAM155B	0.000714228	1.17864
SHISA9	0.000709711	0.853473
KLHL25	0.000709157	1.31645
BRD9P2	0.000706721	1.61067
MMP17	0.000699096	0.860728
NBPF10	0.000690725	1.3774
IRX5	0.000689011	0.79302
GSE1	0.000683401	1.55893
C5orf38	0.000682718	0.724969
RHBDL3	0.00067125	0.926805
ROR2	0.000668537	1.07901
HS6ST3	0.000665691	0.905374
BDNF	0.000661559	1.13981
TNFSF9	0.000660706	0.91146
LYPD6	0.000659969	1.28133
SEMA6D	0.000658675	1.33783
ZNF300P1	0.000656287	1.22797
RAP1GDS1	0.0006548	1.40459
SAMD11	0.000654747	0.943948
MMP15	0.000651612	1.31171
ENTPD3	0.000650207	1.17746
PNMA1	0.000650095	1.31229
KBTBD8	0.000648915	1.02009
LRRC17	0.000647445	1.16479
ZSWIM6	0.000646641	1.31111
HIST2H3C	0.000646002	0.79015
TTL	0.000645908	1.41998
FNBP1P1	0.000644974	1.34589
SNRPGP4	0.000643729	1.17449
FGF11	0.000641234	0.8037
CCDC85C	0.000640055	1.33126
SLIT2	0.000632124	1.28166
SYT9	0.000632016	1.25023
NHS	0.000630877	1.31137
TRPC4	0.000625325	1.17922
BAZ1A	0.000625018	1.5488
SKIDA1	0.000624915	1.11846
WNT5B	0.000623211	1.29045
ISL2	0.000619905	1.07358
ANKRD18A	0.000618098	1.14266
FRAS1	0.000614928	1.18556
LRP8	0.000613911	1.18527
NBPF19	0.000611243	1.47419
NFIX	0.000609756	1.36227
SNTB2	0.000609202	1.37315
DOCK3	0.000608898	0.965212
CARHSP1	0.000607212	1.44565
GNA12	0.000604604	1.53047
TBX1	0.00060291	0.807343
COX5BP6	0.000601844	1.38986
GLIS1	0.000594751	1.04879
GNB4	0.000592036	1.47864
TAF6L	0.000591247	1.08004
EIF4B	0.000591105	1.32677
AKT1	0.000590495	1.46654
PDE3B	0.000586225	1.29832
CACNA1H	0.000585196	0.942697
CAAP1	0.000582307	1.52405
SLC4A11	0.000581108	0.87069
TEAD1	0.000580714	1.3225
METRN	0.000579938	1.18866
BCL7A	0.000579601	1.31071
STK19B	0.000579193	0.929418
XXYLT1	0.000579141	1.23531
CCDC96	0.000578672	1.05245
SPRYD7	0.000577362	0.908398
MFAP4	0.000575856	0.971353
GALNT16	0.000574742	1.22007
SH3RF3	0.000574296	1.31149
EXOSC5	0.000573928	0.872115
LTBP1	0.000573133	1.12643
ELF2	0.000571627	1.58311
CBX4	0.000571538	0.890894
ZFPM2	0.000568022	1.25203
WNT5A	0.000567721	1.05773
VN1R85P	0.000564939	1.56942
WDR63	0.000564314	0.751328
KLHL22	0.000563449	1.43276
ZNRF3	0.000562275	1.26581
NXN	0.000560096	1.37216
KLHL21	0.000559881	1.42117
C1orf54	0.00055879	1.27459
ZNF730	0.00055844	1.05869
NPAS1	0.000555455	1.37019
RNA5SP490	0.0005546	1.39827
PSD4	0.000550413	0.944639
KCNG1	0.000549557	0.646816
ZC3H12B	0.000549519	1.35925
CCDC85B	0.000548569	1.21887
GOLGA2P7	0.000548303	1.24632
SIX5	0.000548036	1.10845
PCGF5	0.000547311	1.62245
FST	0.00054662	0.563225
HIF3A	0.000546566	0.890704
CDK6	0.000545941	1.05699
CORO2B	0.000545766	1.00441
SEMA6C	0.000544529	0.914517
TMCC3	0.000541527	1.2231
COLEC12	0.000539906	1.12134
OTUD7A	0.000539098	1.32986
NACC2	0.00053856	1.38787
EXTL3	0.000535875	1.41442
CLEC4F	0.000535057	0.98326
KCNJ12	0.000534971	1.04962
LRAT	0.000534162	0.970898
PTPN9	0.000534033	1.35442
STXBP2	0.000532661	0.979481
SLC7A11	0.00053178	0.967308
ARL15	0.000530582	1.40072
IFT88	0.000530248	1.50773
NTN3	0.000530011	1.01536
KDM1B	0.000529731	1.40908
ZNF138	0.000529337	1.38588
PRDM8	0.000526935	1.02021
SNCAIP	0.000526448	1.06309
ADAMTS8	0.00052617	0.843399
CYLD	0.000525665	0.93985
LRRC61	0.000524708	1.14316
GALNT14	0.000524571	0.793138
AGRN	0.000523949	1.22672
INTU	0.00052339	1.62127
HECW2	0.000519825	1.41315
SPAG8	0.000518805	1.09028
CSNK2A3	0.000518068	1.16547
BEAN1	0.000515573	1.3141
FBXW9	0.000511339	1.10429
FBXO36	0.000508812	1.42607
SYNGR2	0.000508324	0.943121
IER5	0.000507561	1.09281
PLEKHH2	0.000505419	1.21929
CDH2	0.000505384	1.14006
REXO2	0.000504755	0.894969
SOX5	0.000504593	1.24152
ADCK5	0.000503587	1.24711
VAX2	0.000503581	1.16646
RND3	0.000501657	1.22652
RAI1	0.000501444	1.43912
BRD1	0.000501108	1.47458
RTN4	0.000501018	1.54521
CELSR1	0.000500735	1.22185
ANXA2R	0.000500726	1.0919
HS6ST1	0.000500585	1.27422
HMGN3	0.000500062	1.39203
ABTB2	0.000498829	1.3714
MDGA2	0.000496039	0.846833
GOLGA6L10	0.000495003	1.29045
HSPA12A	0.000494908	1.26695
SPATS2	0.000494394	1.47578
BCL11A	0.00049352	1.11123
DNAH9	0.000492779	0.841188
STON2	0.000492206	1.19316
MYO1B	0.000492124	1.36156
ZDHHC11B	0.00049112	1.15676
RASA4CP	0.000491102	0.933495
GTDC1	0.000490595	1.5161
SLC6A16	0.000489691	0.704687
MSI1	0.000487417	0.681594
ILDR2	0.000487335	1.20487
UBXN10	0.000485978	0.980008
PANK1	0.000481939	1.1631
LRRIQ1	0.000481431	1.11904
LAMP5	0.000481165	1.06899
ASAP2	0.000480848	1.28055
COMMD3	0.000478851	1.51157
SULF2	0.000476863	1.22222
CBS	0.000476043	1.28616
TEX30	0.000475791	1.28236
BTG3	0.000475715	1.3938
LNX2	0.000475053	1.5438
TMEM47	0.000473856	1.16168
GALNT2	0.000473492	1.29511
PTPRD	0.000473079	0.929467
KCNAB3	0.000472675	1.07815
SLC25A30	0.000472303	1.33599
SRSF12	0.000471816	1.42261
ITPK1	0.00047131	1.35539
BMP3	0.000470216	0.719756
RFX2	0.000467878	1.31422
GALNS	0.000466333	1.33151
MAPK1	0.000466295	1.26172
GPR27	0.000465744	1.12653
SS18L1	0.000464775	1.46595
ZNF682	0.000463632	1.25554
B4GALNT3	0.000463062	0.870559
PTPN13	0.000462321	1.12919
PRKD3	0.000461927	1.25744
EYA4	0.000461164	0.996224
ZNF204P	0.000460906	0.988053
VWCE	0.000459382	1.11076
MARK3	0.000459206	1.34207
ZNF516	0.000457132	1.29975
WDR34	0.000455748	1.38932
WNT4	0.000455143	0.921315
NUDT11	0.000454056	1.00337
SPATA33	0.000453506	1.33177
C19orf81	0.000452889	0.976087
CD72	0.000451779	0.948617
TMEM240	0.000450122	1.14676
TDRD3	0.000449925	1.12302
PXDN	0.000449153	1.0768
CPEB2	0.000447722	1.34988
UQCRHL	0.000446018	1.32662
TBC1D3	0.000445047	1.17555
AK4	0.000444742	1.41328
CALM1	0.000443003	1.31485
NSMCE4A	0.000441254	1.20277
DOC2B	0.000441073	0.93688
GRIN2A	0.000440992	1.07199
FDFT1	0.000439423	1.30495
BNC2	0.000438363	0.993335
NT5C2	0.000438163	1.30501
SCAND2P	0.000436989	1.48838
FLRT2	0.000435734	1.2184
FAM89A	0.000435328	1.14683
IRX2	0.000434854	0.823774
CISD1	0.00043438	1.48515
SNX25	0.000433455	1.36465
MAP2K1	0.000432525	1.57938
RNF38	0.000431809	1.42945
STK11	0.000430916	1.52132
ATF7	0.000428506	1.38935
BCL11B	0.000426778	1.01162
SPINT2	0.000426229	1.0729
WNT7B	0.000425933	1.14298
UBE2Q2P2	0.000425762	1.33782
ETV5	0.000425156	1.13381
CERCAM	0.000424935	0.942956
PTGER4P2	0.000424098	1.23859
ZNF550	0.000423999	1.27159
ZNF501	0.000422467	1.4024
PSKH1	0.000422179	1.12936
HDDC2	0.000420816	1.37957
NETO2	0.000420046	1.26813
SRSF2	0.000418267	1.31482
FREM2	0.000417306	1.1245
ABCG1	0.000416727	1.45813
RPSAP15	0.000416423	1.10596
GSTO2	0.000416331	0.929857
C16orf46	0.00041628	1.32031
RPL23P2	0.000416195	1.44119
YPEL3	0.000416194	0.956711
PKNOX1	0.000413425	1.50991
KIAA0895L	0.000413296	1.05044
RELT	0.000413121	0.950068
HOXB6	0.000412983	1.20525
EPS8L2	0.000412045	1.02935
ADCK2	0.000410095	0.932944
FSTL1	0.000409792	1.28484
DNAH12	0.000409659	0.679848
PSPC1	0.000409309	1.47494
RSPH14	0.000409062	0.809704
WDSUB1	0.000408721	0.958345
NAP1L6	0.000408715	1.40474
RAB11FIP4	0.000408422	1.00806
SLC18B1	0.000406689	1.18996
NSMF	0.000406486	1.15716
AOC3	0.000405754	0.977461
TCAF1P1	0.00040569	1.16983
EPHA6	0.000405057	1.05536
HOXC8	0.000404887	1.20838
NXPH4	0.000404825	0.62967
ZNF781	0.000404416	0.873847
ICAM5	0.000403712	0.782656
MLLT3	0.000402745	1.39479
ZFYVE28	0.000402136	1.39094
IL13RA1	0.000400846	0.907755
KRBOX1	0.000399999	1.1751
ATP11C	0.000399841	1.46929
SLFN11	0.000399795	1.49147
CCDC150P1	0.000398856	1.20664
RPA1	0.000398815	1.44891
HIST1H2AG	0.000398684	0.768472
MXD4	0.000397927	1.41339
IPP	0.00039703	1.48185
SALL2	0.000396526	1.10194
ADRA2C	0.000395813	1.04092
AMFR	0.000395592	1.08338
UCHL3	0.000393061	0.87593
FGD5	0.000392412	1.37709
IQCD	0.000392222	0.949269
POLR2G	0.000392153	1.30706
PPIL6	0.000391501	1.24746
TACR1	0.000391079	1.12358
NME5	0.000390982	1.253
RPS2P46	0.000390227	0.985494
ZNF843	0.000389984	1.3055
TNFAIP2	0.000388866	0.893612
FOXP2	0.000387908	1.26009
HOMER1	0.000387493	1.27575
KSR1	0.000385757	1.09726
C8orf48	0.000385695	1.17311
CENPV	0.000384875	1.07831
TLE4	0.000384647	1.29319
ITPKB	0.000384394	0.765291
RPP25	0.000383581	1.39731
ZNF260	0.000383529	1.34389
HSF2	0.000383061	1.4062
KDM7A	0.000382994	1.4499
TENM3	0.00038225	1.35984
C14orf132	0.000381773	0.930649
ZNF663P	0.000380816	1.15693
TMEM221	0.000379705	1.17387
MAPK15	0.00037954	0.977665
ZNF728	0.000378435	1.35937
PTGR2	0.000378373	1.37643
ABHD17C	0.000377471	0.970644
DPF3	0.000377421	0.990283
CHURC1	0.000377203	1.6895
C16orf74	0.00037715	0.924982
TSHZ1	0.000376928	1.33578
SAMD4A	0.000376824	1.19119
SLC39A14	0.00037674	0.889427
REST	0.00037496	1.3091
UBXN2B	0.000374932	1.22715
ZCCHC3	0.000374603	1.30638
ING2	0.000374414	1.44597
TTC12	0.000374392	1.06635
MYOF	0.000373369	0.883491
GNB1	0.000372377	1.58559
TPBG	0.00037234	1.29963
IL17RB	0.000372141	1.04607
2022-09-11	0.000371875	1.51404
CHRM3	0.000370412	1.08794
SGPP1	0.000369899	1.46325
ZNF765	0.000368715	1.26639
INPPL1	0.000368482	1.07554
CDO1	0.000366019	0.976962
PKD1P1	0.00036571	1.19913
DHX40P1	0.000364837	1.06429
ARID5A	0.000363532	1.08687
MEIS2	0.000362392	1.15445
DYNC1LI1	0.000361498	1.47641
PPM1N	0.000361223	0.888724
CBX2	0.000360481	0.848006
CSGALNACT1	0.000359702	1.27565
ASMTL	0.000359451	1.36671
DNAJC22	0.000359244	1.1927
SLC27A3	0.000358757	0.972212
CASP12	0.000358495	1.14225
PHLPP2	0.000357736	1.43133
TAF11	0.000357017	1.44733
RIPK1	0.000356995	1.51278
AMZ1	0.000356492	1.17864
ZBTB7C	0.000356255	1.04066
ZEB1	0.000356229	1.29146
STXBP5L	0.000355323	0.786022
ISM1	0.00035472	0.954448
EML5	0.000354636	0.848082
FOXC1	0.000353653	0.992228
VN1R83P	0.00035349	1.50624
CLCC1	0.000353294	1.54017
HOXB8	0.000353033	1.18254
TM7SF2	0.000352539	1.06147
ADGRG1	0.000351881	1.00746
TFAP2C	0.000351558	0.978335
ABHD17B	0.000351335	1.30648
TTC3	0.000350399	1.33986
LRRC27	0.000350372	1.47566
FAM84A	0.000350134	0.795794
SCML1	0.000349692	1.45769
NMNAT1	0.000349665	1.32016
RGS6	0.000349462	0.91626
ZNF140	0.000349365	1.41373
CCDC170	0.000347856	0.910389
ME2	0.000347852	1.55002
SLC24A3	0.000347388	1.14886
DNAJC18	0.000346857	1.29444
RGL1	0.000346653	1.29505
CCR10	0.00034645	0.985351
PPP3R1	0.000345844	1.51924
TTYH3	0.000345546	1.16869
NCOA1	0.000344947	1.5069
CEP85L	0.000344221	1.28483
LONRF3	0.00034363	1.04251
SLC29A2	0.000342731	0.900271
UBXN11	0.000340345	1.16015
MPP1	0.000339537	0.89529
MCOLN2	0.000338829	0.99492
RPSAP52	0.000338708	0.693472
PPP2R2C	0.000338241	0.8603
IQCG	0.000337424	1.06313
SESN3	0.000336939	1.45325
TP53I11	0.000336459	1.05704
PRCP	0.000336139	1.06687
HS6ST2	0.000335733	1.08734
PHF3	0.000335449	1.48092
HIGD1B	0.000334242	1.3098
SPHK1	0.000333703	1.16459
ZNF699	0.000333679	1.20231
OPHN1	0.000333579	1.28657
CDK2AP2P2	0.000333452	1.27045
CNNM3	0.000333409	1.46832
CDAN1	0.000332658	1.34114
FOXP4	0.000332326	1.07139
DAAM1	0.000332305	1.44089
SRGAP2D	0.000332075	1.49039
PIGF	0.000331886	1.42278
IL15RA	0.000331773	0.946644
ZNF815P	0.000331771	0.966386
SRSF6	0.000331763	1.38853
MXI1	0.000331573	1.52515
KLHL17	0.000331127	1.28219
PMS2P6	0.000331085	1.38591
PSMC3IP	0.000331019	1.4488
PPIAP29	0.000330825	0.977748
MTFR1L	0.000330234	1.38519
AGBL2	0.000329598	0.992413
CBX1	0.000329565	1.46602
NEMP1	0.000329535	1.46136
ECHDC2	0.000329162	0.959741
PLIN2	0.00032916	0.900355
SATB2	0.000329117	0.927596
PTGFR	0.000329034	0.836885
BMPR1A	0.0003287	1.51586
ZMYM4	0.000328403	1.4611
SRR	0.000328301	1.44683
PTPN6	0.000328246	0.940187
SLC2A13	0.000327786	1.35779
COL18A1	0.000327639	1.32001
AP4M1	0.000327412	1.33476
CYB5R2	0.000326495	0.925159
SMAD6	0.000324806	1.07925
PPARGC1A	0.000324228	0.697327
S100A13	0.000323842	0.952796
GAN	0.000323715	1.17881
AKAP9	0.000323439	0.864085
MEIG1	0.00032295	1.01233
PAK1	0.000322644	0.880647
MPP6	0.000322573	1.15921
CBX8	0.000322379	0.893571
LTBR	0.000321609	0.962204
HNRNPU	0.000321347	1.39676
FTH1P3	0.000321016	0.984615
KATNAL2	0.00032049	1.02631
R3HCC1L	0.000320098	1.46631
TSPAN5	0.000319614	1.3147
TLE3	0.000319469	1.30529
RPL39P5	0.000318784	1.23379
MAP4K4	0.00031876	1.29768
CTSZ	0.000318491	0.936074
EEF1B2P3	0.000318333	0.850198
ACOT7	0.000318049	1.29549
C12orf56	0.000317709	0.875593
NT5DC1	0.000317549	0.938896
LGI2	0.000317181	0.960266
RECQL	0.000316474	1.34453
ARX	0.000315935	1.01634
OLFM1	0.000315872	1.21888
PHF1	0.000315368	1.00448
DPY19L2	0.000315275	1.15408
GPR63	0.000315009	1.25415
PALM2	0.000314841	1.19488
MEIS1	0.000314764	1.03532
TMEM260	0.000314602	1.47364
EDA	0.000314153	1.17087
TMEM117	0.000313816	1.05374
SUFU	0.000313768	1.3596
FAM120B	0.000313259	1.44171
ENC1	0.000313215	1.05428
GUCY1A2	0.000313055	1.36998
SSPO	0.000312916	1.11737
MARK1	0.000312577	1.34516
L3MBTL4	0.000312513	0.929132
METAP1	0.000312234	0.907411
KDM2B	0.000312213	1.12408
DNAJA4	0.000311861	0.919253
RAB36	0.000311723	1.23024
SENP7	0.000311623	1.43399
DENND5A	0.000311511	1.36618
CYBA	0.000311001	0.943439
ANKRD35	0.000310966	1.25235
SLC43A2	0.000310949	1.30152
FSCN1	0.000310941	0.96079
SVIP	0.000310736	1.03974
PQLC3	0.000310731	1.34087
AR	0.000310515	0.718468
SPAST	0.000310498	1.36403
TMEM51	0.000310464	1.30001
ECI1	0.000309649	1.14412
EFS	0.000309607	1.09038
NIPSNAP3A	0.000309055	1.07727
C2CD2	0.000308825	1.24557
TLE1P1	0.000308805	1.24267
TIMM17B	0.000308697	0.859832
TTC39A	0.000308538	1.07074
OSBPL3	0.000308267	1.22381
CEP250	0.000307504	1.36289
RHOG	0.000307381	0.882029
SEPT14P4	0.000307289	1.4368
SNN	0.000306527	1.33834
FAM227B	0.000305857	1.42448
ANK3	0.000305791	0.976899
TPPP	0.000305729	0.841046
ZNF577	0.000305599	1.28926
GNAZ	0.000305536	1.26256
SIPA1L2	0.000305248	1.08459
BMP4	0.000305147	0.90799
AGAP1	0.00030457	1.39371
TRPC3	0.000304462	0.804703
ADRM1	0.000303977	0.981766
ZNF449	0.00030388	1.5684
ODF2	0.000303688	1.23079
LRP11	0.000303506	1.48546
AQP1	0.000303445	1.00194
RNA5SP187	0.000303269	1.26346
C8orf34	0.000303188	1.00679
ARVCF	0.000302949	0.752532
MPRIPP1	0.000302867	1.35305
UBA5	0.000302805	1.37643
GLRX	0.000302558	0.898862
ACCS	0.000302351	1.2726
FAT1	0.000301824	1.28935
ZNF611	0.000300995	1.41274
SIM2	0.000300851	0.91469
IL6R	0.000300516	0.913439
CFAP45	0.000300314	0.847013
RFWD3	0.000300216	1.40438
FAM78B	0.000300195	0.984751
CXCL12	0.000300194	1.35559
SLC43A1	0.000299973	0.674464
IFITM3	0.000299815	0.945838
RFFL	0.00029963	0.882063
TPST2	0.000299459	0.950533
PFN2	0.000299197	1.35467
KANK3	0.000298946	1.15213
ZNF584	0.000298921	1.34016
HIVEP2	0.000298731	1.45051
LONRF2	0.000297374	0.678964
CACNG4	0.000297073	0.65005
DOT1L	0.000297032	1.12696
CDK2AP1	0.000296184	1.2461
C2orf72	0.000296131	0.994784
PIK3C2B	0.000295328	1.128
COMTD1	0.000295106	0.921012
KIF27	0.000294974	1.37785
FBXO31	0.000294789	1.20695
FAAP24	0.000294407	1.44207
SAP30L	0.000294272	1.3384
ZNF575	0.00029417	1.24849
JAG1	0.00029415	1.22631
ZBTB1	0.000293903	1.41443
DAB1	0.000293587	0.733516
GPRC5A	0.000293478	1.06029
MTND4P12	0.000293387	0.928153
ZNF497	0.00029309	1.28993
TGFB2	0.000292842	0.851803
GABRG3	0.0002925	0.541239
ZNF560	0.00029228	0.686406
ABT1	0.000292138	0.888644
PKIA	0.000291937	0.940942
BNIP3	0.000291494	1.20725
RAB11FIP3	0.000291376	1.40994
HGSNAT	0.000291155	1.46071
TBC1D3H	0.00029112	1.42073
TCF25	0.000291073	1.52979
FAAH	0.000290849	1.10729
TNFRSF14	0.000290757	0.92715
IFI27L2	0.00029057	0.925771
ARHGAP19	0.000290232	1.37582
SAE1	0.000289728	1.35048
HPCAL1	0.00028972	1.18324
RASGRP1	0.000289473	1.09472
GUF1	0.000289379	1.38924
ITPR2	0.000289032	1.16118
NAP1L4	0.00028902	1.32841
SERPING1	0.000288665	0.987013
TAS2R15P	0.000288623	1.18833
CKMT1B	0.000288561	1.06088
CCND2	0.000288374	1.19984
SERTAD4	0.000288207	1.19464
DBI	0.000288007	1.18991
FUNDC2	0.00028793	1.24463
CLEC10A	0.000287613	0.992676
SOX18	0.000287179	0.865898
FOXO3	0.000287047	1.42544
RNPEPL1	0.000286338	0.924266
G0S2	0.000286217	0.977427
MN1	0.000286034	1.12559
FADS2	0.000285848	1.30104
AFG3L1P	0.00028584	1.27908
ZFHX3	0.000285582	1.079
KRAS	0.000285384	1.01966
TATDN2P2	0.000285265	1.27145
SMAD9	0.00028506	0.7356
GLDC	0.000285035	1.06979
UST	0.000284581	1.23765
RPL37P6	0.000284277	1.0309
RRAS2	0.000284253	1.25598
PCDHB17P	0.000284212	1.02641
CD9	0.000284139	1.00502
CKAP5	0.00028376	1.31279
CCDC134	0.000283465	1.37814
MLH1	0.000283091	1.45745
ARHGEF40	0.00028268	1.34736
LMNTD2	0.000282489	1.09651
ZNF257	0.000282466	1.3566
OLFML1	0.000282413	1.25473
LAD1	0.000282372	1.12112
FAAH2	0.000282173	0.950108
RABGGTA	0.000282	0.975077
TMEM121	0.000281796	0.799671
SERF1B	0.000281403	1.28599
HAS2	0.000281292	0.668093
ZNF214	0.000281178	1.32304
VEZT	0.000281009	1.28306
PEPD	0.000280927	0.990575
DDAH1	0.000280882	1.37746
PSTPIP1	0.000280305	0.95213
TSPAN18	0.000280286	1.15613
TRAF3	0.000279999	1.5994
CRYBG3	0.00027966	1.33383
PRKAR2B	0.000279439	1.30913
HSD17B12	0.000279363	1.42032
CSNK1G2	0.000279252	1.34455
OXSR1	0.000279142	1.30563
SDR42E1	0.000279069	1.17196
CFAP57	0.00027906	1.01425
SEZ6L2	0.00027882	1.00817
TRNP1	0.000278735	0.944243
CHKA	0.000278508	1.40505
FSTL4	0.000278148	0.790247
FGF13	0.000278044	1.22698
KCNH3	0.000277603	0.897955
SKI	0.00027719	1.33758
CPXM1	0.000276952	0.950775
IQGAP1	0.000276899	0.848363
ST6GALNAC5	0.000276523	1.10661
UCN	0.000276132	0.817811
CNTFR	0.000275941	0.81709
MYO1E	0.000275935	1.14119
ZBED6CL	0.000275711	1.04976
LPAR1	0.000275478	1.22655
ZNF572	0.000274887	1.2444
CDKN1B	0.00027465	1.4451
HAUS6	0.00027458	1.52176
FAM86B2	0.000274487	1.22823
TANC1	0.000274303	1.26191
SEMA6A	0.00027374	1.26886
LAPTM4B	0.000273495	0.923109
UBXN2A	0.000273238	1.27727
TP53BP2	0.000272764	1.23775
UPP1	0.000272695	0.852177
PABPC1P4	0.000272691	0.933532
ADGRA2	0.000272418	1.30541
FAM171A1	0.000272071	1.17581
PDE10A	0.00027155	1.22882
TMEM54	0.000271471	0.981791
FKBP9	0.000271324	1.57175
TDH	0.000271269	1.12659
KLHL29	0.000271228	1.34839
EFNA5	0.0002711	1.1733
CTTNBP2	0.000271096	0.937218
RNF217	0.000271064	0.994078
MAGI3	0.000270812	1.22765
NUP188	0.000270554	1.30197
KCNE1	0.000270532	1.05006
MFSD6	0.000270416	0.931252
FAM210B	0.000270402	1.56826
XRCC4	0.000270198	1.29892
ARHGEF9	0.000270158	1.39191
ODC1	0.000270157	0.868874
ZDHHC2	0.0002699	1.2334
FLT3LG	0.000269887	0.978864
MEGF8	0.000269685	1.30319
SLC44A3	0.000269623	0.945766
FBXO6	0.000269558	0.970122
GABRA2	0.000269482	0.971662
ABCA3	0.000269438	1.09273
TMC6	0.000269436	0.909281
ERH	0.000269416	1.22506
TSPAN14	0.000269327	1.20942
HOXC13	0.000269022	0.999325
ELMOD2	0.000268782	1.38758
PROSER2	0.000268638	1.15288
UTRN	0.000268497	1.36541
SAMD15	0.000268315	1.12824
RPGR	0.000268243	1.34666
KIAA1217	0.000267697	0.952461
FJX1	0.000267643	1.14948
CCDC88B	0.000267165	0.919721
PDPN	0.000266931	0.979241
RNF150	0.000266906	1.08656
TMEM74	0.000266459	1.14507
BOC	0.000266216	1.01302
GTF2IP1	0.00026535	1.3975
ZNF600	0.000265205	0.874273
KLHL42	0.000265183	1.44044
PROM1	0.000264958	0.922025
UBASH3B	0.000264268	0.620565
EIF1AY	0.00026386	1.32376
YBEY	0.00026385	1.23346
ABCA1	0.000263669	1.48461
ERICH2	0.000263567	1.05348
C2CD4C	0.000263566	0.76663
EMID1	0.000263031	1.06609
PRKAG2	0.000262909	1.20847
PTPRU	0.000262782	1.11342
ZFP69B	0.000262682	1.164
ZSCAN21	0.000262447	1.35329
CDH13	0.00026212	1.13682
LITAF	0.000261957	1.17504
PTPRS	0.000261947	1.23933
UBALD1	0.000261887	0.859182
POU2F1	0.000261839	1.46242
CHTF18	0.000261818	1.21086
LGALSL	0.000261602	0.919128
B3GNT7	0.000261494	0.963265
BEND3P1	0.000261411	1.09509
STRADA	0.000261181	1.42972
MPDU1	0.000261144	1.1543
RNF122	0.000261048	1.49296
TFCP2L1	0.000260958	0.937271
NLGN4X	0.000260872	1.22576
DOCK4	0.000260643	1.14663
CHD3	0.000260526	1.39238
ZFP36	0.000260476	0.865192
SFMBT2	0.00026013	1.28481
POLA1	0.00026002	1.27635
SVEP1	0.000259936	1.19487
POLR2B	0.00025986	1.42629
SLC16A14	0.000259649	1.10727
RUNX1T1	0.000259335	0.915594
C17orf49	0.000258964	1.24158
LBR	0.000258801	1.22023
CHST10	0.000258788	1.17561
[truncated: 13,396 more rows]

## Sheet: tableS4b_deeplift_ewing
Supplemental Table 4b: DeepLIFT and entropy scores for T004 EWING
[truncated: 14,294 more rows]

[truncated: 8 more sheets: tableS4c_deeplift_gsea_bcor, tableS4d_deeplift_gsea_ewing, tableS5_ewing_sarcoma, tableS6_OTTER_comparison, tableS7a_KiCS, tableS7b_ZCC, tableS8a_entropy_prerank, tableS8b_expression_ss]
